# Supplementary material for: Synthesis and crystal structure of diiso­thio­cyanato­tetra­kis­(4-methyl­pyridine N-oxide)cobalt(II) and diiso­thio­cyanato­tris­(4-methyl­pyridine N-oxide)cobalt(II) showing two different metal coordination polyhedra
Source: Acta Crystallogr E Crystallogr Commun. 2024 Jan 26;80(Pt 2):174–9. doi: 10.1107/S2056989024000471 (PMC10848974; doi:10.1107/S2056989024000471)
Supplement: Supplementary file 1 [file e-80-00174-sup1.cif]

##############################################################################
#                                                                            #
# This CIF contains the data in a paper accepted for publication in          #
# Acta Crystallographica Section E. It conforms to the requirements of       #
# Notes for Authors for Acta Crystallographica Section E, and has been       #
# peer reviewed under the auspices of the IUCr Commission on Journals.       #
#                                                                            #
# Full details of the Crystallographic Information File format               #
# are given in the paper "The Crystallographic Information File (CIF):       #
# a New Standard Archive File for Crystallography" by S. R. Hall, F. H.      #
# Allen and I. D. Brown [Acta Cryst. (1991), A47, 655-685].                  #
#                                                                            #
# The current version of the core CIF dictionary is obtainable from          #
# ftp://ftp.iucr.org/pub/cif_core.dic.                                       #
#                                                                            #
# Software is freely available for graphical display of the structure(s)     #
# in this CIF. For information consult the CIF software page                 #
# http://www.iucr.org/resources/cif/software.                                #
#                                                                            #
# This file may be used for bona fide research purposes within the           #
# scientific community so long as proper attribution is given to the journal # 
# article from which it was obtained.                                        #
#                                                                            #
##############################################################################
data_global
_audit_creation_method
;
Olex2 1.3-ac4
(compiled 2020.11.27 svn.r5f609507 for Rigaku Oxford Diffraction, GUI svn.r6214)
;
_journal_date_recd_electronic     2024-01-10
_journal_date_accepted     2024-01-12
_journal_name_full     'Acta Crystallographica, Section E'
_journal_year     2024
_journal_volume     80
_journal_issue      1
_journal_page_first     0
_journal_page_last     0
_journal_paper_category     GM
_journal_paper_doi     10.1107/S2056989024000471
_journal_coeditor_code     HB8092
_publ_contact_author_name     'Christian N\"ather'
_publ_contact_author_address
;
Institut f\"ur Anorganische Chemie
Universit\"at Kiel
Germany
;
_publ_contact_author_email     cnaether@ac.uni-kiel.de
_publ_contact_author_fax     ?
_publ_contact_author_phone     ?
_publ_section_title
;
Synthesis and crystal structure of diisothiocyanatotetrakis(4-methylpyridine
<i>N</i>-oxide)cobalt(II) and diisothiocyanatotris(4-methylpyridine
<i>N</i>-oxide)cobalt(II) showing two different metal coordination polyhedra
;
_publ_section_title_footnote     .
loop_
    _publ_author_name
    _publ_author_footnote
    _publ_author_address
    'N\"ather, Christian' .
;
Institut f\"ur Anorganische Chemie
Universit\"at Kiel
Germany
;
    'Jess, Inke' .
;
Institut f\"ur Anorganische Chemie
Universit\"at Kiel
Germany
;
_publ_section_synopsis
;
In the crystal structure of the title compounds, the Co^II^ cations are either
sixfold or fivefold coordinated by two thiocyanate anions and four or three
4-methylpyridine <i>N</i>-oxide coligands within a slightly distorted
octahedral or a trigonal--bipyramidal coordination polyhedron.
;
data_2
_audit_creation_method
;
Olex2 1.3-ac4
(compiled 2020.11.27 svn.r5f609507 for Rigaku Oxford Diffraction, GUI svn.r6214)
;
_chemical_name_systematic
;
Tris(4-methylpyridine
<i>N</i>-oxide-\k<i>O</i>)bis(thiocyanato-\k<i>N</i>)cobalt(II)
;
_chemical_name_common     ?
_chemical_formula_moiety     'C20 H21 Co N5 O3 S2'
_chemical_formula_sum     'C20 H21 Co N5 O3 S2'
_chemical_formula_iupac     '[Co (N C S)2 (C6 H7 N1 O1)3]'
_chemical_formula_weight     502.47
_chemical_melting_point     ?
_space_group_crystal_system     triclinic
_space_group_name_H-M_alt     'P -1'
_space_group_name_Hall     '-P 1'
loop_
    _space_group_symop_operation_xyz
    'x, y, z'
    '-x, -y, -z'
_cell_length_a     11.70330(8)
_cell_length_b     12.55284(9)
_cell_length_c     17.5256(2)
_cell_angle_alpha     93.5044(8)
_cell_angle_beta     91.8625(8)
_cell_angle_gamma     115.0705(7)
_cell_volume     2322.89(4)
_cell_formula_units_Z     4
_cell_measurement_reflns_used     22375
_cell_measurement_theta_min     3.8950
_cell_measurement_theta_max     79.4120
_cell_measurement_temperature     100.15
loop_
    _twin_individual_id
    _twin_individual_mass_fraction_refined
    _twin_individual_twin_matrix_11
    _twin_individual_twin_matrix_12
    _twin_individual_twin_matrix_13
    _twin_individual_twin_matrix_21
    _twin_individual_twin_matrix_22
    _twin_individual_twin_matrix_23
    _twin_individual_twin_matrix_31
    _twin_individual_twin_matrix_32
    _twin_individual_twin_matrix_33
    1 0.8356(6) 1.0000 0.0000 0.0000 0.0000 1.0000 0.0000 0.0000 0.0000 1.0000
    2 0.1644(6) -1.0000 -0.0001 0.0000 0.0003 -0.9999 -0.0003 0.2127 0.2540
                                                                          1.0000
_exptl_crystal_description     block
_exptl_crystal_colour     violet
_exptl_crystal_size_max     0.2
_exptl_crystal_size_mid     0.18
_exptl_crystal_size_min     0.1
_exptl_crystal_density_diffrn     1.437
_exptl_crystal_density_meas     ?
_exptl_crystal_density_method     ?
_exptl_crystal_F_000     1036
_exptl_absorpt_coefficient_mu     7.737
_exptl_absorpt_correction_type     multi-scan
_exptl_absorpt_process_details
;
(CrysAlis PRO; Rigaku OD, 2021)
;
_exptl_absorpt_correction_T_min     0.02424
_exptl_absorpt_correction_T_max     0.11582
_diffrn_ambient_temperature     100.15
_diffrn_source     'micro-focus sealed X-ray tube'
_diffrn_radiation_type     'Cu K\a'
_diffrn_radiation_wavelength     1.54184
_diffrn_radiation_monochromator     mirror
_diffrn_measurement_device_type
           'Rigaku XtaLAB Synergy Dualflex diffractometer with a HyPix detector'
_diffrn_measurement_device     'four-circle diffractometer'
_diffrn_measurement_method     '\w scans'
_diffrn_detector     'Hybrid Pixel Array Detector'
_diffrn_detector_area_resol_mean     10.0000
_diffrn_reflns_number     11225
_diffrn_reflns_av_R_equivalents     ?
_diffrn_reflns_av_unetI/netI     0.0067
_diffrn_reflns_theta_min     2.531
_diffrn_reflns_theta_max     80.335
_diffrn_reflns_theta_full     67.684
_diffrn_measured_fraction_theta_max     0.979
_diffrn_measured_fraction_theta_full     0.999
_diffrn_reflns_limit_h_min     -14
_diffrn_reflns_limit_h_max     14
_diffrn_reflns_limit_k_min     -15
_diffrn_reflns_limit_k_max     15
_diffrn_reflns_limit_l_min     -22
_diffrn_reflns_limit_l_max     22
_diffrn_radiation_probe     x-ray
_refine_special_details
;
 Refined as a 2-component twin.
;
_reflns_number_total     11225
_reflns_number_gt     10980
_reflns_threshold_expression     'I > 2\s(I)'
_refine_ls_structure_factor_coef     Fsqd
_refine_ls_matrix_type     full
_refine_ls_R_factor_all     0.0294
_refine_ls_R_factor_gt     0.0287
_refine_ls_wR_factor_gt     0.0804
_refine_ls_wR_factor_ref     0.0810
_refine_ls_goodness_of_fit_ref     1.071
_refine_ls_restrained_S_all     1.071
_refine_ls_number_reflns     11225
_refine_ls_number_parameters     566
_refine_ls_number_restraints     0
_refine_ls_hydrogen_treatment     constr
_refine_ls_weighting_scheme     calc
_refine_ls_weighting_details
              'w=1/[\s^2^(Fo^2^)+(0.0450P)^2^+0.8076P] where P=(Fo^2^+2Fc^2^)/3'
_atom_sites_solution_hydrogens     geom
_atom_sites_solution_primary     dual
_atom_sites_solution_secondary     ?
_refine_ls_shift/su_max     0.001
_refine_ls_shift/su_mean     0.000
_refine_diff_density_max     0.326
_refine_diff_density_min     -0.247
_refine_ls_extinction_method     none
_refine_ls_extinction_coef     .
loop_
    _atom_type_symbol
    _atom_type_description
    _atom_type_scat_dispersion_real
    _atom_type_scat_dispersion_imag
    _atom_type_scat_source
    'C' 'C' 0.0181 0.0091
                         'International Tables Vol C Tables 4.2.6.8 and 6.1.1.4'
    'H' 'H' 0.0000 0.0000
                         'International Tables Vol C Tables 4.2.6.8 and 6.1.1.4'
    'Co' 'Co' -2.3653 3.6143
                         'International Tables Vol C Tables 4.2.6.8 and 6.1.1.4'
    'N' 'N' 0.0311 0.0180
                         'International Tables Vol C Tables 4.2.6.8 and 6.1.1.4'
    'O' 'O' 0.0492 0.0322
                         'International Tables Vol C Tables 4.2.6.8 and 6.1.1.4'
    'S' 'S' 0.3331 0.5567
                         'International Tables Vol C Tables 4.2.6.8 and 6.1.1.4'
_computing_data_collection
;
CrysAlis PRO (Rigaku OD, 2021)
;
_computing_cell_refinement
;
CrysAlis PRO (Rigaku OD, 2021)
;
_computing_data_reduction
;
CrysAlis PRO (Rigaku OD, 2021)
;
_computing_structure_solution
;
SHELXT2014 (Sheldrick, 2015b)
;
_computing_structure_refinement
;
SHELXL2016 (Sheldrick, 2015a)
;
_computing_molecular_graphics
;
DIAMOND (Brandenburg & Putz, 1999)
;
_computing_publication_material
;
publCIF (Westrip, 2010)
;
loop_
    _atom_site_type_symbol
    _atom_site_label
    _atom_site_fract_x
    _atom_site_fract_y
    _atom_site_fract_z
    _atom_site_U_iso_or_equiv
    _atom_site_adp_type
    _atom_site_calc_flag
    _atom_site_occupancy
    _atom_site_disorder_assembly
    _atom_site_disorder_group
    Co Co1 0.87727(3) 0.63471(2) 0.08404(2) 0.03107(7) Uani d 1 . .
    N N1 1.05248(15) 0.77002(14) 0.06799(10) 0.0364(3) Uani d 1 . .
    C C1 1.14327(17) 0.85769(17) 0.06745(11) 0.0340(4) Uani d 1 . .
    S S1 1.27208(4) 0.98014(4) 0.06637(3) 0.04113(11) Uani d 1 . .
    N N2 0.70108(14) 0.49727(14) 0.09855(9) 0.0336(3) Uani d 1 . .
    C C2 0.61353(17) 0.40560(16) 0.09628(10) 0.0332(4) Uani d 1 . .
    S S2 0.49072(4) 0.27783(4) 0.09380(3) 0.03765(10) Uani d 1 . .
    O O11 0.81378(12) 0.74195(11) 0.13747(8) 0.0370(3) Uani d 1 . .
    N N11 0.89135(14) 0.85821(13) 0.14616(9) 0.0333(3) Uani d 1 . .
    C C11 0.97058(18) 0.90240(17) 0.20938(11) 0.0359(4) Uani d 1 . .
    H H11 0.970160 0.851990 0.247757 0.043 Uiso calc 1 . .
    C C12 1.05192(18) 1.02021(17) 0.21838(11) 0.0367(4) Uani d 1 . .
    H H12 1.107390 1.050856 0.263117 0.044 Uiso calc 1 . .
    C C13 1.05383(18) 1.09533(17) 0.16239(11) 0.0346(4) Uani d 1 . .
    C C14 0.96919(18) 1.04603(17) 0.09893(11) 0.0350(4) Uani d 1 . .
    H H14 0.966689 1.094846 0.060173 0.042 Uiso calc 1 . .
    C C15 0.88907(18) 0.92801(17) 0.09118(11) 0.0354(4) Uani d 1 . .
    H H15 0.832126 0.895551 0.047195 0.042 Uiso calc 1 . .
    C C16 1.1468(2) 1.22268(18) 0.16920(13) 0.0432(4) Uani d 1 . .
    H H16A 1.160465 1.253518 0.223087 0.065 Uiso calc 1 . .
    H H16B 1.113463 1.267842 0.139177 0.065 Uiso calc 1 . .
    H H16C 1.227112 1.229938 0.149776 0.065 Uiso calc 1 . .
    O O21 0.85790(12) 0.59878(11) -0.02960(8) 0.0387(3) Uani d 1 . .
    N N21 0.75725(15) 0.49966(14) -0.05742(9) 0.0345(3) Uani d 1 . .
    C C21 0.64766(19) 0.50453(18) -0.07788(11) 0.0380(4) Uani d 1 . .
    H H21 0.642351 0.578101 -0.074644 0.046 Uiso calc 1 . .
    C C22 0.54344(19) 0.40278(18) -0.10347(12) 0.0393(4) Uani d 1 . .
    H H22 0.466736 0.406627 -0.118740 0.047 Uiso calc 1 . .
    C C23 0.54960(18) 0.29452(18) -0.10714(11) 0.0380(4) Uani d 1 . .
    C C24 0.66481(18) 0.29383(17) -0.08511(12) 0.0373(4) Uani d 1 . .
    H H24 0.672089 0.221193 -0.086544 0.045 Uiso calc 1 . .
    C C25 0.76740(18) 0.39666(17) -0.06148(11) 0.0365(4) Uani d 1 . .
    H H25 0.846042 0.395408 -0.047894 0.044 Uiso calc 1 . .
    C C26 0.4372(2) 0.1817(2) -0.13225(15) 0.0506(5) Uani d 1 . .
    H H26A 0.414610 0.130513 -0.089887 0.076 Uiso calc 1 . .
    H H26B 0.457444 0.141697 -0.175943 0.076 Uiso calc 1 . .
    H H26C 0.365747 0.198853 -0.147350 0.076 Uiso calc 1 . .
    O O31 0.96976(12) 0.55822(12) 0.14100(9) 0.0401(3) Uani d 1 . .
    N N31 0.89880(15) 0.45128(14) 0.16484(10) 0.0355(3) Uani d 1 . .
    C C31 0.88804(18) 0.35399(18) 0.12180(12) 0.0383(4) Uani d 1 . .
    H H31 0.935574 0.361629 0.077893 0.046 Uiso calc 1 . .
    C C32 0.8084(2) 0.24428(18) 0.14168(12) 0.0404(4) Uani d 1 . .
    H H32 0.800278 0.176188 0.110891 0.048 Uiso calc 1 . .
    C C33 0.73886(19) 0.23121(17) 0.20659(12) 0.0387(4) Uani d 1 . .
    C C34 0.75831(19) 0.33383(18) 0.25114(12) 0.0393(4) Uani d 1 . .
    H H34 0.715986 0.328356 0.297091 0.047 Uiso calc 1 . .
    C C35 0.83775(19) 0.44285(17) 0.22969(11) 0.0376(4) Uani d 1 . .
    H H35 0.849641 0.512152 0.260476 0.045 Uiso calc 1 . .
    C C36 0.6449(2) 0.1123(2) 0.22542(14) 0.0521(5) Uani d 1 . .
    H H36A 0.576176 0.079770 0.185175 0.078 Uiso calc 1 . .
    H H36B 0.610313 0.119739 0.274605 0.078 Uiso calc 1 . .
    H H36C 0.686615 0.059380 0.228816 0.078 Uiso calc 1 . .
    Co Co2 0.35615(3) 0.11924(2) 0.41874(2) 0.03115(7) Uani d 1 . .
    N N3 0.53440(15) 0.25825(14) 0.44106(10) 0.0361(3) Uani d 1 . .
    C C3 0.62725(17) 0.34432(16) 0.44440(10) 0.0333(4) Uani d 1 . .
    S S3 0.75865(4) 0.46580(4) 0.44927(3) 0.03878(10) Uani d 1 . .
    N N4 0.18025(14) -0.02361(14) 0.39579(9) 0.0343(3) Uani d 1 . .
    C C4 0.09849(17) -0.11823(16) 0.39280(10) 0.0330(4) Uani d 1 . .
    S S4 -0.01714(5) -0.25075(4) 0.38844(3) 0.04076(11) Uani d 1 . .
    O O41 0.28977(12) 0.21590(11) 0.36094(8) 0.0358(3) Uani d 1 . .
    N N41 0.37181(14) 0.32772(14) 0.35101(9) 0.0330(3) Uani d 1 . .
    C C41 0.38679(18) 0.41538(17) 0.40442(11) 0.0350(4) Uani d 1 . .
    H H41 0.338588 0.398404 0.448341 0.042 Uiso calc 1 . .
    C C42 0.47149(18) 0.52902(17) 0.39546(11) 0.0362(4) Uani d 1 . .
    H H42 0.482020 0.590067 0.433658 0.043 Uiso calc 1 . .
    C C43 0.54250(18) 0.55631(17) 0.33101(11) 0.0353(4) Uani d 1 . .
    C C44 0.52331(18) 0.46289(17) 0.27734(11) 0.0361(4) Uani d 1 . .
    H H44 0.569378 0.477614 0.232525 0.043 Uiso calc 1 . .
    C C45 0.43865(18) 0.34961(17) 0.28823(11) 0.0351(4) Uani d 1 . .
    H H45 0.427369 0.286708 0.251345 0.042 Uiso calc 1 . .
    C C46 0.6381(2) 0.67946(18) 0.32134(14) 0.0467(5) Uani d 1 . .
    H H46A 0.604421 0.735722 0.338290 0.070 Uiso calc 1 . .
    H H46B 0.656353 0.687183 0.267249 0.070 Uiso calc 1 . .
    H H46C 0.716030 0.695957 0.352149 0.070 Uiso calc 1 . .
    O O51 0.44472(13) 0.03239(12) 0.36803(9) 0.0428(3) Uani d 1 . .
    N N51 0.37995(15) -0.08235(14) 0.34244(10) 0.0372(3) Uani d 1 . .
    C C51 0.30902(19) -0.11292(18) 0.27584(11) 0.0380(4) Uani d 1 . .
    H H51 0.304767 -0.053571 0.246299 0.046 Uiso calc 1 . .
    C C52 0.24278(19) -0.22988(18) 0.25057(11) 0.0382(4) Uani d 1 . .
    H H52 0.192085 -0.251061 0.203803 0.046 Uiso calc 1 . .
    C C53 0.24931(18) -0.31784(17) 0.29300(11) 0.0375(4) Uani d 1 . .
    C C54 0.32194(19) -0.28153(18) 0.36173(12) 0.0400(4) Uani d 1 . .
    H H54 0.326632 -0.339102 0.392848 0.048 Uiso calc 1 . .
    C C55 0.38710(19) -0.16438(18) 0.38572(12) 0.0407(4) Uani d 1 . .
    H H55 0.437167 -0.141148 0.432762 0.049 Uiso calc 1 . .
    C C56 0.1801(2) -0.44603(19) 0.26705(14) 0.0520(5) Uani d 1 . .
    H H56A 0.101210 -0.480407 0.293084 0.078 Uiso calc 1 . .
    H H56B 0.232895 -0.486601 0.279491 0.078 Uiso calc 1 . .
    H H56C 0.160765 -0.455140 0.211550 0.078 Uiso calc 1 . .
    O O61 0.34565(13) 0.11125(12) 0.53174(8) 0.0410(3) Uani d 1 . .
    N N61 0.25378(15) 0.01407(14) 0.55669(9) 0.0355(3) Uani d 1 . .
    C C61 0.27566(18) -0.08185(18) 0.56382(11) 0.0386(4) Uani d 1 . .
    H H61 0.356316 -0.078782 0.554042 0.046 Uiso calc 1 . .
    C C62 0.18226(18) -0.18381(18) 0.58510(12) 0.0391(4) Uani d 1 . .
    H H62 0.198213 -0.251449 0.589358 0.047 Uiso calc 1 . .
    C C63 0.06403(18) -0.18932(18) 0.60056(11) 0.0375(4) Uani d 1 . .
    C C64 0.04626(18) -0.08750(18) 0.59427(11) 0.0386(4) Uani d 1 . .
    H H64 -0.032499 -0.087445 0.605725 0.046 Uiso calc 1 . .
    C C65 0.14146(19) 0.01333(18) 0.57162(11) 0.0380(4) Uani d 1 . .
    H H65 0.127867 0.082073 0.566563 0.046 Uiso calc 1 . .
    C C66 -0.0390(2) -0.3012(2) 0.62263(15) 0.0505(5) Uani d 1 . .
    H H66A -0.068265 -0.359616 0.578254 0.076 Uiso calc 1 . .
    H H66B -0.109516 -0.285417 0.639936 0.076 Uiso calc 1 . .
    H H66C -0.006565 -0.331754 0.664154 0.076 Uiso calc 1 . .
loop_
    _atom_site_aniso_label
    _atom_site_aniso_U_11
    _atom_site_aniso_U_22
    _atom_site_aniso_U_33
    _atom_site_aniso_U_12
    _atom_site_aniso_U_13
    _atom_site_aniso_U_23
    Co1 0.02863(14) 0.02864(14) 0.03621(15) 0.01222(11) 0.00333(11) 0.00390(11)
    N1 0.0305(8) 0.0337(8) 0.0446(9) 0.0128(6) 0.0041(6) 0.0059(6)
    C1 0.0335(9) 0.0349(9) 0.0376(9) 0.0181(8) 0.0016(7) 0.0061(7)
    S1 0.0309(2) 0.0339(2) 0.0544(3) 0.00922(18) 0.00113(19) 0.0089(2)
    N2 0.0308(7) 0.0336(8) 0.0355(8) 0.0128(6) 0.0040(6) 0.0033(6)
    C2 0.0351(9) 0.0358(9) 0.0326(9) 0.0186(8) 0.0055(7) 0.0031(7)
    S2 0.0334(2) 0.0321(2) 0.0426(2) 0.00919(17) 0.00627(18) 0.00218(18)
    O11 0.0343(6) 0.0293(6) 0.0458(7) 0.0120(5) 0.0058(5) 0.0012(5)
    N11 0.0318(7) 0.0315(7) 0.0372(8) 0.0143(6) 0.0035(6) 0.0018(6)
    C11 0.0391(9) 0.0367(9) 0.0347(9) 0.0184(8) 0.0023(7) 0.0063(7)
    C12 0.0365(9) 0.0401(10) 0.0336(9) 0.0167(8) 0.0000(7) 0.0021(7)
    C13 0.0341(9) 0.0349(9) 0.0370(9) 0.0166(7) 0.0054(7) 0.0037(7)
    C14 0.0370(9) 0.0380(9) 0.0351(9) 0.0202(8) 0.0042(7) 0.0076(7)
    C15 0.0354(9) 0.0408(10) 0.0335(9) 0.0198(8) 0.0011(7) 0.0030(7)
    C16 0.0413(10) 0.0371(10) 0.0482(11) 0.0134(8) 0.0023(8) 0.0073(8)
    O21 0.0351(7) 0.0347(7) 0.0387(7) 0.0074(5) 0.0061(5) 0.0018(5)
    N21 0.0335(8) 0.0355(8) 0.0328(7) 0.0131(6) 0.0049(6) 0.0022(6)
    C21 0.0405(10) 0.0393(10) 0.0389(10) 0.0211(8) 0.0056(8) 0.0062(8)
    C22 0.0350(9) 0.0451(11) 0.0418(10) 0.0209(8) 0.0027(8) 0.0040(8)
    C23 0.0348(9) 0.0402(10) 0.0399(10) 0.0172(8) 0.0033(7) 0.0012(8)
    C24 0.0372(9) 0.0375(9) 0.0405(10) 0.0190(8) 0.0054(8) 0.0029(8)
    C25 0.0324(9) 0.0406(10) 0.0396(10) 0.0184(8) 0.0034(7) 0.0038(8)
    C26 0.0358(10) 0.0445(11) 0.0670(15) 0.0142(9) -0.0017(10) -0.0034(10)
    O31 0.0314(6) 0.0334(7) 0.0546(8) 0.0116(5) 0.0033(6) 0.0134(6)
    N31 0.0310(7) 0.0346(8) 0.0424(8) 0.0147(6) 0.0029(6) 0.0089(6)
    C31 0.0381(10) 0.0429(10) 0.0399(10) 0.0222(8) 0.0087(8) 0.0069(8)
    C32 0.0448(11) 0.0369(10) 0.0430(10) 0.0206(8) 0.0061(8) 0.0038(8)
    C33 0.0380(10) 0.0375(10) 0.0411(10) 0.0158(8) 0.0036(8) 0.0077(8)
    C34 0.0407(10) 0.0436(10) 0.0368(9) 0.0203(8) 0.0061(8) 0.0067(8)
    C35 0.0403(10) 0.0386(9) 0.0377(9) 0.0207(8) 0.0015(8) 0.0019(7)
    C36 0.0555(13) 0.0411(11) 0.0532(13) 0.0131(10) 0.0079(10) 0.0102(9)
    Co2 0.02840(14) 0.03116(15) 0.03437(15) 0.01296(12) 0.00080(11) 0.00492(11)
    N3 0.0315(8) 0.0350(8) 0.0408(8) 0.0132(7) -0.0009(6) 0.0040(6)
    C3 0.0341(9) 0.0363(9) 0.0330(9) 0.0186(8) 0.0012(7) 0.0021(7)
    S3 0.0320(2) 0.0347(2) 0.0445(2) 0.00978(17) 0.00310(18) -0.00029(18)
    N4 0.0303(7) 0.0372(8) 0.0359(8) 0.0149(6) 0.0018(6) 0.0033(6)
    C4 0.0320(9) 0.0371(9) 0.0327(9) 0.0171(8) 0.0017(7) 0.0049(7)
    S4 0.0360(2) 0.0351(2) 0.0443(2) 0.00832(18) 0.00144(19) 0.00562(19)
    O41 0.0312(6) 0.0328(6) 0.0418(7) 0.0119(5) 0.0004(5) 0.0077(5)
    N41 0.0310(7) 0.0338(8) 0.0358(8) 0.0151(6) 0.0001(6) 0.0055(6)
    C41 0.0352(9) 0.0416(10) 0.0340(9) 0.0219(8) 0.0018(7) 0.0038(7)
    C42 0.0381(9) 0.0379(9) 0.0368(9) 0.0209(8) -0.0022(7) -0.0005(7)
    C43 0.0335(9) 0.0359(9) 0.0381(9) 0.0164(7) -0.0017(7) 0.0037(7)
    C44 0.0355(9) 0.0382(10) 0.0350(9) 0.0160(8) 0.0034(7) 0.0040(7)
    C45 0.0376(9) 0.0371(9) 0.0327(9) 0.0184(8) 0.0014(7) 0.0009(7)
    C46 0.0456(11) 0.0375(10) 0.0518(12) 0.0129(9) 0.0024(9) 0.0023(9)
    O51 0.0306(6) 0.0349(7) 0.0607(9) 0.0129(5) 0.0022(6) -0.0025(6)
    N51 0.0306(8) 0.0367(8) 0.0462(9) 0.0164(6) 0.0036(6) 0.0006(7)
    C51 0.0393(10) 0.0420(10) 0.0380(10) 0.0219(8) 0.0055(8) 0.0071(8)
    C52 0.0406(10) 0.0448(10) 0.0332(9) 0.0222(8) 0.0004(7) 0.0023(8)
    C53 0.0357(9) 0.0384(10) 0.0388(10) 0.0165(8) 0.0007(7) 0.0017(8)
    C54 0.0395(10) 0.0411(10) 0.0425(10) 0.0205(8) -0.0027(8) 0.0046(8)
    C55 0.0373(10) 0.0439(11) 0.0432(10) 0.0204(8) -0.0056(8) 0.0002(8)
    C56 0.0575(13) 0.0397(11) 0.0535(13) 0.0169(10) -0.0128(10) 0.0027(9)
    O61 0.0366(7) 0.0384(7) 0.0380(7) 0.0060(6) 0.0000(5) 0.0072(6)
    N61 0.0331(8) 0.0383(8) 0.0327(7) 0.0127(6) 0.0013(6) 0.0054(6)
    C61 0.0314(9) 0.0472(11) 0.0416(10) 0.0201(8) 0.0037(7) 0.0100(8)
    C62 0.0358(10) 0.0427(10) 0.0443(10) 0.0209(8) 0.0030(8) 0.0104(8)
    C63 0.0331(9) 0.0444(10) 0.0359(9) 0.0168(8) 0.0028(7) 0.0077(8)
    C64 0.0345(9) 0.0484(11) 0.0379(10) 0.0221(8) 0.0049(7) 0.0043(8)
    C65 0.0388(10) 0.0430(10) 0.0360(9) 0.0213(8) 0.0016(8) 0.0029(8)
    C66 0.0348(10) 0.0507(12) 0.0633(14) 0.0140(9) 0.0064(9) 0.0161(10)
_geom_special_details
;
 All esds (except the esd in the dihedral angle between two l.s. planes)
 are estimated using the full covariance matrix.  The cell esds are taken
 into account individually in the estimation of esds in distances, angles
 and torsion angles; correlations between esds in cell parameters are only
 used when they are defined by crystal symmetry.  An approximate (isotropic)
 treatment of cell esds is used for estimating esds involving l.s. planes.
;
loop_
    _geom_bond_atom_site_label_1
    _geom_bond_atom_site_label_2
    _geom_bond_site_symmetry_2
    _geom_bond_distance
    _geom_bond_publ_flag
    Co1 N1 . 2.0767(16) y
    Co1 N2 . 2.0895(15) y
    Co1 O11 . 1.9949(13) y
    Co1 O21 . 1.9989(14) y
    Co1 O31 . 2.0045(14) y
    N1 C1 . 1.162(2) ?
    C1 S1 . 1.6362(19) ?
    N2 C2 . 1.170(2) ?
    C2 S2 . 1.6352(19) ?
    O11 N11 . 1.348(2) ?
    N11 C11 . 1.348(2) ?
    N11 C15 . 1.348(2) ?
    C11 H11 . 0.9500 ?
    C11 C12 . 1.374(3) ?
    C12 H12 . 0.9500 ?
    C12 C13 . 1.396(3) ?
    C13 C14 . 1.388(3) ?
    C13 C16 . 1.499(3) ?
    C14 H14 . 0.9500 ?
    C14 C15 . 1.372(3) ?
    C15 H15 . 0.9500 ?
    C16 H16A . 0.9800 ?
    C16 H16B . 0.9800 ?
    C16 H16C . 0.9800 ?
    O21 N21 . 1.349(2) ?
    N21 C21 . 1.348(2) ?
    N21 C25 . 1.345(3) ?
    C21 H21 . 0.9500 ?
    C21 C22 . 1.376(3) ?
    C22 H22 . 0.9500 ?
    C22 C23 . 1.389(3) ?
    C23 C24 . 1.394(3) ?
    C23 C26 . 1.496(3) ?
    C24 H24 . 0.9500 ?
    C24 C25 . 1.367(3) ?
    C25 H25 . 0.9500 ?
    C26 H26A . 0.9800 ?
    C26 H26B . 0.9800 ?
    C26 H26C . 0.9800 ?
    O31 N31 . 1.346(2) ?
    N31 C31 . 1.352(3) ?
    N31 C35 . 1.348(3) ?
    C31 H31 . 0.9500 ?
    C31 C32 . 1.371(3) ?
    C32 H32 . 0.9500 ?
    C32 C33 . 1.397(3) ?
    C33 C34 . 1.392(3) ?
    C33 C36 . 1.497(3) ?
    C34 H34 . 0.9500 ?
    C34 C35 . 1.373(3) ?
    C35 H35 . 0.9500 ?
    C36 H36A . 0.9800 ?
    C36 H36B . 0.9800 ?
    C36 H36C . 0.9800 ?
    Co2 N3 . 2.0804(16) y
    Co2 N4 . 2.0844(16) y
    Co2 O41 . 1.9999(13) y
    Co2 O51 . 1.9880(14) y
    Co2 O61 . 1.9941(14) y
    N3 C3 . 1.160(2) ?
    C3 S3 . 1.6388(19) ?
    N4 C4 . 1.164(2) ?
    C4 S4 . 1.6353(19) ?
    O41 N41 . 1.3494(19) ?
    N41 C41 . 1.348(2) ?
    N41 C45 . 1.345(2) ?
    C41 H41 . 0.9500 ?
    C41 C42 . 1.372(3) ?
    C42 H42 . 0.9500 ?
    C42 C43 . 1.397(3) ?
    C43 C44 . 1.392(3) ?
    C43 C46 . 1.500(3) ?
    C44 H44 . 0.9500 ?
    C44 C45 . 1.375(3) ?
    C45 H45 . 0.9500 ?
    C46 H46A . 0.9800 ?
    C46 H46B . 0.9800 ?
    C46 H46C . 0.9800 ?
    O51 N51 . 1.351(2) ?
    N51 C51 . 1.346(3) ?
    N51 C55 . 1.344(3) ?
    C51 H51 . 0.9500 ?
    C51 C52 . 1.373(3) ?
    C52 H52 . 0.9500 ?
    C52 C53 . 1.395(3) ?
    C53 C54 . 1.385(3) ?
    C53 C56 . 1.495(3) ?
    C54 H54 . 0.9500 ?
    C54 C55 . 1.369(3) ?
    C55 H55 . 0.9500 ?
    C56 H56A . 0.9800 ?
    C56 H56B . 0.9800 ?
    C56 H56C . 0.9800 ?
    O61 N61 . 1.349(2) ?
    N61 C61 . 1.345(3) ?
    N61 C65 . 1.345(2) ?
    C61 H61 . 0.9500 ?
    C61 C62 . 1.368(3) ?
    C62 H62 . 0.9500 ?
    C62 C63 . 1.392(3) ?
    C63 C64 . 1.389(3) ?
    C63 C66 . 1.495(3) ?
    C64 H64 . 0.9500 ?
    C64 C65 . 1.377(3) ?
    C65 H65 . 0.9500 ?
    C66 H66A . 0.9800 ?
    C66 H66B . 0.9800 ?
    C66 H66C . 0.9800 ?
loop_
    _geom_angle_atom_site_label_1
    _geom_angle_atom_site_label_2
    _geom_angle_atom_site_label_3
    _geom_angle_site_symmetry_1
    _geom_angle_site_symmetry_3
    _geom_angle
    _geom_angle_publ_flag
    N1 Co1 N2 . . 179.11(7) y
    O11 Co1 N1 . . 93.86(6) y
    O11 Co1 N2 . . 86.87(6) y
    O11 Co1 O21 . . 122.93(6) y
    O11 Co1 O31 . . 121.98(6) y
    O21 Co1 N1 . . 87.05(6) y
    O21 Co1 N2 . . 92.13(6) y
    O21 Co1 O31 . . 115.07(6) y
    O31 Co1 N1 . . 87.43(6) y
    O31 Co1 N2 . . 92.62(6) y
    Co1 N1 Co . . 167.85(16) y
    N1 C1 S1 . . 179.28(19) ?
    C2 N2 Co1 . . 164.31(15) ?
    N2 C2 S2 . . 179.49(19) ?
    N11 O11 Co1 . . 117.79(10) ?
    C11 N11 O11 . . 119.39(15) ?
    C11 N11 C15 . . 121.18(16) ?
    C15 N11 O11 . . 119.44(15) ?
    N11 C11 H11 . . 120.0 ?
    N11 C11 C12 . . 120.10(17) ?
    C12 C11 H11 . . 120.0 ?
    C11 C12 H12 . . 119.7 ?
    C11 C12 C13 . . 120.61(18) ?
    C13 C12 H12 . . 119.7 ?
    C12 C13 C16 . . 121.34(18) ?
    C14 C13 C12 . . 117.13(17) ?
    C14 C13 C16 . . 121.49(17) ?
    C13 C14 H14 . . 119.4 ?
    C15 C14 C13 . . 121.15(17) ?
    C15 C14 H14 . . 119.4 ?
    N11 C15 C14 . . 119.83(17) ?
    N11 C15 H15 . . 120.1 ?
    C14 C15 H15 . . 120.1 ?
    C13 C16 H16A . . 109.5 ?
    C13 C16 H16B . . 109.5 ?
    C13 C16 H16C . . 109.5 ?
    H16A C16 H16B . . 109.5 ?
    H16A C16 H16C . . 109.5 ?
    H16B C16 H16C . . 109.5 ?
    N21 O21 Co1 . . 116.67(10) ?
    C21 N21 O21 . . 119.83(16) ?
    C25 N21 O21 . . 118.85(16) ?
    C25 N21 C21 . . 121.27(17) ?
    N21 C21 H21 . . 120.0 ?
    N21 C21 C22 . . 119.92(18) ?
    C22 C21 H21 . . 120.0 ?
    C21 C22 H22 . . 119.8 ?
    C21 C22 C23 . . 120.48(18) ?
    C23 C22 H22 . . 119.8 ?
    C22 C23 C24 . . 117.52(18) ?
    C22 C23 C26 . . 121.97(19) ?
    C24 C23 C26 . . 120.49(19) ?
    C23 C24 H24 . . 119.7 ?
    C25 C24 C23 . . 120.64(18) ?
    C25 C24 H24 . . 119.7 ?
    N21 C25 C24 . . 120.14(18) ?
    N21 C25 H25 . . 119.9 ?
    C24 C25 H25 . . 119.9 ?
    C23 C26 H26A . . 109.5 ?
    C23 C26 H26B . . 109.5 ?
    C23 C26 H26C . . 109.5 ?
    H26A C26 H26B . . 109.5 ?
    H26A C26 H26C . . 109.5 ?
    H26B C26 H26C . . 109.5 ?
    N31 O31 Co1 . . 116.49(10) ?
    O31 N31 C31 . . 118.85(16) ?
    O31 N31 C35 . . 119.84(16) ?
    C35 N31 C31 . . 121.29(17) ?
    N31 C31 H31 . . 120.1 ?
    N31 C31 C32 . . 119.83(18) ?
    C32 C31 H31 . . 120.1 ?
    C31 C32 H32 . . 119.5 ?
    C31 C32 C33 . . 120.92(19) ?
    C33 C32 H32 . . 119.5 ?
    C32 C33 C36 . . 121.11(19) ?
    C34 C33 C32 . . 116.96(18) ?
    C34 C33 C36 . . 121.90(19) ?
    C33 C34 H34 . . 119.5 ?
    C35 C34 C33 . . 121.01(19) ?
    C35 C34 H34 . . 119.5 ?
    N31 C35 C34 . . 119.84(18) ?
    N31 C35 H35 . . 120.1 ?
    C34 C35 H35 . . 120.1 ?
    C33 C36 H36A . . 109.5 ?
    C33 C36 H36B . . 109.5 ?
    C33 C36 H36C . . 109.5 ?
    H36A C36 H36B . . 109.5 ?
    H36A C36 H36C . . 109.5 ?
    H36B C36 H36C . . 109.5 ?
    N3 Co2 N4 . . 178.20(6) ?
    O41 Co2 N3 . . 93.31(6) y
    O41 Co2 N4 . . 88.08(6) y
    O51 Co2 N3 . . 86.15(6) y
    O51 Co2 N4 . . 92.14(6) y
    O51 Co2 O41 . . 122.04(6) y
    O51 Co2 O61 . . 115.95(6) y
    O61 Co2 N3 . . 87.50(6) y
    O61 Co2 N4 . . 92.75(6) y
    O61 Co2 O41 . . 121.94(6) y
    Co2 N3 Co3 . . 168.81(15) y
    N3 C3 S3 . . 179.8(2) ?
    C4 N4 Co2 . . 161.93(15) ?
    N4 C4 S4 . . 179.57(19) ?
    N41 O41 Co2 . . 117.09(10) ?
    C41 N41 O41 . . 119.69(16) ?
    C45 N41 O41 . . 119.27(15) ?
    C45 N41 C41 . . 121.03(16) ?
    N41 C41 H41 . . 119.9 ?
    N41 C41 C42 . . 120.12(18) ?
    C42 C41 H41 . . 119.9 ?
    C41 C42 H42 . . 119.5 ?
    C41 C42 C43 . . 120.98(18) ?
    C43 C42 H42 . . 119.5 ?
    C42 C43 C46 . . 121.69(18) ?
    C44 C43 C42 . . 116.75(18) ?
    C44 C43 C46 . . 121.53(18) ?
    C43 C44 H44 . . 119.5 ?
    C45 C44 C43 . . 120.98(18) ?
    C45 C44 H44 . . 119.5 ?
    N41 C45 C44 . . 120.12(17) ?
    N41 C45 H45 . . 119.9 ?
    C44 C45 H45 . . 119.9 ?
    C43 C46 H46A . . 109.5 ?
    C43 C46 H46B . . 109.5 ?
    C43 C46 H46C . . 109.5 ?
    H46A C46 H46B . . 109.5 ?
    H46A C46 H46C . . 109.5 ?
    H46B C46 H46C . . 109.5 ?
    N51 O51 Co2 . . 120.20(11) ?
    C51 N51 O51 . . 120.45(17) ?
    C55 N51 O51 . . 118.22(17) ?
    C55 N51 C51 . . 121.32(17) ?
    N51 C51 H51 . . 120.0 ?
    N51 C51 C52 . . 120.03(18) ?
    C52 C51 H51 . . 120.0 ?
    C51 C52 H52 . . 119.7 ?
    C51 C52 C53 . . 120.55(18) ?
    C53 C52 H52 . . 119.7 ?
    C52 C53 C56 . . 122.25(18) ?
    C54 C53 C52 . . 117.00(18) ?
    C54 C53 C56 . . 120.74(18) ?
    C53 C54 H54 . . 119.3 ?
    C55 C54 C53 . . 121.34(19) ?
    C55 C54 H54 . . 119.3 ?
    N51 C55 C54 . . 119.73(18) ?
    N51 C55 H55 . . 120.1 ?
    C54 C55 H55 . . 120.1 ?
    C53 C56 H56A . . 109.5 ?
    C53 C56 H56B . . 109.5 ?
    C53 C56 H56C . . 109.5 ?
    H56A C56 H56B . . 109.5 ?
    H56A C56 H56C . . 109.5 ?
    H56B C56 H56C . . 109.5 ?
    N61 O61 Co2 . . 117.27(11) ?
    C61 N61 O61 . . 118.81(16) ?
    C61 N61 C65 . . 121.31(17) ?
    C65 N61 O61 . . 119.85(16) ?
    N61 C61 H61 . . 119.9 ?
    N61 C61 C62 . . 120.28(18) ?
    C62 C61 H61 . . 119.9 ?
    C61 C62 H62 . . 119.7 ?
    C61 C62 C63 . . 120.57(18) ?
    C63 C62 H62 . . 119.7 ?
    C62 C63 C66 . . 120.74(19) ?
    C64 C63 C62 . . 117.33(18) ?
    C64 C63 C66 . . 121.93(18) ?
    C63 C64 H64 . . 119.6 ?
    C65 C64 C63 . . 120.77(18) ?
    C65 C64 H64 . . 119.6 ?
    N61 C65 C64 . . 119.70(18) ?
    N61 C65 H65 . . 120.1 ?
    C64 C65 H65 . . 120.1 ?
    C63 C66 H66A . . 109.5 ?
    C63 C66 H66B . . 109.5 ?
    C63 C66 H66C . . 109.5 ?
    H66A C66 H66B . . 109.5 ?
    H66A C66 H66C . . 109.5 ?
    H66B C66 H66C . . 109.5 ?
loop_
    _geom_hbond_atom_site_label_D
    _geom_hbond_atom_site_label_H
    _geom_hbond_atom_site_label_A
    _geom_hbond_site_symmetry_A
    _geom_hbond_distance_DH
    _geom_hbond_distance_HA
    _geom_hbond_distance_DA
    _geom_hbond_angle_DHA
    C11 H11 S4 1_665 0.95 2.88 3.8088(19) 166.2
    C21 H21 S2 2_665 0.95 2.87 3.739(2) 152.6
    C24 H24 S1 2_765 0.95 2.90 3.841(2) 169.3
    C25 H25 O31 2_765 0.95 2.63 3.259(2) 123.9
    C31 H31 O21 2_765 0.95 2.44 3.277(2) 146.3
    C34 H34 S3 . 0.95 2.99 3.754(2) 138.0
    C41 H41 S3 2_666 0.95 2.97 3.6966(19) 134.3
    C45 H45 S2 . 0.95 2.89 3.6082(19) 133.3
    C55 H55 O61 2_656 0.95 2.46 3.184(2) 133.0
    C61 H61 O51 2_656 0.95 2.48 3.233(2) 135.7
    C62 H62 S3 2_656 0.95 2.98 3.900(2) 162.4
    C64 H64 N4 2_556 0.95 2.64 3.484(2) 148.0
    C65 H65 S4 2_556 0.95 3.00 3.870(2) 153.7
_shelx_space_group_comment
;
The symmetry employed for this shelxl refinement is uniquely defined
by the following loop, which should always be used as a source of
symmetry information in preference to the above space-group names.
They are only intended as comments.
;
_shelx_estimated_absorpt_T_min     ?
_shelx_estimated_absorpt_T_max     ?
_shelx_hkl_file
;
   0   0   1 8.57500 0.36189  -2
   0   0   1 8.57500 0.36189   1
   0   0   2 104239. 14.1939  -2
   0   0   2 104239. 14.1939   1
   0   0  -3 1529.95 1.80268  -2
   0   0  -3 1529.95 1.80268   1
   0   0  -4 829904. 50.0758  -2
   0   0  -4 829904. 50.0758   1
   0   0   5 2986.67 2.82896  -2
   0   0   5 2986.67 2.82896   1
   0   0   6 825828. 44.8434  -2
   0   0   6 825828. 44.8434   1
   0   0  -7 2917.38 59.7351  -2
   0   0  -7 2917.38 59.7351   1
   0   0  -8 18129.7 136.056  -2
   0   0  -8 18129.7 136.056   1
   0   0   9 406.173 47.7856  -2
   0   0   9 406.173 47.7856   1
   0   0 -10 950.787 39.3567  -2
   0   0 -10 950.787 39.3567   1
   0   0 -11 11517.7 99.5084  -2
   0   0 -11 11517.7 99.5084   1
   0   0  12 14972.3 18.4803  -2
   0   0  12 14972.3 18.4803   1
   0   0  13 13816.6 19.3625  -2
   0   0  13 13816.6 19.3625   1
   0   0 -14 7564.52 10.0372  -2
   0   0 -14 7564.52 10.0372   1
   0   0 -15 97.3311 65.5818  -2
   0   0 -15 97.3311 65.5818   1
   0   0 -16 8459.41 122.846  -2
   0   0 -16 8459.41 122.846   1
   0   0  17 6405.66 11.8485  -2
   0   0  17 6405.66 11.8485   1
   0   0 -18 560.980 40.9824  -2
   0   0 -18 560.980 40.9824   1
   0   0  19 1413.77 4.94647  -2
   0   0  19 1413.77 4.94647   1
   0   0 -20 728.556 3.28107  -2
   0   0 -20 728.556 3.28107   1
   0   0 -21 35.6791 22.3568  -2
   0   0 -21 35.6791 22.3568   1
   0   0  22 219.127 19.3751  -2
   0   0  22 219.127 19.3751   1
   0  -1  22 512.670 15.7127   1
   0  -1  21 94.8117 27.0236   1
   0   1 -20 117.850 16.5942   1
   0  -1  19 1056.78 26.4753   1
   0   1 -18 902.277 31.1232   1
   0  -1  17 1744.70 32.2603   1
   0   1 -16 11115.6 70.7243   1
   0   1 -15 5185.08 52.1644   1
   0   1 -14 4944.16 66.8316   1
   0   1 -13 2143.61 69.9733   1
   0  -1  12 29797.1 163.229   1
   0   1 -11 31101.7 161.145   1
   0   1 -10 38729.8 248.858   1
   0   1  -9 5902.08 104.417   1
   0   1  -8 2591.31 44.4906   1
   0  -1   7 6089.05 55.3101   1
   0  -1   6 2146.32 34.1780   1
   0  -1   5 238747. 257.463   1
   0   1  -4 220337. 150.086   1
   0  -1   3 7152.70 28.0546   1
   0   1  -2 39165.9 69.2015   1
   0   1  -1 136993. 106.050   1
   0   1   0 1336.53 14.4863   1
   0   1   1 137349. 145.271   1
   0  -1  -2 86285.1 75.6875   1
   0  -1  -3 699.664 14.7944   1
   0  -1  -4 107025. 106.637   1
   0  -1  -5 109480. 165.811   1
   0  -1  -6 941.385 29.2068   1
   0   1   7 1724.25 39.0992   1
   0  -1  -8 10392.1 79.3472   1
   0   1   9 252.375 34.2279   1
   0   1  10 24464.0 87.9819   1
   0   1  11 7231.89 65.6054   1
   0  -1 -12 14428.7 92.1588   1
   0  -1 -13 3503.74 60.7913   1
   0  -1 -14 5523.46 43.8691   1
   0   1  15 232.139 27.8447   1
   0   1  16 17731.6 63.1679   1
   0  -1 -17 5323.73 47.1101   1
   0  -1 -18 49.0033 37.2207   1
   0   1  19 7543.55 36.2490   1
   0  -1 -20 3870.33 23.9534   1
   0   1  21 184.868 13.3984   1
   0   1  22 816.508 14.5854   1
   0  -2  22 282.428 10.3580   1
   0   2 -21 6094.24 29.7932   1
   0  -2  20 116.804 31.4762   1
   0   2 -19 122.191 22.6997   1
   0  -2  18 1057.17 29.7646   1
   0   2 -17 6479.74 39.6550   1
   0   2 -16 3688.11 41.7408   1
   0   2 -15 13106.0 57.0230   1
   0   2 -14 119.548 39.8772   1
   0   2 -13 3020.93 77.7122   1
   0   2 -12 93.1077 50.8248   1
   0   2 -11 10835.9 109.760   1
   0  -2  10 397.017 29.0398   1
   0  -2   9 51300.7 136.241   1
   0   2  -8 30590.7 128.726   1
   0   2  -7 11700.8 78.1348   1
   0   2  -6 8347.44 43.0892   1
   0  -2   5 1189.18 16.0704   1
   0   2  -4 52842.7 96.6169   1
   0  -2   3 13381.3 29.8856   1
   0   2  -2 21739.9 34.3978   1
   0   2  -1 815.993 29.0720   1
   0  -2   0 4440.87 27.6968   1
   0   2   1 804.185 10.5303   1
   0  -2  -2 32551.6 102.458   1
   0   2   3 33190.3 118.164   1
   0  -2  -4 63801.8 88.1078   1
   0  -2  -5 1749.19 20.9491   1
   0   2   6 21030.9 61.6739   1
   0  -2  -7 17998.1 90.2781   1
   0   2   8 51145.3 278.325   1
   0   2   9 74556.9 345.474   1
   0   2  10 18106.9 186.334   1
   0   2  11 5589.30 117.978   1
   0   2  12 219.135 69.4644   1
   0   2  13 5521.50 137.710   1
   0   2  14 1246.58 34.2109   1
   0  -2 -15 4371.75 47.5182   1
   0  -2 -16 1807.66 49.2489   1
   0   2  17 828.725 64.7957   1
   0   2  18 7331.56 57.2478   1
   0  -2 -19 258.397 30.6029   1
   0  -2 -20 997.371 23.3220   1
   0  -2 -21 416.203 14.8863   1
   0  -3  21-18.3780 22.2213   1
   0   3 -20 551.259 29.5774   1
   0   3 -19 225.988 18.4405   1
   0  -3  18 46.5052 22.0989   1
   0  -3  17 1386.89 33.1018   1
   0   3 -16 2209.36 44.2810   1
   0   3 -15 9406.54 59.1284   1
   0   3 -14 956.521 34.3533   1
   0   3 -13 2116.92 71.5119   1
   0  -3 -12 2065.84 74.0143  -2
   0   3 -13 2065.84 74.0143   1
   0   3 -12 107.960 51.9685   1
   0  -3 -11 2002.87 69.6784  -2
   0   3 -12 2002.87 69.6784   1
   0   3 -11 26472.4 160.304   1
   0  -3 -10 25056.1 121.309  -2
   0   3 -11 25056.1 121.309   1
   0   3 -10 34508.8 174.427   1
   0  -3  -9 32833.2 128.158  -2
   0   3 -10 32833.2 128.158   1
   0   3  -9 11378.7 71.2278   1
   0   3  -8 36730.4 88.6386   1
   0   3  -7 77178.2 127.893   1
   0   3  -6 801.440 14.8797   1
   0   3  -5 33524.7 66.8457   1
   0   3  -4 77982.8 119.868   1
   0   3  -3 38049.5 76.4025   1
   0   3  -2 36287.7 67.9026   1
   0   3  -1 33832.5 89.3511   1
   0   3   0 1348.69 18.6129   1
   0  -3  -1 26629.1 102.676   1
   0   3   2 66164.3 174.143   1
   0  -3  -3 29871.0 191.446   1
   0  -3  -4 28333.2 119.066   1
   0  -3  -5 95087.7 183.597   1
   0   3   6 10848.5 67.2630   1
   0   3   7 22183.2 140.173   1
   0   3   8 49119.1 294.624   1
   0  -3  -9 3012.62 51.0419   1
   0   3  10 2970.96 53.9438   1
   0   3  11 9212.38 79.0868   1
   0   3  12 818.310 63.7815   1
   0  -3 -13 1236.84 35.4438   1
   0   3  14 447.518 31.3750   1
   0  -3 -15 316.999 34.9698   1
   0   3  16 4152.95 56.9796   1
   0   3  17 1334.91 35.1139   1
   0   3  18 1796.71 32.5574   1
   0   3  19 1843.50 31.4321   1
   0  -3 -20 306.311 18.0113   1
   0  -3 -21 118.367 10.6316   1
   0   4  20 479.840 18.5683  -2
   0  -4  21 479.840 18.5683   1
   0  -4 -19 1304.35 29.9598  -2
   0   4 -20 1304.35 29.9598   1
   0  -4 -18 1824.50 41.8249  -2
   0   4 -19 1824.50 41.8249   1
   0  -4 -17 3336.52 36.8402  -2
   0   4 -18 3336.52 36.8402   1
   0  -4 -16 1585.72 48.9710  -2
   0   4 -17 1585.72 48.9710   1
   0  -4 -15 5772.40 69.7586  -2
   0   4 -16 5772.40 69.7586   1
   0  -4 -14 261.051 39.4087  -2
   0   4 -15 261.051 39.4087   1
   0  -4 -13 4356.18 41.5681  -2
   0   4 -14 4356.18 41.5681   1
   0  -4 -12 6728.04 91.3603  -2
   0   4 -13 6728.04 91.3603   1
   0  -4 -11 15347.4 119.994  -2
   0   4 -12 15347.4 119.994   1
   0  -4 -10 4389.81 65.0443  -2
   0   4 -11 4389.81 65.0443   1
   0  -4  -9 3802.79 58.7241  -2
   0   4 -10 3802.79 58.7241   1
   0  -4  -8 2262.12 48.9319  -2
   0   4  -9 2262.12 48.9319   1
   0  -4  -7 10594.3 71.3022  -2
   0   4  -8 10594.3 71.3022   1
   0  -4  -6 45804.4 149.762  -2
   0   4  -7 45804.4 149.762   1
   0  -4  -5 3307.42 43.3042  -2
   0   4  -6 3307.42 43.3042   1
   0  -4  -4 5377.85 49.2335  -2
   0   4  -5 5377.85 49.2335   1
   0  -4  -3 9962.68 85.4728  -2
   0   4  -4 9962.68 85.4728   1
   0  -4  -2 3042.14 30.3992  -2
   0   4  -3 3042.14 30.3992   1
   0  -4  -1 609.135 25.8557  -2
   0   4  -2 609.135 25.8557   1
   0  -4   0 2953.34 28.9354  -2
   0   4  -1 2953.34 28.9354   1
   0  -4   1 9860.54 62.2026  -2
   0   4   0 9860.54 62.2026   1
   0  -4   2 227.083 21.9070  -2
   0   4   1 227.083 21.9070   1
   0  -4   3 7356.11 92.7960  -2
   0   4   2 7356.11 92.7960   1
   0   4  -4 2728.33 67.9399  -2
   0  -4  -3 2728.33 67.9399   1
   0  -4   5 8730.91 85.7266  -2
   0   4   4 8730.91 85.7266   1
   0   4  -6 10585.2 114.546  -2
   0  -4  -5 10585.2 114.546   1
   0   4  -7 12508.6 123.465  -2
   0  -4  -6 12508.6 123.465   1
   0  -4   8 2203.59 56.7996  -2
   0   4   7 2203.59 56.7996   1
   0  -4   9 1195.79 77.1195  -2
   0   4   8 1195.79 77.1195   1
   0  -4  10 8147.30 84.4702  -2
   0   4   9 8147.30 84.4702   1
   0  -4  11 10176.6 109.420  -2
   0   4  10 10176.6 109.420   1
   0  -4  12 7356.19 100.488  -2
   0   4  11 7356.19 100.488   1
   0   4 -13 11379.4 65.5679  -2
   0  -4 -12 11379.4 65.5679   1
   0   4 -14 5537.04 48.9823  -2
   0  -4 -13 5537.04 48.9823   1
   0  -4  15 183.840 40.5401  -2
   0   4  14 183.840 40.5401   1
   0   4 -16 1545.46 43.5585  -2
   0  -4 -15 1545.46 43.5585   1
   0  -4  17 6489.42 64.2468  -2
   0   4  16 6489.42 64.2468   1
   0   4 -18 4362.85 63.5381  -2
   0  -4 -17 4362.85 63.5381   1
   0   4 -19 9458.29 68.9683  -2
   0  -4 -18 9458.29 68.9683   1
   0   4 -20 631.315 24.8188  -2
   0  -4 -19 631.315 24.8188   1
   0  -4  21 1889.25 20.6400  -2
   0   4  20 1889.25 20.6400   1
   0   5 -21 2399.08 27.9014   1
   0   5 -20 420.686 12.6590   1
   0   5 -19 3199.65 32.8428   1
   0   5 -18 868.296 33.3991   1
   0   5 -17 1734.33 32.0774   1
   0   5 -16 4854.19 33.8681   1
   0   5 -15 4443.06 31.4691   1
   0   5 -14 20368.2 59.0665   1
   0  -5 -13 20761.9 124.181  -2
   0   5 -14 20761.9 124.181   1
   0   5 -13 1985.23 31.5022   1
   0  -5 -12 2833.70 79.4088  -2
   0   5 -13 2833.70 79.4088   1
   0   5 -12 1341.93 48.4348   1
   0   5 -11 1076.98 44.4711   1
   0   5 -10 16092.6 96.7297   1
   0  -5  -8 17416.0 96.5018  -2
   0   5  -9 17416.0 96.5018   1
   0   5  -8 19588.1 119.259   1
   0  -5  -7 21183.2 97.7823  -2
   0   5  -8 21183.2 97.7823   1
   0   5  -7 811.780 44.3559   1
   0   5  -6 856.831 44.0578   1
   0   5  -5 7715.73 67.7779   1
   0   5  -4 953.333 36.5701   1
   0   5  -3 1998.58 24.3880   1
   0  -5   2 70384.7 127.990   1
   0   5  -1 40658.9 78.4799   1
   0   5   0 27208.4 70.2506   1
   0   5   1 23305.5 79.0396   1
   0   5   2 24740.6 107.442   1
   0  -5  -3 61.5270 29.9466   1
   0   5   4 510.257 34.9998   1
   0   5   5 691.233 38.4817   1
   0  -5  -6 8004.16 51.0253   1
   0   5   7 20061.0 92.6318   1
   0   5   8 28086.6 100.471   1
   0   5   9 455.600 41.5086   1
   0  -5 -10 2911.77 52.8877   1
   0  -5 -11 965.766 53.1031   1
   0  -5 -12 4940.28 39.9479   1
   0   5  13 1009.58 32.7105   1
   0   5  14 12936.3 54.3347   1
   0  -5 -15 107.223 23.1185   1
   0   5  16 734.711 29.5970   1
   0   5  17 684.313 31.2307   1
   0  -5 -18 631.891 25.2784   1
   0  -5 -19 33.7284 13.7263   1
   0  -5 -20 117.687 13.3563   1
   0   6 -21 126.263 11.5258   1
   0   6 -20 29.5884 24.9952   1
   0   6 -19 352.168 18.1301   1
   0   6 -18 3.59844 25.8668   1
   0   6 -17 393.214 26.1879   1
   0   6 -16 3374.51 37.9726   1
   0   6 -15 1116.90 23.3777   1
   0   6 -14 137.365 22.7611   1
   0   6 -13 310.491 23.0229   1
   0   6 -12 356.562 21.9085   1
   0   6 -11 31710.0 139.684   1
   0   6 -10 247.708 42.0037   1
   0   6  -9 31840.9 119.476   1
   0   6  -8 553.640 31.8730   1
   0   6  -7 161.472 20.7428   1
   0   6  -6 743.006 31.1726   1
   0   6  -5 132573. 267.968   1
   0   6  -4 4613.66 52.4816   1
   0   6  -3 15725.7 82.5804   1
   0  -6   2 1991.07 31.1369   1
   0  -6   1 165.077 21.2326   1
   0   6   0 6764.55 37.9304   1
   0   6   1 1242.40 28.1963   1
   0   6   2 9184.37 61.3600   1
   0   6   3 73084.5 134.583   1
   0   6   4 875.148 29.8633   1
   0   6   5 15011.7 69.6324   1
   0  -6  -6 5436.39 48.0351   1
   0  -6  -7 5647.60 56.8507   1
   0   6   8 14091.6 79.9984   1
   0   6   9 26101.3 122.913   1
   0   6  10 1124.68 32.7532   1
   0  -6 -11 10183.4 40.8797   1
   0  -6 -12 123.020 25.1250   1
   0   6  13 2590.57 31.6310   1
   0  -6 -14 7398.97 47.9779   1
   0  -6 -15 1774.65 32.0332   1
   0   6  16 1930.06 28.0363   1
   0   6  17 1482.60 22.9727   1
   0  -6 -18 96.0195 17.9633   1
   0   6  19 448.433 18.3437   1
   0   7 -20 519.375 19.4925   1
   0   7 -19 1179.61 35.6366   1
   0   7 -18 954.485 16.6730   1
   0   7 -17 1668.40 26.6548   1
   0   7 -16 2096.72 32.0783   1
   0  -7 -14 2469.43 77.9381  -2
   0   7 -16 2469.43 77.9381   1
   0   7 -15 2613.55 37.5135   1
   0  -7 -13 2793.69 67.6752  -2
   0   7 -15 2793.69 67.6752   1
   0   7 -14 1839.22 39.6030   1
   0  -7 -12 1961.70 52.0906  -2
   0   7 -14 1961.70 52.0906   1
   0   7 -13 1394.10 49.2750   1
   0  -7 -11 3116.96 49.1002  -2
   0   7 -13 3116.96 49.1002   1
   0   7 -12 67.2440 32.5423   1
   0  -7 -10 2000.44 49.2035  -2
   0   7 -12 2000.44 49.2035   1
   0   7 -11 478.531 35.5212   1
   0  -7  -9 1859.18 56.0684  -2
   0   7 -11 1859.18 56.0684   1
   0   7 -10 16695.5 79.6896   1
   0  -7  -8 18274.1 85.7129  -2
   0   7 -10 18274.1 85.7129   1
   0   7  -9 9345.93 171.430   1
   0  -7  -7 10415.1 96.0321  -2
   0   7  -9 10415.1 96.0321   1
   0   7  -8 6411.89 115.864   1
   0  -7  -6 6350.01 72.7522  -2
   0   7  -8 6350.01 72.7522   1
   0   7  -7 3887.54 97.0805   1
   0  -7  -5 5184.86 46.4633  -2
   0   7  -7 5184.86 46.4633   1
   0  -7  -4 420.601 30.3394  -2
   0   7  -6 420.601 30.3394   1
   0  -7  -3 2602.80 39.6169  -2
   0   7  -5 2602.80 39.6169   1
   0   7  -4 650.256 84.7127   1
   0  -7  -2 1131.86 37.4411  -2
   0   7  -4 1131.86 37.4411   1
   0   7  -3 2679.04 61.8532   1
   0  -7  -1 4298.70 52.6108  -2
   0   7  -3 4298.70 52.6108   1
   0   7  -2 245.343 35.7254   1
   0   7  -1 892.049 35.7556   1
   0  -7   1 1184.12 48.6769  -2
   0   7  -1 1184.12 48.6769   1
   0  -7   0 1891.55 51.0978   1
   0  -7   2 2048.20 46.7338  -2
   0   7   0 2048.20 46.7338   1
   0  -7  -1 7027.68 83.8023   1
   0  -7   3 7715.24 48.3394  -2
   0   7   1 7715.24 48.3394   1
   0   7   2 2836.07 46.5585   1
   0  -7   4 3069.85 40.2583  -2
   0   7   2 3069.85 40.2583   1
   0   7   3 156.370 40.5391   1
   0  -7   5 589.715 38.9943  -2
   0   7   3 589.715 38.9943   1
   0   7   4 1462.30 56.2114   1
   0  -7   6 1691.53 36.6868  -2
   0   7   4 1691.53 36.6868   1
   0   7   5 5706.02 55.5353   1
   0  -7   7 6469.43 57.3299  -2
   0   7   5 6469.43 57.3299   1
   0  -7  -6 533.377 53.6471   1
   0  -7   8 1764.93 52.5280  -2
   0   7   6 1764.93 52.5280   1
   0   7   7 7483.05 102.585   1
   0  -7   9 9243.97 82.1472  -2
   0   7   7 9243.97 82.1472   1
   0   7   8 14052.6 82.2583   1
   0   7   9 7162.62 104.443   1
   0  -7  11 6889.41 94.8230  -2
   0   7   9 6889.41 94.8230   1
   0  -7 -10 10043.0 102.252   1
   0  -7  12 10008.9 104.805  -2
   0   7  10 10008.9 104.805   1
   0  -7 -11 9031.73 95.1517   1
   0  -7  13 9099.28 98.5643  -2
   0   7  11 9099.28 98.5643   1
   0  -7 -12 448.238 57.2696   1
   0   7 -14 623.186 49.7997  -2
   0  -7 -12 623.186 49.7997   1
   0  -7 -13 544.374 52.5014   1
   0  -7  15 1016.89 47.5107  -2
   0   7  13 1016.89 47.5107   1
   0  -7 -14 1800.88 51.4914   1
   0   7 -16 1862.66 43.8568  -2
   0  -7 -14 1862.66 43.8568   1
   0  -7 -15 1181.92 42.9626   1
   0   7 -17 1257.13 52.9642  -2
   0  -7 -15 1257.13 52.9642   1
   0  -7 -16 1814.37 28.7383   1
   0  -7 -17 1097.64 20.2145   1
   0   7  18 20.4147 12.2543   1
   0  -8 -17 1702.02 23.3597  -2
   0   8 -19 1702.02 23.3597   1
   0  -8 -16 3659.17 24.2967  -2
   0   8 -18 3659.17 24.2967   1
   0  -8 -15 792.736 33.7249  -2
   0   8 -17 792.736 33.7249   1
   0  -8 -14 1078.51 62.2592  -2
   0   8 -16 1078.51 62.2592   1
   0  -8 -13 4717.84 42.5520  -2
   0   8 -15 4717.84 42.5520   1
   0  -8 -12 5030.95 44.2336  -2
   0   8 -14 5030.95 44.2336   1
   0  -8 -11 22255.8 76.5345  -2
   0   8 -13 22255.8 76.5345   1
   0  -8 -10 2916.94 37.6605  -2
   0   8 -12 2916.94 37.6605   1
   0  -8  -9 5796.00 46.9785  -2
   0   8 -11 5796.00 46.9785   1
   0  -8  -8 1144.41 34.1929  -2
   0   8 -10 1144.41 34.1929   1
   0  -8  -7 6712.44 48.2666  -2
   0   8  -9 6712.44 48.2666   1
   0  -8  -6 33397.7 82.3109  -2
   0   8  -8 33397.7 82.3109   1
   0  -8  -5 9229.89 80.4426  -2
   0   8  -7 9229.89 80.4426   1
   0  -8  -4 31348.1 134.260  -2
   0   8  -6 31348.1 134.260   1
   0  -8  -3 189.966 41.2222  -2
   0   8  -5 189.966 41.2222   1
   0  -8  -2 5250.47 49.0201  -2
   0   8  -4 5250.47 49.0201   1
   0  -8  -1 10202.1 66.8844  -2
   0   8  -3 10202.1 66.8844   1
   0  -8   0 49944.0 187.932  -2
   0   8  -2 49944.0 187.932   1
   0  -8   1 408.736 38.0283  -2
   0   8  -1 408.736 38.0283   1
   0  -8   2 50608.9 139.504  -2
   0   8   0 50608.9 139.504   1
   0  -8   3 12322.4 9.57352  -2
   0   8   1 12322.4 9.57352   1
   0  -8   4 9954.55 9.05856  -2
   0   8   2 9954.55 9.05856   1
   0  -8   5 252.545 42.4191  -2
   0   8   3 252.545 42.4191   1
   0  -8   6 34590.2 111.906  -2
   0   8   4 34590.2 111.906   1
   0  -8   7 3023.29 60.9095  -2
   0   8   5 3023.29 60.9095   1
   0  -8   8 47662.2 125.708  -2
   0   8   6 47662.2 125.708   1
   0  -8   9 2312.55 52.5190  -2
   0   8   7 2312.55 52.5190   1
   0  -8  10 190.676 43.9995  -2
   0   8   8 190.676 43.9995   1
   0  -8  11 1146.57 53.4634  -2
   0   8   9 1146.57 53.4634   1
   0  -8  12 2245.60 47.6016  -2
   0   8  10 2245.60 47.6016   1
   0   8 -13 8937.64 78.6438  -2
   0  -8 -11 8937.64 78.6438   1
   0   8 -14 1641.81 71.2801  -2
   0  -8 -12 1641.81 71.2801   1
   0   8 -15 3324.32 73.9407  -2
   0  -8 -13 3324.32 73.9407   1
   0   8 -16 1054.11 38.4774  -2
   0  -8 -14 1054.11 38.4774   1
   0   8 -17 448.457 25.0597  -2
   0  -8 -15 448.457 25.0597   1
   0   8 -18 812.300 20.2521  -2
   0  -8 -16 812.300 20.2521   1
   0  -8  19 405.899 16.1688  -2
   0   8  17 405.899 16.1688   1
   0   9 -18 98.9468 7.74720   1
   0   9 -17 636.429 14.5208   1
   0   9 -16 1883.50 21.9283   1
   0   9 -15 1169.35 20.7044   1
   0   9 -14 1588.93 25.4747   1
   0   9 -13 5526.99 38.9395   1
   0   9 -12 9726.39 49.0716   1
   0  -9 -10 13131.6 103.341  -2
   0   9 -12 13131.6 103.341   1
   0   9 -11 2378.54 31.8235   1
   0  -9  -9 2681.17 81.2422  -2
   0   9 -11 2681.17 81.2422   1
   0   9 -10 625.520 26.4257   1
   0  -9  -8 703.870 55.5781  -2
   0   9 -10 703.870 55.5781   1
   0   9  -9 856.778 26.7817   1
   0  -9  -7 616.219 47.7694  -2
   0   9  -9 616.219 47.7694   1
   0   9  -8 9009.39 48.0552   1
   0  -9  -6 12348.2 58.3683  -2
   0   9  -8 12348.2 58.3683   1
   0   9  -7 33403.5 79.2297   1
   0  -9  -5 34962.5 94.5284  -2
   0   9  -7 34962.5 94.5284   1
   0   9  -6 8683.34 42.5764   1
   0  -9  -4 11659.3 66.0376  -2
   0   9  -6 11659.3 66.0376   1
   0   9  -5 11199.1 39.7556   1
   0  -9  -3 12939.7 86.5676  -2
   0   9  -5 12939.7 86.5676   1
   0   9  -4 822.601 23.0898   1
   0  -9  -2 1332.39 45.3316  -2
   0   9  -4 1332.39 45.3316   1
   0   9  -3 24153.4 55.8595   1
   0  -9  -1 27275.3 105.585  -2
   0   9  -3 27275.3 105.585   1
   0   9  -2 12424.7 65.2449   1
   0  -9   0 14767.9 88.4070  -2
   0   9  -2 14767.9 88.4070   1
   0   9  -1 36942.8 98.2679   1
   0  -9   1 42333.7 343.395  -2
   0   9  -1 42333.7 343.395   1
   0   9   0 11886.5 48.6442   1
   0  -9   2 14558.0 115.186  -2
   0   9   0 14558.0 115.186   1
   0   9   1 18194.7 74.6913   1
   0  -9   3 22982.9 77.1712  -2
   0   9   1 22982.9 77.1712   1
   0   9   2 3139.41 43.3952   1
   0  -9   4 3347.33 37.7430  -2
   0   9   2 3347.33 37.7430   1
   0   9   3 8907.46 57.1045   1
   0  -9   5 11082.6 44.2942  -2
   0   9   3 11082.6 44.2942   1
   0   9   4 15406.0 81.4494   1
   0  -9   6 17633.8 55.6936  -2
   0   9   4 17633.8 55.6936   1
   0   9   5 12606.9 60.2176   1
   0  -9   7 19147.6 64.9514  -2
   0   9   5 19147.6 64.9514   1
   0   9   6 17721.0 81.5176   1
   0  -9   8 19856.9 80.2839  -2
   0   9   6 19856.9 80.2839   1
   0   9   7 117.880 37.4233   1
   0  -9   9 291.694 48.4145  -2
   0   9   7 291.694 48.4145   1
   0   9   8 537.998 48.1940   1
   0  -9  10 647.867 56.3828  -2
   0   9   8 647.867 56.3828   1
   0   9   9 2127.71 42.2113   1
   0  -9  11 2719.33 87.6087  -2
   0   9   9 2719.33 87.6087   1
   0   9  10 19916.1 62.0737   1
   0  -9  12 21803.7 127.470  -2
   0   9  10 21803.7 127.470   1
   0  -9 -11 3848.19 42.1104   1
   0  -9  13 4617.79 80.0955  -2
   0   9  11 4617.79 80.0955   1
   0  -9 -12 6687.70 37.1103   1
   0   9  13 1046.98 19.1530   1
   0   9  14 1532.45 16.0731   1
   0  -9 -15 1290.38 17.3672   1
   0   9  16 1987.51 18.8174   1
   0  10 -17 4303.11 26.2441   1
   0  10 -16 3813.51 22.4106   1
   0  10 -15 1830.15 23.8920   1
   0  10 -14 78.8071 19.5968   1
   0  10 -13 792.561 21.8889   1
   0  10 -12 1570.50 28.9130   1
   0  10 -11 598.339 20.6471   1
   0  10 -10 4529.52 28.4389   1
   0  10  -9 596.135 21.3891   1
   0  10  -8 3110.64 30.1052   1
   0  10  -7 7661.07 34.8276   1
   0  10  -6 2736.97 22.3908   1
   0  10  -5 4410.74 27.0223   1
   0  10  -4 23.9491 16.9808   1
   0  10  -3 937.836 20.6912   1
   0  10  -2 381.785 19.2080   1
   0  10  -1 1354.45 22.0919   1
   0  10   0 258.305 21.7342   1
   0  10   1 467.512 23.1223   1
   0  10   2 4218.04 27.6594   1
   0  10   3 2007.24 24.8505   1
   0  10   4 1383.82 25.1430   1
   0  10   5 6338.57 35.9522   1
   0 -10   8 6780.02 98.7690  -2
   0  10   5 6780.02 98.7690   1
   0  10   6 7687.72 42.8179   1
   0  10   7 700.613 27.4914   1
   0  10   8 729.654 30.1118   1
   0  10   9 561.310 23.0333   1
   0 -10 -10 113.530 23.1196   1
   0  10  11 318.857 20.4196   1
   0  10  12 160.566 20.4318   1
   0  10  13 3390.28 24.3772   1
   0  10  14 112.363 15.6707   1
   0  11 -15 247.619 14.9452   1
   0  11 -14 530.422 27.7505   1
   0 -11 -10 3315.27 39.2728  -2
   0  11 -13 3315.27 39.2728   1
   0 -11  -9 564.741 31.9809  -2
   0  11 -12 564.741 31.9809   1
   0 -11  -8 4230.38 32.9236  -2
   0  11 -11 4230.38 32.9236   1
   0 -11  -7 2269.00 31.1609  -2
   0  11 -10 2269.00 31.1609   1
   0 -11  -6 2548.32 33.9868  -2
   0  11  -9 2548.32 33.9868   1
   0 -11  -5 483.827 27.5904  -2
   0  11  -8 483.827 27.5904   1
   0 -11  -4 1132.24 29.3471  -2
   0  11  -7 1132.24 29.3471   1
   0 -11  -3 1596.66 30.6173  -2
   0  11  -6 1596.66 30.6173   1
   0 -11  -2 7738.53 39.4774  -2
   0  11  -5 7738.53 39.4774   1
   0 -11  -1 6433.08 38.1070  -2
   0  11  -4 6433.08 38.1070   1
   0 -11   0 1437.22 32.6203  -2
   0  11  -3 1437.22 32.6203   1
   0 -11   1 1723.54 27.3800  -2
   0  11  -2 1723.54 27.3800   1
   0 -11   2 1517.52 29.3013  -2
   0  11  -1 1517.52 29.3013   1
   0 -11   3 3876.71 32.9292  -2
   0  11   0 3876.71 32.9292   1
   0 -11   4 2160.99 29.5280  -2
   0  11   1 2160.99 29.5280   1
   0 -11   5 7113.16 36.7323  -2
   0  11   2 7113.16 36.7323   1
   0 -11   6 5343.20 33.2297  -2
   0  11   3 5343.20 33.2297   1
   0 -11   7 783.997 30.7692  -2
   0  11   4 783.997 30.7692   1
   0 -11   8 659.252 37.2090  -2
   0  11   5 659.252 37.2090   1
   0 -11   9 3168.22 39.4695  -2
   0  11   6 3168.22 39.4695   1
   0  11 -10 1786.68 41.6867  -2
   0 -11  -7 1786.68 41.6867   1
   0 -11  11 2080.24 38.7566  -2
   0  11   8 2080.24 38.7566   1
   0 -11  12 901.292 31.4297  -2
   0  11   9 901.292 31.4297   1
   0  11  10 262.683 23.0572   1
   0  11 -13 911.614 26.1363  -2
   0 -11 -10 911.614 26.1363   1
   0 -11  14 1429.31 32.8664  -2
   0  11  11 1429.31 32.8664   1
   0 -11  15 143.464 20.4215  -2
   0  11  12 143.464 20.4215   1
   0 -12 -10 1088.31 20.5624  -2
   0  12 -13 1088.31 20.5624   1
   0 -12  -9 1831.97 23.8919  -2
   0  12 -12 1831.97 23.8919   1
   0 -12  -8 1180.14 26.5071  -2
   0  12 -11 1180.14 26.5071   1
   0 -12  -7 883.411 34.8036  -2
   0  12 -10 883.411 34.8036   1
   0 -12  -6 2112.21 30.2477  -2
   0  12  -9 2112.21 30.2477   1
   0 -12  -5 2164.84 39.0163  -2
   0  12  -8 2164.84 39.0163   1
   0 -12  -4 1064.22 33.2064  -2
   0  12  -7 1064.22 33.2064   1
   0 -12  -3 1737.14 36.9831  -2
   0  12  -6 1737.14 36.9831   1
   0 -12  -2 382.976 39.3440  -2
   0  12  -5 382.976 39.3440   1
   0 -12  -1 174.057 40.1153  -2
   0  12  -4 174.057 40.1153   1
   0 -12   0 372.138 31.0087  -2
   0  12  -3 372.138 31.0087   1
   0 -12   1 1539.95 34.4253  -2
   0  12  -2 1539.95 34.4253   1
   0 -12   2 349.182 31.1990  -2
   0  12  -1 349.182 31.1990   1
   0 -12   3 1584.39 34.6098  -2
   0  12   0 1584.39 34.6098   1
   0 -12   4 53.0844 29.7067  -2
   0  12   1 53.0844 29.7067   1
   0 -12   5 22.7966 7.59376  -2
   0  12   2 22.7966 7.59376   1
   0 -12   6 1816.45 31.9325  -2
   0  12   3 1816.45 31.9325   1
   0 -12   7 574.043 26.8419  -2
   0  12   4 574.043 26.8419   1
   0 -12   8 1046.12 34.6017  -2
   0  12   5 1046.12 34.6017   1
   0 -12   9 2277.33 34.7531  -2
   0  12   6 2277.33 34.7531   1
   0 -12  10 1274.03 32.5972  -2
   0  12   7 1274.03 32.5972   1
   0 -12  11 208.261 22.9701  -2
   0  12   8 208.261 22.9701   1
   0 -12  12 382.216 35.8679  -2
   0  12   9 382.216 35.8679   1
   0 -12  13 1033.44 18.5909  -2
   0  12  10 1033.44 18.5909   1
   0 -12  14 1686.75 20.7674  -2
   0  12  11 1686.75 20.7674   1
   0  13 -10 1394.79 25.3897   1
   0  13  -9 71.9078 24.4678   1
   0 -13  -5 1579.56 29.4622  -2
   0  13  -8 1579.56 29.4622   1
   0  13  -7 169.930 21.8150   1
   0 -13  -4 125.424 40.9023  -2
   0  13  -7 125.424 40.9023   1
   0  13  -6 596.351 34.5312   1
   0 -13  -2 703.191 33.6909  -2
   0  13  -5 703.191 33.6909   1
   0 -13  -1 2394.42 56.6327  -2
   0  13  -4 2394.42 56.6327   1
   0  13  -3 236.045 36.0729   1
   0 -13   0 316.939 37.0939  -2
   0  13  -3 316.939 37.0939   1
   0 -13   1 266.484 29.9489  -2
   0  13  -2 266.484 29.9489   1
   0 -13   2 21.2749 7.61585  -2
   0  13  -1 21.2749 7.61585   1
   0 -13   3 906.923 21.9369  -2
   0  13   0 906.923 21.9369   1
   0 -13   4 602.452 23.6201  -2
   0  13   1 602.452 23.6201   1
   0 -13   5 2777.73 25.9954  -2
   0  13   2 2777.73 25.9954   1
   0 -13   6 279.393 20.4796  -2
   0  13   3 279.393 20.4796   1
   0 -13   7 356.184 18.3609  -2
   0  13   4 356.184 18.3609   1
   0  13   5 156.677 18.4117   1
   0 -13   8 447.713 23.7505  -2
   0  13   5 447.713 23.7505   1
   0 -13   9 3309.71 24.2867  -2
   0  13   6 3309.71 24.2867   1
   0 -13  10 630.081 27.8457  -2
   0  13   7 630.081 27.8457   1
   0  13   8 234.832 13.4600   1
   0  14  -5 14027.8 51.4742   1
   0 -14   0 3285.54 35.3245  -2
   0  14  -4 3285.54 35.3245   1
   0  14  -3 6281.77 27.8178   1
   0 -14   1 6679.53 43.3241  -2
   0  14  -3 6679.53 43.3241   1
   0  14  -2 66.4645 18.7917   1
   0 -14   2 21.3654 20.0573  -2
   0  14  -2 21.3654 20.0573   1
   0 -14   3 2238.42 35.2118  -2
   0  14  -1 2238.42 35.2118   1
   0 -14   4 1360.22 31.3926  -2
   0  14   0 1360.22 31.3926   1
   0 -14   5 14812.5 53.9065  -2
   0  14   1 14812.5 53.9065   1
   0 -14   6 99.8593 23.1456  -2
   0  14   2 99.8593 23.1456   1
   0 -14   7 4150.67 28.5512  -2
   0  14   3 4150.67 28.5512   1
   0  14   4 342.143 12.4270   1
  -1  14   4 69.1912 14.1181   1
   1 -14   7 263.762 20.9466  -2
  -1  14   4 263.762 20.9466   1
   1 -14   6 1135.04 20.2008  -2
  -1  14   3 1135.04 20.2008   1
   1 -14   5 420.626 20.7827  -2
  -1  14   2 420.626 20.7827   1
   1 -14   4 443.462 32.7445  -2
  -1  14   1 443.462 32.7445   1
   1 -14   3 791.833 41.9267  -2
  -1  14   0 791.833 41.9267   1
  -1  14  -1 789.345 27.7022   1
   1 -14   2 756.909 42.0623  -2
  -1  14  -1 756.909 42.0623   1
  -1  14  -2 168.192 26.1000   1
   1 -14   1 349.033 27.0304  -2
  -1  14  -2 349.033 27.0304   1
  -1  14  -3 145.002 26.8673   1
   1 -14   0 311.308 26.6977  -2
  -1  14  -3 311.308 26.6977   1
  -1  14  -4 266.626 27.1235   1
   1 -14  -1 337.099 26.2002  -2
  -1  14  -4 337.099 26.2002   1
   1 -14  -2 1228.02 37.2471  -2
  -1  14  -5 1228.02 37.2471   1
  -1  14  -6 312.229 25.3172   1
   1 -13  12 3580.26 32.8567  -2
  -1  13   9 3580.26 32.8567   1
   1 -13  11 275.006 15.4416  -2
  -1  13   8 275.006 15.4416   1
   1 -13  10 334.059 21.8395  -2
  -1  13   7 334.059 21.8395   1
   1 -13   9 1678.15 30.1959  -2
  -1  13   6 1678.15 30.1959   1
   1 -13   8 861.656 24.3924  -2
  -1  13   5 861.656 24.3924   1
   1 -13   7 480.211 26.1337  -2
  -1  13   4 480.211 26.1337   1
   1 -13   6 5350.27 40.5852  -2
  -1  13   3 5350.27 40.5852   1
   1 -13   5 1390.46 28.9573  -2
  -1  13   2 1390.46 28.9573   1
   1 -13   4 1309.97 29.8890  -2
  -1  13   1 1309.97 29.8890   1
   1 -13   3 438.328 23.8410  -2
  -1  13   0 438.328 23.8410   1
   1 -13   2 12.9632 5.42193  -2
  -1  13  -1 12.9632 5.42193   1
   1 -13   1 369.257 24.2676  -2
  -1  13  -2 369.257 24.2676   1
   1 -13   0 1784.31 33.7739  -2
  -1  13  -3 1784.31 33.7739   1
   1 -13  -1 313.639 42.6269  -2
  -1  13  -4 313.639 42.6269   1
   1 -13  -2 4662.63 44.6534  -2
  -1  13  -5 4662.63 44.6534   1
   1 -13  -3 1430.94 29.5505  -2
  -1  13  -6 1430.94 29.5505   1
   1 -13  -4 1374.30 37.9645  -2
  -1  13  -7 1374.30 37.9645   1
   1 -13  -5 481.474 48.3689  -2
  -1  13  -8 481.474 48.3689   1
   1 -13  -6 1196.89 47.5120  -2
  -1  13  -9 1196.89 47.5120   1
   1 -13  -7 133.988 35.9761  -2
  -1  13 -10 133.988 35.9761   1
   1 -12  14 594.371 26.9130  -2
  -1  12  11 594.371 26.9130   1
   1 -12  13 147.346 19.3248  -2
  -1  12  10 147.346 19.3248   1
   1 -12  12 215.006 19.4064  -2
  -1  12   9 215.006 19.4064   1
   1 -12  11 2269.26 34.3940  -2
  -1  12   8 2269.26 34.3940   1
   1 -12  10 2657.10 40.9260  -2
  -1  12   7 2657.10 40.9260   1
   1 -12   9 2121.99 44.1650  -2
  -1  12   6 2121.99 44.1650   1
   1 -12   8 3292.02 44.7888  -2
  -1  12   5 3292.02 44.7888   1
   1 -12   7 722.983 31.9580  -2
  -1  12   4 722.983 31.9580   1
   1 -12   6 426.911 33.2806  -2
  -1  12   3 426.911 33.2806   1
   1 -12   5 2730.13 32.9981  -2
  -1  12   2 2730.13 32.9981   1
   1 -12   4 2607.23 33.8188  -2
  -1  12   1 2607.23 33.8188   1
   1 -12   3 2283.12 34.5151  -2
  -1  12   0 2283.12 34.5151   1
   1 -12   2 3349.02 40.2428  -2
  -1  12  -1 3349.02 40.2428   1
   1 -12   1 1027.38 32.3136  -2
  -1  12  -2 1027.38 32.3136   1
   1 -12   0 3475.17 36.6254  -2
  -1  12  -3 3475.17 36.6254   1
   1 -12  -1 3292.71 36.3357  -2
  -1  12  -4 3292.71 36.3357   1
   1 -12  -2 664.579 29.5134  -2
  -1  12  -5 664.579 29.5134   1
   1 -12  -3 1335.55 36.2393  -2
  -1  12  -6 1335.55 36.2393   1
   1 -12  -4 1138.36 34.9474  -2
  -1  12  -7 1138.36 34.9474   1
   1 -12  -5 3193.93 42.5490  -2
  -1  12  -8 3193.93 42.5490   1
   1 -12  -6 2238.86 29.6809  -2
  -1  12  -9 2238.86 29.6809   1
   1 -12  -7 4829.76 41.1238  -2
  -1  12 -10 4829.76 41.1238   1
   1 -12  -8 1111.85 36.8761  -2
  -1  12 -11 1111.85 36.8761   1
   1 -12  -9 563.665 25.4594  -2
  -1  12 -12 563.665 25.4594   1
   1 -12 -10 597.948 36.1896  -2
  -1  12 -13 597.948 36.1896   1
   1 -12 -11 2249.98 31.5162  -2
  -1  12 -14 2249.98 31.5162   1
  -1  11  13 21.1368 13.0889   1
  -1  11  12 2608.53 21.6104   1
  -1  11  11 168.821 13.2295   1
  -1  11  10 2139.20 20.2727   1
  -1  11   9 466.162 17.3089   1
  -1  11   8 91.5645 18.1709   1
  -1  11   7 468.716 20.5757   1
  -1  11   6 525.299 21.2397   1
   1 -11   9 833.411 72.7569  -2
  -1  11   6 833.411 72.7569   1
  -1  11   5 207.872 25.8801   1
   1 -11   8 353.269 76.7823  -2
  -1  11   5 353.269 76.7823   1
  -1  11   4 370.670 26.7666   1
   1 -11   7 975.313 56.4095  -2
  -1  11   4 975.313 56.4095   1
  -1  11   3 18040.7 57.8654   1
   1 -11   6 17841.3 88.6320  -2
  -1  11   3 17841.3 88.6320   1
  -1  11   2 93.4570 28.6514   1
   1 -11   5 3855.74 64.5763  -2
  -1  11   2 3855.74 64.5763   1
  -1  11   1 16398.0 58.5146   1
   1 -11   4 16278.2 127.518  -2
  -1  11   1 16278.2 127.518   1
  -1  11   0 1197.36 27.4669   1
   1 -11   3 1965.90 65.4678  -2
  -1  11   0 1965.90 65.4678   1
  -1  11  -1-6.41756 22.3026   1
  -1  11  -2 412.720 24.3450   1
  -1  11  -3 6576.57 29.8056   1
  -1  11  -4 1091.05 27.3338   1
  -1  11  -5 18129.4 40.8780   1
  -1  11  -6 1020.11 22.0261   1
  -1  11  -7 2094.51 25.0585   1
  -1  11  -8 678.788 21.0871   1
  -1  11  -9 1304.59 23.9472   1
  -1  11 -10 663.525 21.6235   1
  -1  11 -11 1438.89 26.4783   1
  -1  11 -12 1038.34 27.1493   1
  -1  11 -13 3853.10 30.0016   1
  -1  11 -14 3068.53 30.6553   1
  -1  11 -15 1638.37 22.0375   1
  -1  11 -16 147.314 11.5633   1
  -1  10  15 606.808 17.5472   1
  -1  10  14 714.366 16.8738   1
  -1  10  13 11177.3 25.6183   1
  -1  10  12 5161.64 23.0543   1
   1 -10 -11 2691.53 25.4219   1
   1 -10 -10 777.704 27.8448   1
   1 -10  12 704.581 70.1339  -2
  -1  10  10 704.581 70.1339   1
  -1  10   9 6911.44 53.4455   1
   1 -10  11 6970.36 66.0664  -2
  -1  10   9 6970.36 66.0664   1
  -1  10   8 1597.91 42.4852   1
   1 -10  10 3428.91 63.5309  -2
  -1  10   8 3428.91 63.5309   1
  -1  10   7 10638.3 81.9354   1
   1 -10   9 11210.3 67.0181  -2
  -1  10   7 11210.3 67.0181   1
  -1  10   6 17465.8 74.4146   1
   1 -10   8 23215.7 84.4796  -2
  -1  10   6 23215.7 84.4796   1
  -1  10   5 12556.4 69.1525   1
   1 -10   7 15264.7 75.3168  -2
  -1  10   5 15264.7 75.3168   1
  -1  10   4 231.759 37.9357   1
   1 -10   6 883.565 42.7976  -2
  -1  10   4 883.565 42.7976   1
  -1  10   3 18479.0 67.1803   1
   1 -10   5 25088.2 72.7594  -2
  -1  10   3 25088.2 72.7594   1
  -1  10   2 3934.44 46.6663   1
   1 -10   4 6257.16 45.1052  -2
  -1  10   2 6257.16 45.1052   1
  -1  10   1 22130.5 83.4614   1
   1 -10   3 23761.0 69.6150  -2
  -1  10   1 23761.0 69.6150   1
  -1  10   0 4747.78 49.3671   1
   1 -10   2 6573.16 48.1043  -2
  -1  10   0 6573.16 48.1043   1
  -1  10  -1 99240.6 119.155   1
   1 -10   1 117675. 136.073  -2
  -1  10  -1 117675. 136.073   1
  -1  10  -2 7410.01 31.6350   1
   1 -10   0 8451.08 73.5201  -2
  -1  10  -2 8451.08 73.5201   1
  -1  10  -3 6116.70 30.8086   1
   1 -10  -1 10018.3 79.7414  -2
  -1  10  -3 10018.3 79.7414   1
  -1  10  -4 13015.8 38.4771   1
   1 -10  -2 13272.4 81.7263  -2
  -1  10  -4 13272.4 81.7263   1
  -1  10  -5 33858.4 56.5968   1
   1 -10  -3 36303.1 81.6995  -2
  -1  10  -5 36303.1 81.6995   1
  -1  10  -6 3316.52 35.4969   1
   1 -10  -4 3189.57 41.0436  -2
  -1  10  -6 3189.57 41.0436   1
  -1  10  -7 13263.4 46.8125   1
   1 -10  -5 15273.2 71.1930  -2
  -1  10  -7 15273.2 71.1930   1
  -1  10  -8 24094.8 49.9760   1
   1 -10  -6 26723.2 103.219  -2
  -1  10  -8 26723.2 103.219   1
  -1  10  -9 1077.12 27.6039   1
   1 -10  -7 3018.53 61.9067  -2
  -1  10  -9 3018.53 61.9067   1
  -1  10 -10 9368.82 40.1005   1
   1 -10  -8 9390.04 72.9702  -2
  -1  10 -10 9390.04 72.9702   1
  -1  10 -11 727.939 25.3906   1
   1 -10  -9 1895.53 76.1934  -2
  -1  10 -11 1895.53 76.1934   1
  -1  10 -12 128.256 22.0832   1
  -1  10 -13 2318.86 26.9211   1
  -1  10 -14 2638.45 24.4272   1
  -1  10 -15 2335.36 23.3436   1
  -1  10 -16 189.706 14.5920   1
  -1  10 -17 104.917 9.37592   1
   1  -9  18 723.891 15.0132  -2
  -1   9  16 723.891 15.0132   1
  -1   9 -17 823.461 18.8591  -2
   1  -9 -15 823.461 18.8591   1
  -1   9 -16 319.541 24.8110  -2
   1  -9 -14 319.541 24.8110   1
  -1   9 -15 5081.34 41.7703  -2
   1  -9 -13 5081.34 41.7703   1
  -1   9 -14 2678.41 40.6993  -2
   1  -9 -12 2678.41 40.6993   1
  -1   9 -13 210.615 38.0145  -2
   1  -9 -11 210.615 38.0145   1
   1  -9  12 795.737 44.3045  -2
  -1   9  10 795.737 44.3045   1
  -1   9 -11 4345.83 58.8646  -2
   1  -9  -9 4345.83 58.8646   1
   1  -9  10 14903.9 109.918  -2
  -1   9   8 14903.9 109.918   1
   1  -9   9 20268.6 125.137  -2
  -1   9   7 20268.6 125.137   1
   1  -9   8 2178.32 39.0200  -2
  -1   9   6 2178.32 39.0200   1
   1  -9   7 8013.52 45.8985  -2
  -1   9   5 8013.52 45.8985   1
   1  -9   6 3884.32 39.9688  -2
  -1   9   4 3884.32 39.9688   1
   1  -9   5 9219.35 90.9682  -2
  -1   9   3 9219.35 90.9682   1
   1  -9   4 12041.5 99.3767  -2
  -1   9   2 12041.5 99.3767   1
   1  -9   3 58426.0 193.490  -2
  -1   9   1 58426.0 193.490   1
   1  -9   2 1571.06 57.6032  -2
  -1   9   0 1571.06 57.6032   1
   1  -9   1 1392.01 55.0792  -2
  -1   9  -1 1392.01 55.0792   1
   1  -9   0 2691.42 63.7599  -2
  -1   9  -2 2691.42 63.7599   1
   1  -9  -1 62868.1 175.883  -2
  -1   9  -3 62868.1 175.883   1
   1  -9  -2 18892.7 196.541  -2
  -1   9  -4 18892.7 196.541   1
   1  -9  -3 2933.31 104.581  -2
  -1   9  -5 2933.31 104.581   1
   1  -9  -4 2580.91 32.1541  -2
  -1   9  -6 2580.91 32.1541   1
   1  -9  -5 15514.2 46.3841  -2
  -1   9  -7 15514.2 46.3841   1
   1  -9  -6 2901.72 33.0849  -2
  -1   9  -8 2901.72 33.0849   1
   1  -9  -7 14789.1 50.4230  -2
  -1   9  -9 14789.1 50.4230   1
   1  -9  -8 17434.5 65.8362  -2
  -1   9 -10 17434.5 65.8362   1
   1  -9  -9 4510.52 44.7109  -2
  -1   9 -11 4510.52 44.7109   1
   1  -9 -10 1685.51 47.0079  -2
  -1   9 -12 1685.51 47.0079   1
   1  -9 -11 638.543 40.6784  -2
  -1   9 -13 638.543 40.6784   1
   1  -9 -12 847.081 37.6634  -2
  -1   9 -14 847.081 37.6634   1
   1  -9 -13 13383.1 45.4591  -2
  -1   9 -15 13383.1 45.4591   1
   1  -9 -14 997.197 31.2154  -2
  -1   9 -16 997.197 31.2154   1
   1  -9 -15 2706.33 27.1849  -2
  -1   9 -17 2706.33 27.1849   1
   1  -9 -16 489.192 14.6901  -2
  -1   9 -18 489.192 14.6901   1
  -1   9 -19 105.180 12.5113   1
  -1   8  18 1139.93 15.0309   1
   1  -8 -17 4565.51 25.1739   1
  -1   8  16 245.715 25.9186   1
   1  -8  18 397.204 27.9423  -2
  -1   8  16 397.204 27.9423   1
   1  -8 -15 74.4692 31.4675   1
  -1   8 -16 5770.63 68.2341  -2
   1  -8 -14 5770.63 68.2341   1
  -1   8 -15 6305.25 78.0509  -2
   1  -8 -13 6305.25 78.0509   1
   1  -8  14 11762.5 69.1763  -2
  -1   8  12 11762.5 69.1763   1
  -1   8 -13 3762.20 59.7807  -2
   1  -8 -11 3762.20 59.7807   1
  -1   8 -12 738.986 76.0824  -2
   1  -8 -10 738.986 76.0824   1
  -1   8 -11 1145.96 79.7001  -2
   1  -8  -9 1145.96 79.7001   1
   1  -8  10 18268.9 205.798  -2
  -1   8   8 18268.9 205.798   1
   1  -8   9 3814.56 91.5901  -2
  -1   8   7 3814.56 91.5901   1
   1  -8   8 6785.12 68.1104  -2
  -1   8   6 6785.12 68.1104   1
   1  -8   7 1216.21 44.8202  -2
  -1   8   5 1216.21 44.8202   1
   1  -8   6 1895.12 56.9252  -2
  -1   8   4 1895.12 56.9252   1
   1  -8   5 2731.53 77.3477  -2
  -1   8   3 2731.53 77.3477   1
   1  -8   4 18124.0 67.5440  -2
  -1   8   2 18124.0 67.5440   1
   1  -8   3 2055.61 40.3477  -2
  -1   8   1 2055.61 40.3477   1
   1  -8   2 1952.98 39.2753  -2
  -1   8   0 1952.98 39.2753   1
   1  -8   1 1466.83 37.7086  -2
  -1   8  -1 1466.83 37.7086   1
   1  -8   0 1237.29 48.9508  -2
  -1   8  -2 1237.29 48.9508   1
   1  -8  -1 5529.81 41.4499  -2
  -1   8  -3 5529.81 41.4499   1
   1  -8  -2 15540.5 75.2369  -2
  -1   8  -4 15540.5 75.2369   1
   1  -8  -3 796.035 59.6149  -2
  -1   8  -5 796.035 59.6149   1
   1  -8  -4 508.428 69.0408  -2
  -1   8  -6 508.428 69.0408   1
   1  -8  -5 1727.62 76.3616  -2
  -1   8  -7 1727.62 76.3616   1
   1  -8  -6 4457.69 69.8956  -2
  -1   8  -8 4457.69 69.8956   1
   1  -8  -7 8751.64 37.9452  -2
  -1   8  -9 8751.64 37.9452   1
   1  -8  -8 8535.76 38.0332  -2
  -1   8 -10 8535.76 38.0332   1
   1  -8  -9 5305.78 34.2501  -2
  -1   8 -11 5305.78 34.2501   1
   1  -8 -10 504.216 33.9008  -2
  -1   8 -12 504.216 33.9008   1
   1  -8 -11 2314.61 36.3832  -2
  -1   8 -13 2314.61 36.3832   1
   1  -8 -12 2410.41 38.7789  -2
  -1   8 -14 2410.41 38.7789   1
   1  -8 -13 4185.85 37.7622  -2
  -1   8 -15 4185.85 37.7622   1
  -1   8 -16 4037.96 59.8787   1
   1  -8 -14 4852.54 45.7467  -2
  -1   8 -16 4852.54 45.7467   1
  -1   8 -17 5085.02 37.2892   1
   1  -8 -15 5258.11 76.7045  -2
  -1   8 -17 5258.11 76.7045   1
  -1   8 -18 902.738 16.8182   1
  -1   8 -19 5326.68 28.6969   1
   1  -7 -19 105.090 11.4064   1
   1  -7 -18 1340.85 17.6072   1
   1  -7 -17 682.023 20.3621   1
   1  -7 -16 1355.16 42.3289   1
   1  -7 -15 2517.14 36.3407   1
   1  -7 -14 683.201 28.2687   1
   1  -7 -13 1009.78 31.5515   1
  -1   7  12 1596.15 35.1478   1
  -1   7  11 4684.99 54.1393   1
  -1   7  10 18295.4 67.5046   1
  -1   7   9 337.045 60.9565   1
  -1   7   8 5312.84 92.7426   1
  -1   7   7 165.035 36.3451   1
  -1   7   6 39564.0 109.109   1
  -1   7   5 13196.5 66.2849   1
  -1   7   4 41664.2 105.803   1
  -1   7   3 2081.65 31.3749   1
   1  -7  -2 23798.1 58.6866   1
  -1   7   1 8632.75 37.1781   1
  -1   7   0 96540.3 136.779   1
  -1   7  -1 442.627 23.1802   1
  -1   7  -2 86501.9 210.412   1
  -1   7  -3 4692.38 38.1906   1
  -1   7  -4 132.866 22.9208   1
  -1   7  -5 84.4443 23.6652   1
  -1   7  -6 108534. 174.530   1
  -1   7  -7 462.662 32.5448   1
  -1   7  -8 18253.4 79.0045   1
  -1   7  -9 66.6603 37.5959   1
  -1   7 -10 4560.51 59.2393   1
  -1   7 -11 2448.09 25.6526   1
  -1   7 -12 36207.4 64.6675   1
  -1   7 -13 172.286 23.5457   1
  -1   7 -14 3519.52 29.9967   1
  -1   7 -15 947.320 28.1058   1
  -1   7 -16 2826.60 30.8986   1
  -1   7 -17 1085.06 19.9210   1
  -1   7 -18 1593.36 24.2964   1
  -1   7 -19 245.196 32.0729   1
  -1   7 -20 201.280 13.8212   1
   1  -6 -19 84.4645 19.9337   1
   1  -6 -18 1069.23 34.1059   1
   1  -6 -17 744.847 40.9368   1
  -1   6  16 128.825 31.2926   1
  -1   6  15 5964.88 37.7401   1
   1  -6 -14 1545.57 30.8030   1
  -1   6  13 2325.10 34.5417   1
   1  -6 -12 4493.66 40.1312   1
  -1   6  11 31878.6 75.4030   1
  -1   6  10 22101.0 105.163   1
  -1   6   9 19798.0 215.145   1
  -1   6   8 14861.1 187.916   1
  -1   6   7 389.197 30.7712   1
  -1   6   6 3260.71 36.4454   1
   1  -6  -5 43035.4 96.9277   1
  -1   6   4 38154.9 118.498   1
  -1   6   3 179.429 26.0155   1
  -1   6   2 620.191 26.7376   1
  -1   6   1 1300.27 28.4137   1
  -1   6   0 75.6786 17.0692   1
  -1   6  -1 2855.88 37.3738   1
   1  -6   2 419.782 30.8228   1
   1  -6   3 675.506 30.2507   1
  -1   6  -4 4103.61 55.5959   1
  -1   6  -5 6771.74 57.4804   1
  -1   6  -6 26192.7 116.265   1
  -1   6  -7 20532.7 70.4827   1
  -1   6  -8 3549.60 42.2897   1
  -1   6  -9 21020.6 95.1391   1
  -1   6 -10 19874.2 106.205   1
  -1   6 -11 26421.3 122.966   1
  -1   6 -12 12670.8 46.0015   1
   1  -6 -11 18732.2 123.804  -2
  -1   6 -12 18732.2 123.804   1
  -1   6 -13 5831.19 33.2931   1
  -1   6 -14 973.802 26.3898   1
  -1   6 -15 6066.91 40.5554   1
  -1   6 -16 4949.73 35.3575   1
  -1   6 -17 2401.66 26.6576   1
  -1   6 -18 977.486 25.7286   1
  -1   6 -19 3842.05 37.4159   1
  -1   6 -20 365.940 19.5412   1
  -1   6 -21 253.406 9.61580   1
  -1   5 -21 448.287 17.3960  -2
   1  -5 -20 448.287 17.3960   1
  -1   5 -20 506.642 41.1683  -2
   1  -5 -19 506.642 41.1683   1
  -1   5 -19 390.110 34.5736  -2
   1  -5 -18 390.110 34.5736   1
  -1   5 -18 155.688 34.8249  -2
   1  -5 -17 155.688 34.8249   1
  -1   5 -17 1316.27 43.9738  -2
   1  -5 -16 1316.27 43.9738   1
   1  -5  16 24259.7 86.2934  -2
  -1   5  15 24259.7 86.2934   1
  -1   5 -15 2390.95 39.9612  -2
   1  -5 -14 2390.95 39.9612   1
  -1   5 -14 5130.42 47.6199  -2
   1  -5 -13 5130.42 47.6199   1
   1  -5  13 125.204 9.08051  -2
  -1   5  12 125.204 9.08051   1
  -1   5 -12 8651.67 118.186  -2
   1  -5 -11 8651.67 118.186   1
   1  -5  11 3559.74 77.1692  -2
  -1   5  10 3559.74 77.1692   1
   1  -5  10 36742.9 159.567  -2
  -1   5   9 36742.9 159.567   1
   1  -5   9 6855.08 117.039  -2
  -1   5   8 6855.08 117.039   1
   1  -5   8 756.053 47.0579  -2
  -1   5   7 756.053 47.0579   1
   1  -5   7 556.784 43.5108  -2
  -1   5   6 556.784 43.5108   1
   1  -5   6 1528.36 43.6554  -2
  -1   5   5 1528.36 43.6554   1
   1  -5   5 885.069 37.7604  -2
  -1   5   4 885.069 37.7604   1
  -1   5  -4 5830.94 58.8395  -2
   1  -5  -3 5830.94 58.8395   1
   1  -5   3 882.324 32.6103  -2
  -1   5   2 882.324 32.6103   1
   1  -5   2 630.922 28.5628  -2
  -1   5   1 630.922 28.5628   1
  -1   5  -1 459.064 21.4992  -2
   1  -5   0 459.064 21.4992   1
   1  -5   0 772.577 22.0267  -2
  -1   5  -1 772.577 22.0267   1
  -1   5   1 534.005 30.7609  -2
   1  -5   2 534.005 30.7609   1
   1  -5  -2 3661.40 58.3857  -2
  -1   5  -3 3661.40 58.3857   1
   1  -5  -3 1270.13 40.0623  -2
  -1   5  -4 1270.13 40.0623   1
   1  -5  -4 3330.37 53.0105  -2
  -1   5  -5 3330.37 53.0105   1
   1  -5  -5 4337.84 52.3509  -2
  -1   5  -6 4337.84 52.3509   1
   1  -5  -6 1712.27 40.9620  -2
  -1   5  -7 1712.27 40.9620   1
   1  -5  -7 1277.38 54.9552  -2
  -1   5  -8 1277.38 54.9552   1
   1  -5  -8 26596.2 107.011  -2
  -1   5  -9 26596.2 107.011   1
   1  -5  -9 20160.6 103.882  -2
  -1   5 -10 20160.6 103.882   1
   1  -5 -10 18874.7 119.472  -2
  -1   5 -11 18874.7 119.472   1
   1  -5 -11 6163.88 81.9096  -2
  -1   5 -12 6163.88 81.9096   1
   1  -5 -12 33.9859 8.84712  -2
  -1   5 -13 33.9859 8.84712   1
   1  -5 -13 2107.34 38.8177  -2
  -1   5 -14 2107.34 38.8177   1
   1  -5 -14 13001.4 71.7678  -2
  -1   5 -15 13001.4 71.7678   1
   1  -5 -15 10994.0 67.3728  -2
  -1   5 -16 10994.0 67.3728   1
   1  -5 -16 1379.05 41.5198  -2
  -1   5 -17 1379.05 41.5198   1
   1  -5 -17 29.5570 5.54416  -2
  -1   5 -18 29.5570 5.54416   1
   1  -5 -18 749.596 32.7747  -2
  -1   5 -19 749.596 32.7747   1
   1  -5 -19 555.663 29.4481  -2
  -1   5 -20 555.663 29.4481   1
   1  -5 -20 548.958 29.0647  -2
  -1   5 -21 548.958 29.0647   1
   1  -4 -21 47.2083 13.0935   1
   1  -4 -20 852.190 15.3390   1
  -1   4  19 215.449 23.2673   1
  -1   4  18 2264.55 37.1153   1
   1  -4 -17 1798.70 41.0812   1
   1  -4  18 1963.50 76.6186  -2
  -1   4  17 1963.50 76.6186   1
   1  -4 -16 1165.85 61.0916   1
   1  -4  17 1155.16 58.2885  -2
  -1   4  16 1155.16 58.2885   1
   1  -4 -15 522.518 40.6502   1
   1  -4  16 375.539 48.2225  -2
  -1   4  15 375.539 48.2225   1
   1  -4 -14 2989.11 69.5238   1
  -1   4 -15 2942.23 45.2498  -2
   1  -4 -14 2942.23 45.2498   1
  -1   4  13 1274.23 103.788   1
   1  -4  14 3778.95 40.7956  -2
  -1   4  13 3778.95 40.7956   1
  -1   4  12 4793.19 131.515   1
  -1   4 -13 6146.13 95.0358  -2
   1  -4 -12 6146.13 95.0358   1
  -1   4  11 7318.41 67.4184   1
  -1   4  10 24289.6 115.077   1
   1  -4  11 24209.3 231.122  -2
  -1   4  10 24209.3 231.122   1
  -1   4   9 619.280 55.3659   1
  -1   4 -10 5463.19 80.4623  -2
   1  -4  -9 5463.19 80.4623   1
  -1   4   8 40387.6 270.407   1
  -1   4   7 7074.39 118.482   1
  -1   4   6 15915.1 84.1879   1
  -1   4   5 50262.0 166.713   1
   1  -4  -4 65975.2 154.304   1
   1  -4  -3 1095.07 48.5243   1
   1  -4   4 4731.89 57.2748  -2
  -1   4   3 4731.89 57.2748   1
   1  -4  -2 17421.4 130.769   1
   1  -4   3 21339.1 69.8108  -2
  -1   4   2 21339.1 69.8108   1
  -1   4   1 76962.2 126.788   1
   1  -4   2 89391.1 157.075  -2
  -1   4   1 89391.1 157.075   1
  -1   4   0 6302.82 38.5792   1
   1  -4   1 38510.9 100.601  -2
  -1   4   0 38510.9 100.601   1
  -1   4  -1 170376. 140.100   1
  -1   4  -2 51776.1 229.951   1
   1  -4  -1 66102.6 166.154  -2
  -1   4  -2 66102.6 166.154   1
  -1   4  -3 21250.0 108.743   1
   1  -4  -2 24303.9 107.049  -2
  -1   4  -3 24303.9 107.049   1
  -1   4  -4 18184.6 113.343   1
   1  -4  -3 19356.3 80.8875  -2
  -1   4  -4 19356.3 80.8875   1
  -1   4  -5 23803.2 101.115   1
   1  -4  -4 35737.9 140.250  -2
  -1   4  -5 35737.9 140.250   1
  -1   4  -6 41977.6 188.302   1
   1  -4  -5 46557.3 148.202  -2
  -1   4  -6 46557.3 148.202   1
   1  -4  -6 40048.2 145.807  -2
  -1   4  -7 40048.2 145.807   1
  -1   4  -8 39458.7 272.468   1
   1  -4  -7 38848.8 150.036  -2
  -1   4  -8 38848.8 150.036   1
  -1   4  -9 4223.13 67.1426   1
   1  -4  -8 11793.8 140.723  -2
  -1   4  -9 11793.8 140.723   1
  -1   4 -10 29905.8 259.554   1
   1  -4  -9 28265.9 102.008  -2
  -1   4 -10 28265.9 102.008   1
  -1   4 -11 4072.83 125.205   1
   1  -4 -10 8689.41 70.4559  -2
  -1   4 -11 8689.41 70.4559   1
  -1   4 -12 148.863 83.5881   1
   1  -4 -11 1553.97 54.8622  -2
  -1   4 -12 1553.97 54.8622   1
  -1   4 -13 5890.79 95.0400   1
   1  -4 -12 6664.04 82.8833  -2
  -1   4 -13 6664.04 82.8833   1
  -1   4 -14 12336.2 192.275   1
   1  -4 -13 12236.9 70.5361  -2
  -1   4 -14 12236.9 70.5361   1
   1  -4 -14 868.905 51.9679  -2
  -1   4 -15 868.905 51.9679   1
   1  -4 -15 736.821 49.8078  -2
  -1   4 -16 736.821 49.8078   1
  -1   4 -17 355.960 57.8257   1
   1  -4 -16 454.434 42.9996  -2
  -1   4 -17 454.434 42.9996   1
  -1   4 -18 660.042 52.8309   1
   1  -4 -17 1159.84 65.8225  -2
  -1   4 -18 1159.84 65.8225   1
  -1   4 -19 1626.18 24.6281   1
   1  -4  20 174.725 26.1782   1
  -1   4 -21 316.969 27.1810   1
  -1   4 -22 519.513 13.1137   1
  -1   3  21 88.8992 17.5248   1
  -1   3  20 696.616 32.0721   1
  -1   3  19 78.5908 28.5161   1
  -1   3  18 4896.25 50.7097   1
   1  -3 -17 188.980 37.8132   1
  -1   3  16 3093.48 42.5216   1
  -1   3  15 2708.52 43.0362   1
   1  -3 -14 191.343 28.4577   1
  -1   3  13 14098.4 63.1730   1
   1  -3 -12 4557.53 64.8843   1
  -1   3  11 276.661 43.8382   1
   1  -3 -10 25482.3 102.120   1
  -1   3   9 2534.04 47.5725   1
  -1   3   8 790.645 65.0816   1
  -1   3   7 1111.23 64.3040   1
  -1   3   6 39424.3 226.569   1
   1  -3  -5 300.349 10.5065   1
   1  -3  -4 5656.68 42.8390   1
   1  -3  -3 11682.1 56.7614   1
   1  -3  -2 53867.2 99.1057   1
  -1   3   1 146.999 11.8085   1
   1  -3   0 1943.66 16.5699   1
  -1   3  -1 1190.25 18.1911   1
  -1   3  -2 17254.8 49.5243   1
  -1   3  -3 3732.19 26.9683   1
  -1   3  -4 5776.69 35.6820   1
  -1   3  -5 14937.4 63.7944   1
  -1   3  -6 37709.2 117.697   1
  -1   3  -7 192.944 26.9383   1
  -1   3  -8 3663.86 48.9129   1
  -1   3  -9 432.026 33.7555   1
  -1   3 -10 24945.9 116.720   1
  -1   3 -11 7670.54 99.6824   1
  -1   3 -12 18243.0 146.296   1
  -1   3 -13 3707.19 82.8036   1
  -1   3 -14 2580.52 38.9134   1
  -1   3 -15 2255.75 38.5219   1
  -1   3 -16 1565.00 33.2606   1
  -1   3 -17 610.375 25.9400   1
   1  -3  18 20292.8 52.2416   1
  -1   3 -19 2217.31 49.0011   1
  -1   3 -20 6549.46 29.5274   1
   1  -3  21 804.263 23.1854   1
  -1   3 -22 66.2616 14.3748   1
   1  -2 -21 51.6597 21.4300   1
   1  -2 -20 5142.09 29.4060   1
  -1   2  19 12982.4 62.9349   1
  -1   2  18 846.282 39.6049   1
  -1   2  17 6884.20 43.8775   1
  -1   2  16 449.024 31.7230   1
  -1   2  15 15996.2 70.2578   1
  -1   2  14 17013.4 81.5756   1
  -1   2  13 12544.1 91.2467   1
   1  -2 -12 22813.2 113.029   1
   1  -2 -11 2450.61 50.8358   1
   1  -2 -10 6992.71 57.1423   1
  -1   2   9 38793.4 244.972   1
  -1   2   8 18813.2 98.8537   1
   1  -2  -7 35838.7 124.529   1
   1  -2  -6 56958.1 144.226   1
  -1   2   5 15578.8 71.8753   1
  -1   2   4 26229.1 91.7287   1
  -1   2   3 195735. 166.071   1
  -1   2   2 6622.54 34.9439   1
   1  -2  -1 924.864 11.6216   1
  -1   2   0 4687.81 20.4031   1
  -1   2  -1 6423.33 40.5392   1
  -1   2  -2 6503.77 22.8489   1
  -1   2  -3 156923. 102.495   1
  -1   2  -4 5849.88 29.4021   1
  -1   2  -5 5768.23 30.8606   1
   1  -2   6 68324.5 129.884   1
  -1   2  -7 57536.0 129.936   1
  -1   2  -8 69150.0 151.945   1
  -1   2  -9 58433.4 215.625   1
  -1   2 -10 50573.7 209.737   1
  -1   2 -11 469.263 53.1179   1
  -1   2 -12 26511.6 168.258   1
  -1   2 -13 3182.82 78.6197   1
  -1   2 -14 32076.0 117.729   1
  -1   2 -15 12028.7 67.2918   1
  -1   2 -16 863.243 34.1737   1
   1  -2  17 824.676 31.9238   1
   1  -2  18 574.866 27.1851   1
  -1   2 -19 1350.54 22.5944   1
   1  -2  20 435.009 19.3538   1
  -1   2 -21 41.2552 16.0567   1
  -1   2 -22 71.6233 14.6431   1
   1  -1  22 370.863 19.0501  -2
  -1   1  22 370.863 19.0501   1
   1  -1  21 414.944 25.8576  -2
  -1   1  21 414.944 25.8576   1
   1  -1  20 979.188 25.3896  -2
  -1   1  20 979.188 25.3896   1
  -1   1 -19 219.268 33.1380  -2
   1  -1 -19 219.268 33.1380   1
  -1   1 -18 36.9982 48.1229  -2
   1  -1 -18 36.9982 48.1229   1
  -1   1 -17 402.020 38.7919  -2
   1  -1 -17 402.020 38.7919   1
   1  -1  16 4333.72 60.1567  -2
  -1   1  16 4333.72 60.1567   1
  -1   1 -15 4477.62 61.1657  -2
   1  -1 -15 4477.62 61.1657   1
  -1   1 -14 6234.04 60.9703  -2
   1  -1 -14 6234.04 60.9703   1
   1  -1  13 497.259 106.067  -2
  -1   1  13 497.259 106.067   1
   1  -1  12 3228.25 135.932  -2
  -1   1  12 3228.25 135.932   1
  -1   1 -11 17280.6 151.207  -2
   1  -1 -11 17280.6 151.207   1
   1  -1  10 10038.4 115.523  -2
  -1   1  10 10038.4 115.523   1
  -1   1  -9 49844.8 227.410  -2
   1  -1  -9 49844.8 227.410   1
  -1   1  -8 20182.1 136.090  -2
   1  -1  -8 20182.1 136.090   1
   1  -1   7 50388.3 194.573  -2
  -1   1   7 50388.3 194.573   1
   1  -1   6 4216.76 90.5766  -2
  -1   1   6 4216.76 90.5766   1
   1  -1   5 34256.0 96.0338  -2
  -1   1   5 34256.0 96.0338   1
   1  -1   4 52646.9 128.238  -2
  -1   1   4 52646.9 128.238   1
   1  -1   3 165523. 227.165  -2
  -1   1   3 165523. 227.165   1
   1  -1   2 8359.96 54.1795  -2
  -1   1   2 8359.96 54.1795   1
   1  -1   1 104964. 133.954  -2
  -1   1   1 104964. 133.954   1
   1  -1   0 690.422 11.0834  -2
  -1   1   0 690.422 11.0834   1
   1  -1  -1 122522. 211.306  -2
  -1   1  -1 122522. 211.306   1
   1  -1  -2 6525.83 71.3014  -2
  -1   1  -2 6525.83 71.3014   1
   1  -1  -3 138200. 216.071  -2
  -1   1  -3 138200. 216.071   1
   1  -1  -4 88777.9 170.341  -2
  -1   1  -4 88777.9 170.341   1
   1  -1  -5 50580.7 102.582  -2
  -1   1  -5 50580.7 102.582   1
   1  -1  -6 1695.74 44.5832  -2
  -1   1  -6 1695.74 44.5832   1
   1  -1  -7 58012.4 215.787  -2
  -1   1  -7 58012.4 215.787   1
  -1   1   8 11660.7 108.807  -2
   1  -1   8 11660.7 108.807   1
   1  -1  -9 67213.4 258.541  -2
  -1   1  -9 67213.4 258.541   1
  -1   1  10 52408.7 204.032  -2
   1  -1  10 52408.7 204.032   1
   1  -1 -11 15331.9 98.1544  -2
  -1   1 -11 15331.9 98.1544   1
   1  -1 -12 3924.73 100.102  -2
  -1   1 -12 3924.73 100.102   1
   1  -1 -13 672.024 76.7950  -2
  -1   1 -13 672.024 76.7950   1
   1  -1 -14 11561.2 87.2051  -2
  -1   1 -14 11561.2 87.2051   1
   1  -1 -15 6506.81 62.6817  -2
  -1   1 -15 6506.81 62.6817   1
  -1   1  16 22201.1 123.284  -2
   1  -1  16 22201.1 123.284   1
   1  -1 -17 753.373 54.9768  -2
  -1   1 -17 753.373 54.9768   1
  -1   1  18 11.4663 43.2163  -2
   1  -1  18 11.4663 43.2163   1
   1  -1 -19 738.121 28.7850  -2
  -1   1 -19 738.121 28.7850   1
  -1   1  20 2151.01 31.5518  -2
   1  -1  20 2151.01 31.5518   1
  -1   1  21 644.042 23.8822  -2
   1  -1  21 644.042 23.8822   1
  -1   1  22 383.622 12.0492  -2
   1  -1  22 383.622 12.0492   1
  -1   0  22 149.432 15.3875   1
  -1   0  21 285.700 14.6249   1
  -1   0  20 3139.66 28.2434   1
   1   0 -19 148.127 24.4763   1
  -1   0  18 2770.84 28.3221   1
   1   0 -17 239.803 31.7571   1
   1   0 -16 5738.75 48.5873   1
   1   0 -15 9837.31 54.3587   1
   1   0 -14 21642.6 130.202   1
  -1   0 -14 24446.8 135.546  -2
   1   0 -14 24446.8 135.546   1
  -1   0  13 18859.0 195.939   1
  -1   0  12 3281.43 67.9033   1
   1   0 -11 17323.4 122.725   1
   1   0 -10 18015.6 119.173   1
  -1   0   9 62106.0 201.307   1
  -1   0   8 83564.6 217.406   1
  -1   0   7 8759.13 70.7029   1
  -1   0   6 225349. 430.246   1
  -1   0   5 47394.6 128.421   1
  -1   0   4 151616. 207.274   1
  -1   0   3 33407.6 86.8576   1
  -1   0   2 79150.8 115.650   1
  -1   0   1 138292. 204.683   1
  -1   0   0 385.210 14.2226   1
  -1   0  -1 68811.0 151.922   1
  -1   0  -2 54788.4 164.373   1
  -1   0  -3 40890.9 152.923   1
  -1   0  -4 220687. 380.306   1
  -1   0  -5 58046.4 150.065   1
  -1   0  -6 163521. 272.429   1
  -1   0  -7 1285.26 37.6229   1
  -1   0  -8 29488.5 132.930   1
   1   0   9 26985.6 136.439   1
   1   0  10 16582.3 74.9837   1
  -1   0 -11 4382.25 48.0487   1
  -1   0 -12 610.599 50.1278   1
  -1   0 -13 21982.1 109.201   1
   1   0  14 15158.9 93.0963   1
   1   0 -14 20518.3 132.391  -2
  -1   0 -14 20518.3 132.391   1
  -1   0 -15 210.533 50.9274   1
   1   0 -15 2060.49 85.1993  -2
  -1   0 -15 2060.49 85.1993   1
  -1   0 -16 10645.8 103.794   1
  -1   0  16 11472.4 119.309  -2
   1   0  16 11472.4 119.309   1
   1   0  17 7265.45 63.2970   1
   1   0  18 974.264 32.4428   1
   1   0  19 4644.37 30.4503   1
  -1   0 -20 4858.77 28.1479   1
   1   0  21 1017.50 18.8595   1
   1   0  22 1009.59 9.83062   1
  -1  -1  22 351.722 16.4098   1
  -1  -1  21 481.685 20.1019   1
   1   1 -20 14510.9 53.9819   1
   1   1 -19 344.921 24.7728   1
   1   1 -18 20532.8 56.9014   1
   1   1 -17 823.308 33.2227   1
   1   1 -16 159.108 33.2059   1
   1   1 -15 456.667 36.6245   1
   1   1 -14 10346.3 72.9548   1
   1   1 -13 2731.49 99.0685   1
   1   1 -12 5912.89 122.137   1
  -1  -1  11 483.167 44.9052   1
   1   1 -10 20275.4 124.230   1
  -1  -1   9 6349.17 70.6605   1
  -1  -1   8 1219.15 39.7489   1
   1   1  -7 223.650 13.6166   1
  -1  -1   6 86210.8 118.649   1
  -1  -1   5 58383.9 76.2273   1
  -1  -1   4 6686.27 28.9166   1
  -1  -1   3 3117.08 25.6355   1
   1   1  -2 24915.2 73.8146   1
   1   1  -1 1129.45 26.9448   1
  -1  -1   0 35652.4 73.2915   1
  -1  -1  -1 2102.99 45.6900   1
  -1  -1  -2 18093.6 129.523   1
  -1  -1  -3 8025.72 98.1521   1
  -1  -1  -4 23048.4 88.0183   1
  -1  -1  -5 27603.2 70.4730   1
  -1  -1  -6 47685.9 130.533   1
   1   1   7 3509.88 45.2325   1
   1   1   8 312.126 34.6980   1
  -1  -1  -9 3525.03 59.0724   1
   1   1  10 5513.85 60.2199   1
  -1  -1 -11 1562.04 44.9253   1
   1   1  12 2770.35 47.7411   1
  -1  -1 -13 472.899 39.2376   1
  -1  -1 -14 1766.45 28.1256   1
  -1  -1 -15 5693.48 50.3712   1
   1   1  16 665.664 46.6888   1
   1   1  17 3.79877 33.6487   1
   1   1  18 4033.28 40.1612   1
  -1  -1 -19 1207.48 27.9382   1
  -1  -1 -20 444.344 17.9140   1
   1   1  21 18.3205 11.5041   1
  -1  -2  22 61.0133 12.5134   1
   1   2 -21 29.2645 12.5616   1
  -1  -2  20 68.0150 21.0142   1
  -1  -2  19 1474.61 26.3915   1
   1   2 -18 520.451 27.1789   1
   1   2 -17 3000.62 36.4064   1
   1   2 -16 1139.75 34.3001   1
   1   2 -15 213.951 27.2624   1
   1   2 -14 3551.53 42.3082   1
   1   2 -13 706.321 40.9090   1
   1   2 -12 8695.32 101.540   1
   1   2 -11 3785.39 108.859   1
   1   2 -10 8766.88 140.932   1
  -1  -2   9 3211.41 53.1371   1
   1   2  -8 1975.62 26.2733   1
   1   2  -7 30270.2 66.9114   1
   1   2  -6 143.448 11.6352   1
  -1  -2   5 21931.6 54.3628   1
  -1  -2   4 95450.6 149.576   1
   1   2  -3 7980.43 41.3866   1
   1   2  -2 38872.6 118.656   1
   1   2  -1 88388.1 241.367   1
  -1  -2   0 614.749 13.4696   1
   1   2   1 60951.9 157.748   1
   1   2   2 75835.5 179.118   1
   1   2   3 1014.39 30.9409   1
  -1  -2  -4 37553.9 130.833   1
  -1  -2  -5 22447.9 87.4656   1
  -1  -2  -6 931.653 44.0939   1
  -1  -2  -7 3780.59 67.3977   1
   1   2   8 13543.7 119.281   1
  -1  -2  -9 24730.7 108.002   1
   1   2  10 29517.7 122.430   1
  -1  -2 -11 4542.37 60.6339   1
  -1  -2 -12 27294.2 111.650   1
  -1  -2 -13 318.393 26.1701   1
  -1  -2 -14 7142.42 41.9880   1
   1   2  15 8537.27 49.1085   1
   1   2  16 16275.5 89.4510   1
   1   2  17 2948.17 51.0990   1
   1   2  18 1516.99 38.8602   1
   1   2  19 303.608 38.9241   1
   1   2  20 785.187 16.8719   1
   1   2  21-10.5864 16.9937   1
  -1  -3 -21 466.012 19.1110  -2
   1   3 -22 466.012 19.1110   1
   1   3  20 2689.57 42.6686  -2
  -1  -3  21 2689.57 42.6686   1
  -1  -3 -19 1188.04 24.9880  -2
   1   3 -20 1188.04 24.9880   1
  -1  -3 -18 281.673 25.1517  -2
   1   3 -19 281.673 25.1517   1
  -1  -3 -17 11472.4 107.502  -2
   1   3 -18 11472.4 107.502   1
  -1  -3 -16 12005.3 68.8890  -2
   1   3 -17 12005.3 68.8890   1
  -1  -3 -15 3851.38 52.3427  -2
   1   3 -16 3851.38 52.3427   1
  -1  -3 -14 3592.27 49.0289  -2
   1   3 -15 3592.27 49.0289   1
  -1  -3 -13 1578.04 38.7091  -2
   1   3 -14 1578.04 38.7091   1
  -1  -3 -12 667.551 63.9382  -2
   1   3 -13 667.551 63.9382   1
  -1  -3 -11 7413.26 83.3596  -2
   1   3 -12 7413.26 83.3596   1
  -1  -3 -10 16285.6 106.397  -2
   1   3 -11 16285.6 106.397   1
  -1  -3  -9 6759.10 71.7867  -2
   1   3 -10 6759.10 71.7867   1
  -1  -3  -8 21610.5 109.152  -2
   1   3  -9 21610.5 109.152   1
  -1  -3  -7 4992.18 60.8420  -2
   1   3  -8 4992.18 60.8420   1
  -1  -3  -6 5797.33 59.9643  -2
   1   3  -7 5797.33 59.9643   1
  -1  -3  -5 1123.14 53.6501  -2
   1   3  -6 1123.14 53.6501   1
  -1  -3  -4 7796.52 68.5937  -2
   1   3  -5 7796.52 68.5937   1
  -1  -3  -3 963.671 20.2364  -2
   1   3  -4 963.671 20.2364   1
  -1  -3  -2 4682.88 71.5137  -2
   1   3  -3 4682.88 71.5137   1
  -1  -3  -1 1466.74 48.8401  -2
   1   3  -2 1466.74 48.8401   1
   1   3   0 800.054 43.5332  -2
  -1  -3   1 800.054 43.5332   1
  -1  -3   1 2317.85 25.8105  -2
   1   3   0 2317.85 25.8105   1
  -1  -3   2 1626.51 52.0168  -2
   1   3   1 1626.51 52.0168   1
   1   3  -3 3171.01 66.0157  -2
  -1  -3  -2 3171.01 66.0157   1
  -1  -3   4 2098.96 60.0314  -2
   1   3   3 2098.96 60.0314   1
   1   3  -5 1920.53 58.1817  -2
  -1  -3  -4 1920.53 58.1817   1
  -1  -3   6 4193.15 88.9920  -2
   1   3   5 4193.15 88.9920   1
   1   3  -7 8332.79 121.726  -2
  -1  -3  -6 8332.79 121.726   1
  -1  -3   8 18049.5 178.448  -2
   1   3   7 18049.5 178.448   1
   1   3  -9 12134.4 154.293  -2
  -1  -3  -8 12134.4 154.293   1
  -1  -3  10 14048.0 237.896  -2
   1   3   9 14048.0 237.896   1
  -1  -3  11 3055.59 144.013  -2
   1   3  10 3055.59 144.013   1
  -1  -3  12 8122.90 199.403  -2
   1   3  11 8122.90 199.403   1
  -1  -3  13 153.449 75.3547  -2
   1   3  12 153.449 75.3547   1
   1   3 -14 999.741 43.3331  -2
  -1  -3 -13 999.741 43.3331   1
  -1  -3  15 2506.43 54.8102  -2
   1   3  14 2506.43 54.8102   1
   1   3 -16 9576.82 75.1701  -2
  -1  -3 -15 9576.82 75.1701   1
   1   3 -17 2388.78 49.6219  -2
  -1  -3 -16 2388.78 49.6219   1
   1   3 -18 9196.95 82.2746  -2
  -1  -3 -17 9196.95 82.2746   1
   1   3 -19 696.631 58.9816  -2
  -1  -3 -18 696.631 58.9816   1
   1   3 -20 1658.58 35.6958  -2
  -1  -3 -19 1658.58 35.6958   1
   1   3 -21 618.562 34.7300  -2
  -1  -3 -20 618.562 34.7300   1
   1   3 -22 2382.89 21.9979  -2
  -1  -3 -21 2382.89 21.9979   1
   1   4 -21 69.7632 9.72320   1
   1   4 -20 262.419 19.8098   1
   1   4 -19 423.565 27.1351   1
   1   4 -18 2004.65 49.5605   1
   1   4 -17 11007.1 47.7793   1
   1   4 -16 3433.47 35.8794   1
  -1  -4 -15 3629.17 73.7689  -2
   1   4 -16 3629.17 73.7689   1
   1   4 -15 140.508 23.4283   1
  -1  -4 -14 158.275 65.5693  -2
   1   4 -15 158.275 65.5693   1
   1   4 -14 198.309 26.9261   1
  -1  -4 -13 738.533 68.5845  -2
   1   4 -14 738.533 68.5845   1
   1   4 -13 3845.32 48.4118   1
  -1  -4 -12 4030.79 81.9308  -2
   1   4 -13 4030.79 81.9308   1
   1   4 -12 22602.8 247.189   1
  -1  -4 -11 23366.0 127.377  -2
   1   4 -12 23366.0 127.377   1
   1   4 -11 29147.7 268.155   1
  -1  -4 -10 30919.5 135.555  -2
   1   4 -11 30919.5 135.555   1
   1   4 -10 35610.1 284.370   1
  -1  -4  -9 37226.3 141.947  -2
   1   4 -10 37226.3 141.947   1
   1   4  -9 247.245 74.9875   1
  -1  -4  -8 6264.45 73.4166  -2
   1   4  -9 6264.45 73.4166   1
   1   4  -8 6702.10 88.4168   1
  -1  -4  -7 10500.1 80.7866  -2
   1   4  -8 10500.1 80.7866   1
   1   4  -7 7580.25 76.6439   1
   1   4  -6 23602.8 195.065   1
   1   4  -5 29541.7 149.535   1
   1   4  -4 80409.0 103.034   1
   1   4  -3 1098.33 44.7046   1
   1   4  -2 27853.1 137.889   1
  -1  -4   1 35293.3 154.834   1
  -1  -4   0 3506.51 57.9740   1
  -1  -4   1 10398.3 118.376  -2
   1   4   0 10398.3 118.376   1
  -1  -4  -1 32616.8 100.571   1
  -1  -4   2 39028.4 208.686  -2
   1   4   1 39028.4 208.686   1
   1   4   2 84982.2 120.642   1
  -1  -4  -3 21724.5 102.290   1
  -1  -4  -4 72232.9 242.347   1
  -1  -4  -5 19876.0 205.933   1
  -1  -4  -6 187.635 40.3120   1
   1   4   7 19397.9 104.797   1
   1   4   8 31249.2 103.136   1
  -1  -4  -9 11010.2 67.6954   1
   1   4  10 22645.2 234.780   1
   1   4  11 7739.33 105.402   1
   1   4  12 1550.82 69.7465   1
  -1  -4  13 2274.35 51.4984  -2
   1   4  12 2274.35 51.4984   1
  -1  -4 -13 2207.65 58.1335   1
  -1  -4  14 2295.92 65.4031  -2
   1   4  13 2295.92 65.4031   1
  -1  -4 -14 248.063 35.9303   1
  -1  -4 -15 578.357 43.9737   1
  -1  -4 -16 210.375 28.8465   1
  -1  -4 -17 891.351 26.3209   1
   1   4  18 14.7988 19.9281   1
  -1  -4 -19 97.8990 15.5466   1
   1   4  20 1318.49 21.7801   1
   1   5 -20 252.271 28.5214   1
   1   5 -19 113.851 23.0138   1
   1   5 -18 503.490 30.7086   1
   1   5 -17 605.563 25.5717   1
   1   5 -16 5190.98 40.4341   1
   1   5 -15 207.034 28.1969   1
   1   5 -14 6742.79 43.2089   1
   1   5 -13 268.565 32.1498   1
   1   5 -12 11389.6 48.1131   1
   1   5 -11 92.3123 50.1369   1
   1   5 -10 59.2151 47.5526   1
   1   5  -9 17927.2 93.3478   1
   1   5  -8 65908.0 138.113   1
   1   5  -7 11705.4 63.4759   1
   1   5  -6 32930.9 107.875   1
   1   5  -5 145.178 42.9966   1
   1   5  -4 4009.99 68.4994   1
   1   5  -3 10970.0 56.0398   1
   1   5  -2 62366.7 133.093   1
   1   5  -1 52.8243 20.8063   1
  -1  -5   0 141834. 183.420   1
   1   5   1 816.560 24.8138   1
  -1  -5  -2 720.719 45.6569   1
  -1  -5  -3 3465.14 67.7163   1
  -1  -5  -4 1328.87 54.8597   1
  -1  -5  -5 18311.4 106.669   1
   1   5   6 49937.1 116.867   1
  -1  -5  -7 25906.2 107.458   1
  -1  -5  -8 5583.66 62.8900   1
   1   5   9 1145.67 41.2750   1
   1   5  10 534.066 37.3932   1
  -1  -5 -11 11009.2 49.0847   1
   1   5  12 17438.1 59.6682   1
  -1  -5 -13 26.5967 27.5334   1
   1   5  14 349.426 31.5586   1
   1   5  15 18.6829 27.9922   1
  -1  -5 -16 2617.67 40.2064   1
  -1  -5 -17-25.0663 25.6307   1
  -1  -5 -18 3791.64 30.6184   1
  -1  -5 -19 34.3171 13.2222   1
   1   6 -20 53.5929 22.2427   1
   1   6 -19 5038.46 23.6298   1
   1   6 -18 1775.32 22.9949   1
   1   6 -17 3089.24 32.0248   1
   1   6 -16 339.798 27.0562   1
   1   6 -15 5089.28 37.2793   1
   1   6 -14 2169.56 29.8365   1
   1   6 -13 25074.2 81.6212   1
  -1  -6 -11 27976.1 136.909  -2
   1   6 -13 27976.1 136.909   1
   1   6 -12 515.704 31.1398   1
  -1  -6 -10 528.911 68.6375  -2
   1   6 -12 528.911 68.6375   1
   1   6 -11 6434.45 42.3642   1
  -1  -6  -9 7584.28 91.7467  -2
   1   6 -11 7584.28 91.7467   1
   1   6 -10 9505.02 174.093   1
  -1  -6  -8 10785.6 96.6761  -2
   1   6 -10 10785.6 96.6761   1
   1   6  -9 2433.04 113.096   1
  -1  -6  -7 3067.14 75.7043  -2
   1   6  -9 3067.14 75.7043   1
   1   6  -8 179.268 28.6245   1
  -1  -6  -6 1039.17 63.7225  -2
   1   6  -8 1039.17 63.7225   1
   1   6  -7 537.446 29.1517   1
  -1  -6  -5 597.449 58.3824  -2
   1   6  -7 597.449 58.3824   1
   1   6  -6 4191.56 75.4073   1
  -1  -6  -4 4677.71 45.9065  -2
   1   6  -6 4677.71 45.9065   1
   1   6  -5 265.187 34.0902   1
  -1  -6  -3 513.018 34.7937  -2
   1   6  -5 513.018 34.7937   1
   1   6  -4 2059.17 50.8172   1
  -1  -6  -2 2329.53 54.1277  -2
   1   6  -4 2329.53 54.1277   1
  -1  -6   3 1555.64 46.6113   1
  -1  -6  -1 2020.83 53.3176  -2
   1   6  -3 2020.83 53.3176   1
   1   6  -2 33461.2 105.734   1
   1   6  -1 393.898 27.0446   1
   1   6   0 12500.9 87.7810   1
   1   6   1 2326.55 50.6918   1
  -1  -6   3 2698.62 56.1035  -2
   1   6   1 2698.62 56.1035   1
  -1  -6  -2 1670.51 58.0127   1
  -1  -6   4 2064.15 50.3886  -2
   1   6   2 2064.15 50.3886   1
  -1  -6  -3 1703.84 33.1742   1
   1   6   4 2539.13 34.9786   1
   1   6   5 519.476 24.0579   1
   1   6   6 4020.52 46.8404   1
   1   6   7 4078.66 54.0694   1
  -1  -6  -8 11781.8 77.1960   1
   1   6   9 6585.31 70.2924   1
  -1  -6  11 8263.90 102.934  -2
   1   6   9 8263.90 102.934   1
   1   6  10 449.712 86.6544   1
  -1  -6  12 706.070 52.8680  -2
   1   6  10 706.070 52.8680   1
  -1  -6 -11 16245.1 122.032   1
   1   6 -13 21657.7 75.3792  -2
  -1  -6 -11 21657.7 75.3792   1
   1   6  12 19574.8 70.1773   1
   1   6 -14 19176.1 122.023  -2
  -1  -6 -12 19176.1 122.023   1
  -1  -6 -13 1430.84 28.9208   1
  -1  -6 -14 3834.01 31.3797   1
  -1  -6 -15 80.7636 21.4726   1
  -1  -6 -16 143.751 18.1160   1
  -1  -6 -17 2823.35 22.8681   1
  -1  -6 -18 1170.65 25.8802   1
  -1  -7 -18 440.221 12.8315  -2
   1   7 -20 440.221 12.8315   1
  -1  -7 -17 316.304 18.1636  -2
   1   7 -19 316.304 18.1636   1
  -1  -7 -16 128.595 4.73118  -2
   1   7 -18 128.595 4.73118   1
  -1  -7 -15 1483.83 36.8714  -2
   1   7 -17 1483.83 36.8714   1
  -1  -7 -14 6905.28 62.1998  -2
   1   7 -16 6905.28 62.1998   1
  -1  -7 -13 2894.81 36.7049  -2
   1   7 -15 2894.81 36.7049   1
  -1  -7 -12 1487.93 6.06591  -2
   1   7 -14 1487.93 6.06591   1
  -1  -7 -11 9690.88 13.6615  -2
   1   7 -13 9690.88 13.6615   1
  -1  -7 -10 12821.1 63.3712  -2
   1   7 -12 12821.1 63.3712   1
  -1  -7  -9 5457.04 48.5586  -2
   1   7 -11 5457.04 48.5586   1
  -1  -7  -8 10024.9 71.8466  -2
   1   7 -10 10024.9 71.8466   1
  -1  -7  -7 96731.9 28.4731  -2
   1   7  -9 96731.9 28.4731   1
  -1  -7  -6 1932.79 40.4855  -2
   1   7  -8 1932.79 40.4855   1
   1   7   5 3816.97 47.2296  -2
  -1  -7   7 3816.97 47.2296   1
  -1  -7  -4 11736.1 83.6169  -2
   1   7  -6 11736.1 83.6169   1
  -1  -7  -3 77665.8 43.2055  -2
   1   7  -5 77665.8 43.2055   1
  -1  -7  -2 3372.02 8.28595  -2
   1   7  -4 3372.02 8.28595   1
  -1  -7  -1 74719.2 41.2636  -2
   1   7  -3 74719.2 41.2636   1
   1   7   0 2536.14 11.5788  -2
  -1  -7   2 2536.14 11.5788   1
  -1  -7   1 732.414 8.28555  -2
   1   7  -1 732.414 8.28555   1
  -1  -7   2 2918.89 5.68259  -2
   1   7   0 2918.89 5.68259   1
  -1  -7   3 73459.4 21.5108  -2
   1   7   1 73459.4 21.5108   1
   1   7  -4 820.812 4.98472  -2
  -1  -7  -2 820.812 4.98472   1
  -1  -7   5 97457.0 18.0706  -2
   1   7   3 97457.0 18.0706   1
  -1  -7   6 7210.40 6.14073  -2
   1   7   4 7210.40 6.14073   1
   1   7  -7 927.239 4.48195  -2
  -1  -7  -5 927.239 4.48195   1
   1   7  -8 790.132 6.37372  -2
  -1  -7  -6 790.132 6.37372   1
  -1  -7   9 97981.5 23.8995  -2
   1   7   7 97981.5 23.8995   1
   1   7 -10 1982.24 8.21200  -2
  -1  -7  -8 1982.24 8.21200   1
  -1  -7  11 19677.4 9.30175  -2
   1   7   9 19677.4 9.30175   1
  -1  -7  12 7808.81 10.2764  -2
   1   7  10 7808.81 10.2764   1
  -1  -7  13 6810.90 11.2799  -2
   1   7  11 6810.90 11.2799   1
  -1  -7  14 516.076 6.45708  -2
   1   7  12 516.076 6.45708   1
   1   7 -15 1875.56 35.5627  -2
  -1  -7 -13 1875.56 35.5627   1
   1   7 -16 1222.44 6.25756  -2
  -1  -7 -14 1222.44 6.25756   1
   1   7 -17 665.295 27.4134  -2
  -1  -7 -15 665.295 27.4134   1
   1   7 -18 813.032 43.1822  -2
  -1  -7 -16 813.032 43.1822   1
   1   7 -19 451.762 20.9343  -2
  -1  -7 -17 451.762 20.9343   1
   1   7 -20 492.432 16.4321  -2
  -1  -7 -18 492.432 16.4321   1
   1   8 -18 122.065 11.5569   1
   1   8 -17 1179.12 18.2323   1
   1   8 -16 861.193 32.1806   1
   1   8 -15 2813.79 29.6388   1
   1   8 -14 1796.63 30.9063   1
   1   8 -13 919.483 28.4129   1
   1   8 -12 550.800 28.0371   1
  -1  -8 -10 571.056 93.9462  -2
   1   8 -12 571.056 93.9462   1
   1   8 -11 388.420 43.7823   1
   1   8 -10 9496.23 55.9100   1
  -1  -8  -8 10041.4 113.994  -2
   1   8 -10 10041.4 113.994   1
   1   8  -9 24945.1 76.9392   1
  -1  -8  -7 30949.6 116.189  -2
   1   8  -9 30949.6 116.189   1
   1   8  -8 4251.09 36.3915   1
  -1  -8  -6 5049.45 57.9919  -2
   1   8  -8 5049.45 57.9919   1
   1   8  -7 33587.3 70.2324   1
  -1  -8  -5 39405.5 124.505  -2
   1   8  -7 39405.5 124.505   1
   1   8  -6 4816.61 35.3686   1
   1   8   4 8075.65 90.5850  -2
  -1  -8   6 8075.65 90.5850   1
   1   8  -5 3132.88 54.4968   1
  -1  -8  -3 5323.56 110.963  -2
   1   8  -5 5323.56 110.963   1
   1   8  -4 17494.0 204.382   1
  -1  -8  -2 17890.9 91.1642  -2
   1   8  -4 17890.9 91.1642   1
   1   8  -3 11733.9 128.329   1
   1   8   1 13512.5 90.5582  -2
  -1  -8   3 13512.5 90.5582   1
   1   8   0 1131.32 89.4647  -2
  -1  -8   2 1131.32 89.4647   1
   1   8  -1 16042.8 147.565   1
   1   8  -1 18345.8 100.482  -2
  -1  -8   1 18345.8 100.482   1
   1   8   0 1136.55 97.5044   1
   1   8  -2 1391.08 54.8017  -2
  -1  -8   0 1391.08 54.8017   1
   1   8  -3 12989.5 60.9553  -2
  -1  -8  -1 12989.5 60.9553   1
   1   8   2 4996.26 82.7553   1
   1   8  -4 8617.03 58.4353  -2
  -1  -8  -2 8617.03 58.4353   1
   1   8   3 11579.4 115.189   1
  -1  -8   5 12306.5 87.8352  -2
   1   8   3 12306.5 87.8352   1
   1   8   4 16865.9 66.2214   1
  -1  -8   6 19257.0 249.648  -2
   1   8   4 19257.0 249.648   1
   1   8   5 32033.0 106.653   1
  -1  -8   7 38424.0 71.9670  -2
   1   8   5 38424.0 71.9670   1
   1   8   6 3669.30 62.2311   1
  -1  -8   8 4433.66 43.0039  -2
   1   8   6 4433.66 43.0039   1
   1   8   7 29592.9 142.720   1
  -1  -8   9 33045.0 74.4235  -2
   1   8   7 33045.0 74.4235   1
   1   8   8 1488.86 61.1298   1
  -1  -8  10 3281.04 36.7072  -2
   1   8   8 3281.04 36.7072   1
  -1  -8  11 1957.13 43.6070  -2
   1   8   9 1957.13 43.6070   1
  -1  -8 -10 342.891 56.5530   1
   1   8 -12 512.891 38.5690  -2
  -1  -8 -10 512.891 38.5690   1
  -1  -8 -11 1326.65 56.7732   1
  -1  -8  13 1666.28 48.5712  -2
   1   8  11 1666.28 48.5712   1
  -1  -8 -12 1649.46 36.9406   1
  -1  -8  14 1760.97 69.5112  -2
   1   8  12 1760.97 69.5112   1
  -1  -8 -13 7163.80 46.0429   1
  -1  -8  15 7646.38 76.0465  -2
   1   8  13 7646.38 76.0465   1
   1   8  14 2491.71 24.3318   1
  -1  -8 -15 1272.85 17.5983   1
   1   8  16 420.007 13.9715   1
   1   9 -17 46.2366 12.5257   1
   1   9 -16 489.309 19.2907   1
   1   9 -15 2233.22 26.7066   1
   1   9 -14 7906.11 37.8396   1
   1   9 -13 3831.58 32.6496   1
   1   9 -12 635.601 27.0766   1
   1   9 -11 232.307 22.1575   1
   1   9 -10 52.3234 21.6694   1
   1   9  -9 1511.87 23.5285   1
   1   9  -8 1382.37 26.9483   1
   1   9  -7 2514.38 31.8539   1
   1   9  -6 585.009 26.6872   1
   1   9  -5 1777.82 24.1948   1
   1   9  -4 119.910 21.2958   1
   1   9  -3 20267.2 49.0799   1
   1   9  -2 1174.09 29.7074   1
   1   9  -1 69.7974 20.4694   1
   1   9   0 1486.79 24.7002   1
   1   9   1 20305.0 48.5978   1
   1   9   2 330.698 20.0713   1
   1   9   3 802.785 21.2958   1
   1   9   4 540.315 22.5599   1
   1   9   5 247.381 22.6192   1
   1   9   6 1098.43 23.5668   1
   1   9   7 582.472 24.2419   1
   1   9   8-5.80570 23.4756   1
   1   9   9 129.519 50.4169   1
   1   9  10 2907.95 32.5861   1
   1   9  11 1285.11 25.8555   1
   1   9  12 3879.05 28.0662   1
  -1  -9 -13 609.764 17.2199   1
   1   9  14 5.72391 13.9180   1
   1   9  15 322.081 12.7882   1
   1  10 -16 2729.54 20.2022   1
   1  10 -15 2530.91 26.1830   1
   1  10 -14 5675.38 37.5453   1
   1  10 -13 678.633 40.8278   1
   1  10 -12 41.8885 46.1354   1
  -1 -10  -9 127.485 46.7225  -2
   1  10 -12 127.485 46.7225   1
   1  10 -11 916.934 27.6615   1
  -1 -10  -8 1549.87 54.3265  -2
   1  10 -11 1549.87 54.3265   1
   1  10 -10 2579.54 34.5317   1
  -1 -10  -7 3187.91 59.5957  -2
   1  10 -10 3187.91 59.5957   1
   1  10  -9 7938.95 59.1875   1
  -1 -10  -6 8459.29 59.0748  -2
   1  10  -9 8459.29 59.0748   1
  -1 -10  -5 9662.80 47.2677  -2
   1  10  -8 9662.80 47.2677   1
  -1 -10  -4 2516.54 39.7371  -2
   1  10  -7 2516.54 39.7371   1
  -1 -10  -3 574.915 33.0192  -2
   1  10  -6 574.915 33.0192   1
  -1 -10  -2 7307.46 41.4725  -2
   1  10  -5 7307.46 41.4725   1
  -1 -10  -1 38843.4 61.9103  -2
   1  10  -4 38843.4 61.9103   1
  -1 -10   0 10650.9 48.5709  -2
   1  10  -3 10650.9 48.5709   1
  -1 -10   1 11248.0 46.2793  -2
   1  10  -2 11248.0 46.2793   1
  -1 -10   2 21013.0 47.8782  -2
   1  10  -1 21013.0 47.8782   1
  -1 -10   3 11549.7 45.9341  -2
   1  10   0 11549.7 45.9341   1
  -1 -10   4 8549.38 41.5336  -2
   1  10   1 8549.38 41.5336   1
  -1 -10   5 36541.3 74.4116  -2
   1  10   2 36541.3 74.4116   1
  -1 -10   6 446.454 42.2515  -2
   1  10   3 446.454 42.2515   1
  -1 -10   7 785.832 41.0623  -2
   1  10   4 785.832 41.0623   1
  -1 -10   8 6710.96 43.0895  -2
   1  10   5 6710.96 43.0895   1
  -1 -10   9 3612.55 43.4180  -2
   1  10   6 3612.55 43.4180   1
  -1 -10  10 4107.44 50.3360  -2
   1  10   7 4107.44 50.3360   1
  -1 -10  11 3864.91 68.0684  -2
   1  10   8 3864.91 68.0684   1
  -1 -10  -9 386.233 41.3358   1
  -1 -10  12 601.885 52.3882  -2
   1  10   9 601.885 52.3882   1
  -1 -10 -10 1555.47 41.0632   1
  -1 -10  13 1876.58 49.0494  -2
   1  10  10 1876.58 49.0494   1
  -1 -10 -11 330.936 29.4302   1
  -1 -10  14 1398.86 39.7879  -2
   1  10  11 1398.86 39.7879   1
  -1 -10 -12 630.470 16.8992   1
   1  10  13 150.171 13.7095   1
   1  10  14 1290.58 15.3154   1
  -1 -11 -11 482.082 28.8235  -2
   1  11 -14 482.082 28.8235   1
  -1 -11 -10 1392.63 24.9112  -2
   1  11 -13 1392.63 24.9112   1
  -1 -11  -9 884.038 28.4489  -2
   1  11 -12 884.038 28.4489   1
  -1 -11  -8 3831.67 31.6451  -2
   1  11 -11 3831.67 31.6451   1
  -1 -11  -7 282.663 6.21149  -2
   1  11 -10 282.663 6.21149   1
  -1 -11  -6 801.813 6.91202  -2
   1  11  -9 801.813 6.91202   1
  -1 -11  -5 286.768 7.29676  -2
   1  11  -8 286.768 7.29676   1
  -1 -11  -4 2087.71 5.98400  -2
   1  11  -7 2087.71 5.98400   1
  -1 -11  -3 1039.83 9.00484  -2
   1  11  -6 1039.83 9.00484   1
  -1 -11  -2 6896.97 7.02835  -2
   1  11  -5 6896.97 7.02835   1
  -1 -11  -1 1094.13 6.32454  -2
   1  11  -4 1094.13 6.32454   1
  -1 -11   0 5250.00 7.71334  -2
   1  11  -3 5250.00 7.71334   1
  -1 -11   1 337.668 5.81000  -2
   1  11  -2 337.668 5.81000   1
  -1 -11   2 52.0365 3.57970  -2
   1  11  -1 52.0365 3.57970   1
  -1 -11   3 1687.01 6.87925  -2
   1  11   0 1687.01 6.87925   1
  -1 -11   4 4671.32 7.07251  -2
   1  11   1 4671.32 7.07251   1
  -1 -11   5 1149.07 6.16835  -2
   1  11   2 1149.07 6.16835   1
  -1 -11   6 4597.29 6.95895  -2
   1  11   3 4597.29 6.95895   1
  -1 -11   7 1875.77 7.18407  -2
   1  11   4 1875.77 7.18407   1
  -1 -11   8 1810.39 8.92499  -2
   1  11   5 1810.39 8.92499   1
  -1 -11   9 770.721 7.63202  -2
   1  11   6 770.721 7.63202   1
  -1 -11  10 943.906 7.51492  -2
   1  11   7 943.906 7.51492   1
  -1 -11  11 1097.01 35.6977  -2
   1  11   8 1097.01 35.6977   1
   1  11 -12 3654.44 39.4076  -2
  -1 -11  -9 3654.44 39.4076   1
  -1 -11  13 1007.19 41.6154  -2
   1  11  10 1007.19 41.6154   1
  -1 -11  14 1929.78 4.67146  -2
   1  11  11 1929.78 4.67146   1
  -1 -11  15 143.862 16.2492  -2
   1  11  12 143.862 16.2492   1
   1  12 -12 1655.90 25.2676   1
   1  12 -11 2686.57 34.4919   1
   1  12  -9 425.851 21.9629   1
   1  12  -8 259.963 32.6049   1
  -1 -12  -5 503.802 36.3211  -2
   1  12  -8 503.802 36.3211   1
  -1 -12  -4 4550.77 37.2205  -2
   1  12  -7 4550.77 37.2205   1
  -1 -12  -3 1637.15 29.7638  -2
   1  12  -6 1637.15 29.7638   1
  -1 -12  -2 3790.05 34.3412  -2
   1  12  -5 3790.05 34.3412   1
  -1 -12  -1 311.201 30.1645  -2
   1  12  -4 311.201 30.1645   1
  -1 -12   0 138.647 35.2778  -2
   1  12  -3 138.647 35.2778   1
  -1 -12   1 638.998 47.8716  -2
   1  12  -2 638.998 47.8716   1
  -1 -12   2 3089.86 35.7535  -2
   1  12  -1 3089.86 35.7535   1
  -1 -12   3 29.3337 8.59847  -2
   1  12   0 29.3337 8.59847   1
   1  12   1 430.700 43.7426   1
  -1 -12   4 439.698 28.9278  -2
   1  12   1 439.698 28.9278   1
  -1 -12   5 1823.72 26.5288  -2
   1  12   2 1823.72 26.5288   1
  -1 -12   6 6284.51 34.9358  -2
   1  12   3 6284.51 34.9358   1
  -1 -12   7 1777.64 22.5648  -2
   1  12   4 1777.64 22.5648   1
  -1 -12   8 1858.29 29.5440  -2
   1  12   5 1858.29 29.5440   1
  -1 -12   9 209.810 31.8906  -2
   1  12   6 209.810 31.8906   1
  -1 -12  10 3414.35 34.1604  -2
   1  12   7 3414.35 34.1604   1
  -1 -12  11 3188.44 28.0709  -2
   1  12   8 3188.44 28.0709   1
   1  12   9 4331.14 28.5487   1
   1  13  -9 52.1907 15.7784   1
   1  13  -8 4740.05 24.7030   1
   1  13  -7 602.643 14.3366   1
   1  13  -6 6377.64 32.9621   1
   1  13  -5 920.799 22.1291   1
   1  13  -4 754.685 31.2938   1
  -1 -13   0 2084.39 43.6758  -2
   1  13  -4 2084.39 43.6758   1
   1  13  -3 375.839 30.7767   1
   1  13  -2 15534.4 51.1004   1
  -1 -13   2 17630.3 76.0641  -2
   1  13  -2 17630.3 76.0641   1
   1  13  -1 512.469 18.9081   1
  -1 -13   3 557.040 42.1540  -2
   1  13  -1 557.040 42.1540   1
   1  13   0 7182.80 35.7118   1
  -1 -13   4 7288.11 41.3581  -2
   1  13   0 7288.11 41.3581   1
   1  13   1 406.907 29.8895   1
  -1 -13   5 551.202 28.5969  -2
   1  13   1 551.202 28.5969   1
  -1 -13   6 2186.35 29.6770  -2
   1  13   2 2186.35 29.6770   1
   1  13   3 1.83301 23.8509   1
  -1 -13   7 182.696 34.5264  -2
   1  13   3 182.696 34.5264   1
   1  13   4 5538.09 27.9999   1
   1  13   5 301.687 13.7215   1
   1  13   6 1646.99 18.1177   1
  -1 -14   1 260.457 15.1164  -2
   1  14  -3 260.457 15.1164   1
   2 -15   5 667.269 18.7416  -2
  -2  15   2 667.269 18.7416   1
   2 -15   4 634.868 21.7252  -2
  -2  15   1 634.868 21.7252   1
   2 -15   3 2020.23 27.0811  -2
  -2  15   0 2020.23 27.0811   1
   2 -15   2 573.683 23.1928  -2
  -2  15  -1 573.683 23.1928   1
   2 -14  10 697.023 14.1317  -2
  -2  14   7 697.023 14.1317   1
   2 -14   9 2380.43 18.5718  -2
  -2  14   6 2380.43 18.5718   1
   2 -14   8 4159.23 25.7995  -2
  -2  14   5 4159.23 25.7995   1
   2 -14   7 1968.68 24.5317  -2
  -2  14   4 1968.68 24.5317   1
   2 -14   6 1584.82 26.1216  -2
  -2  14   3 1584.82 26.1216   1
   2 -14   5 394.031 24.5952  -2
  -2  14   2 394.031 24.5952   1
   2 -14   4 338.119 25.6742  -2
  -2  14   1 338.119 25.6742   1
   2 -14   3 2862.18 33.3635  -2
  -2  14   0 2862.18 33.3635   1
   2 -14   2 1147.40 24.0669  -2
  -2  14  -1 1147.40 24.0669   1
   2 -14   1 3171.47 40.3487  -2
  -2  14  -2 3171.47 40.3487   1
   2 -14   0 623.211 31.6821  -2
  -2  14  -3 623.211 31.6821   1
   2 -14  -1 605.114 45.0969  -2
  -2  14  -4 605.114 45.0969   1
   2 -14  -2 199.618 40.7442  -2
  -2  14  -5 199.618 40.7442   1
   2 -14  -3 1720.14 45.3543  -2
  -2  14  -6 1720.14 45.3543   1
   2 -13  13 689.459 21.6704  -2
  -2  13  10 689.459 21.6704   1
   2 -13  12 3073.05 16.0268  -2
  -2  13   9 3073.05 16.0268   1
   2 -13  11 2748.07 23.3721  -2
  -2  13   8 2748.07 23.3721   1
   2 -13  10 984.380 24.3945  -2
  -2  13   7 984.380 24.3945   1
   2 -13   9 152.240 25.7975  -2
  -2  13   6 152.240 25.7975   1
   2 -13   8 3099.06 36.6546  -2
  -2  13   5 3099.06 36.6546   1
   2 -13   7 1561.18 27.0012  -2
  -2  13   4 1561.18 27.0012   1
   2 -13   6 1493.25 28.7881  -2
  -2  13   3 1493.25 28.7881   1
   2 -13   5 2718.66 32.8562  -2
  -2  13   2 2718.66 32.8562   1
   2 -13   4 531.074 28.5918  -2
  -2  13   1 531.074 28.5918   1
   2 -13   3 896.928 27.0608  -2
  -2  13   0 896.928 27.0608   1
   2 -13   2 1014.42 25.5988  -2
  -2  13  -1 1014.42 25.5988   1
   2 -13   1 362.046 26.6490  -2
  -2  13  -2 362.046 26.6490   1
   2 -13   0 370.258 29.3504  -2
  -2  13  -3 370.258 29.3504   1
   2 -13  -1 1942.27 40.7472  -2
  -2  13  -4 1942.27 40.7472   1
   2 -13  -2 1929.87 72.3921  -2
  -2  13  -5 1929.87 72.3921   1
   2 -13  -3 492.007 34.0887  -2
  -2  13  -6 492.007 34.0887   1
   2 -13  -4 6971.16 59.4475  -2
  -2  13  -7 6971.16 59.4475   1
   2 -13  -5 1031.72 31.0086  -2
  -2  13  -8 1031.72 31.0086   1
   2 -13  -6 257.312 32.7331  -2
  -2  13  -9 257.312 32.7331   1
   2 -13  -7 522.159 30.2800  -2
  -2  13 -10 522.159 30.2800   1
  -2  12  11 31.6799 12.4328   1
  -2  12  10 63.3372 16.2508   1
  -2  12   9 674.067 18.2806   1
  -2  12   8 1061.03 25.9496   1
   2 -12  11 1547.10 53.8826  -2
  -2  12   8 1547.10 53.8826   1
  -2  12   7 1586.20 30.4545   1
   2 -12  10 2779.03 38.3441  -2
  -2  12   7 2779.03 38.3441   1
  -2  12   6 613.182 31.7540   1
   2 -12   9 836.271 37.9554  -2
  -2  12   6 836.271 37.9554   1
  -2  12   5 478.003 35.0696   1
   2 -12   8 1111.58 41.3967  -2
  -2  12   5 1111.58 41.3967   1
  -2  12   4 159.089 36.5410   1
   2 -12   7 479.636 36.2174  -2
  -2  12   4 479.636 36.2174   1
  -2  12   3 529.250 39.1884   1
   2 -12   6 382.986 43.9531  -2
  -2  12   3 382.986 43.9531   1
  -2  12   2 712.832 36.4335   1
   2 -12   5 694.731 45.8399  -2
  -2  12   2 694.731 45.8399   1
  -2  12   1 3676.44 47.9508   1
   2 -12   4 3528.21 38.0943  -2
  -2  12   1 3528.21 38.0943   1
  -2  12   0 166.756 32.3584   1
   2 -12   3 371.627 34.8168  -2
  -2  12   0 371.627 34.8168   1
  -2  12  -1 258.285 29.3045   1
   2 -12   2 232.687 46.3150  -2
  -2  12  -1 232.687 46.3150   1
  -2  12  -2 242.668 26.2724   1
   2 -12   1 410.806 57.8004  -2
  -2  12  -2 410.806 57.8004   1
  -2  12  -3 1451.30 28.6156   1
   2 -12   0 1330.32 48.1715  -2
  -2  12  -3 1330.32 48.1715   1
  -2  12  -4 644.677 23.8643   1
  -2  12  -5 633.964 28.8373   1
  -2  12  -6 163.340 27.1109   1
  -2  12  -7 1371.08 25.6647   1
  -2  12  -8 3264.03 31.3425   1
  -2  12  -9 1220.71 30.9857   1
   2 -12  -6 1368.16 62.7826  -2
  -2  12  -9 1368.16 62.7826   1
  -2  12 -10 6027.23 32.8992   1
  -2  12 -11 2213.14 33.2277   1
  -2  12 -12 1090.37 22.2579   1
  -2  12 -13 259.755 21.2861   1
  -2  12 -14 1000.44 26.0420   1
  -2  11  14 773.686 17.7229   1
  -2  11  13 679.405 17.0295   1
  -2  11  12 2661.79 18.3369   1
  -2  11  11 143.486 16.9346   1
  -2  11  10 10151.9 37.0056   1
  -2  11   9 751.405 23.5213   1
  -2  11   8 2632.53 30.9740   1
   2 -11  10 3541.12 58.0882  -2
  -2  11   8 3541.12 58.0882   1
  -2  11   7 438.082 28.0474   1
   2 -11   9 1467.56 57.4268  -2
  -2  11   7 1467.56 57.4268   1
  -2  11   6 3246.31 36.5937   1
   2 -11   8 3338.59 64.1924  -2
  -2  11   6 3338.59 64.1924   1
  -2  11   5 8343.08 41.1564   1
   2 -11   7 10832.6 80.2625  -2
  -2  11   5 10832.6 80.2625   1
  -2  11   4 7156.95 40.5548   1
   2 -11   6 8779.27 78.3025  -2
  -2  11   4 8779.27 78.3025   1
  -2  11   3 4489.49 38.0496   1
   2 -11   5 4829.14 58.9836  -2
  -2  11   3 4829.14 58.9836   1
  -2  11   2 29030.8 64.5770   1
   2 -11   4 32894.9 96.2367  -2
  -2  11   2 32894.9 96.2367   1
  -2  11   1 2341.34 32.3579   1
   2 -11   3 4229.59 56.0721  -2
  -2  11   1 4229.59 56.0721   1
  -2  11   0 1604.24 28.8007   1
   2 -11   2 1990.61 62.9462  -2
  -2  11   0 1990.61 62.9462   1
  -2  11  -1 55723.7 76.8723   1
   2 -11   1 65929.8 231.684  -2
  -2  11  -1 65929.8 231.684   1
  -2  11  -2 344.488 21.6037   1
   2 -11   0 510.477 62.2447  -2
  -2  11  -2 510.477 62.2447   1
  -2  11  -3 11616.7 37.8967   1
  -2  11  -4 20524.7 47.2811   1
  -2  11  -5 2005.77 24.8712   1
   2 -11  -3 3005.21 85.1427  -2
  -2  11  -5 3005.21 85.1427   1
  -2  11  -6 7630.19 30.5610   1
   2 -11  -4 9127.59 75.7157  -2
  -2  11  -6 9127.59 75.7157   1
  -2  11  -7 13024.0 38.2188   1
   2 -11  -5 14402.2 119.565  -2
  -2  11  -7 14402.2 119.565   1
  -2  11  -8 537.260 24.8082   1
   2 -11  -6 1277.63 56.3094  -2
  -2  11  -8 1277.63 56.3094   1
  -2  11  -9 4843.30 31.9967   1
   2 -11  -7 4742.53 62.6363  -2
  -2  11  -9 4742.53 62.6363   1
  -2  11 -10 4196.82 37.0705   1
   2 -11  -8 4836.44 85.0668  -2
  -2  11 -10 4836.44 85.0668   1
  -2  11 -11 95.1648 23.1967   1
  -2  11 -12 2855.86 24.2239   1
  -2  11 -13 868.503 22.7081   1
  -2  11 -14 1814.19 21.8064   1
  -2  11 -15 57.6158 14.0843   1
  -2  11 -16 508.765 10.6889   1
   2 -10  18 731.379 17.1011  -2
  -2  10  16 731.379 17.1011   1
   2 -10  17 730.569 20.8874  -2
  -2  10  15 730.569 20.8874   1
  -2  10 -16 195.778 20.0330  -2
   2 -10 -14 195.778 20.0330   1
   2 -10  15 1766.49 20.6769  -2
  -2  10  13 1766.49 20.6769   1
  -2  10 -14 4617.29 28.7208  -2
   2 -10 -12 4617.29 28.7208   1
   2 -10  13 1249.29 35.5977  -2
  -2  10  11 1249.29 35.5977   1
   2 -10  12 2613.41 43.5990  -2
  -2  10  10 2613.41 43.5990   1
  -2  10 -11 6988.10 58.8262  -2
   2 -10  -9 6988.10 58.8262   1
   2 -10  10 321.621 35.7249  -2
  -2  10   8 321.621 35.7249   1
   2 -10   9 61.7426 7.75334  -2
  -2  10   7 61.7426 7.75334   1
   2 -10   8 8734.84 48.1720  -2
  -2  10   6 8734.84 48.1720   1
   2 -10   7 10480.5 51.8245  -2
  -2  10   5 10480.5 51.8245   1
   2 -10   6 24857.1 64.3500  -2
  -2  10   4 24857.1 64.3500   1
   2 -10   5 16983.3 51.3483  -2
  -2  10   3 16983.3 51.3483   1
   2 -10   4 4700.68 34.3864  -2
  -2  10   2 4700.68 34.3864   1
   2 -10   3 14600.0 49.2164  -2
  -2  10   1 14600.0 49.2164   1
   2 -10   2 54871.8 84.6266  -2
  -2  10   0 54871.8 84.6266   1
   2 -10   1 182.097 12.6811  -2
  -2  10  -1 182.097 12.6811   1
   2 -10   0 60256.6 87.3719  -2
  -2  10  -2 60256.6 87.3719   1
   2 -10  -1 17286.3 50.4290  -2
  -2  10  -3 17286.3 50.4290   1
   2 -10  -2 9840.77 36.2028  -2
  -2  10  -4 9840.77 36.2028   1
   2 -10  -3 17542.5 43.6677  -2
  -2  10  -5 17542.5 43.6677   1
   2 -10  -4 15702.7 43.7502  -2
  -2  10  -6 15702.7 43.7502   1
   2 -10  -5 10284.2 39.8246  -2
  -2  10  -7 10284.2 39.8246   1
   2 -10  -6 4409.84 36.7024  -2
  -2  10  -8 4409.84 36.7024   1
   2 -10  -7 43.1952 9.98211  -2
  -2  10  -9 43.1952 9.98211   1
   2 -10  -8 504.433 27.1833  -2
  -2  10 -10 504.433 27.1833   1
   2 -10  -9 5551.97 40.3637  -2
  -2  10 -11 5551.97 40.3637   1
   2 -10 -10 3120.51 41.0263  -2
  -2  10 -12 3120.51 41.0263   1
   2 -10 -11 4275.47 35.6697  -2
  -2  10 -13 4275.47 35.6697   1
   2 -10 -12 6554.85 34.8748  -2
  -2  10 -14 6554.85 34.8748   1
   2 -10 -13 2934.38 27.9298  -2
  -2  10 -15 2934.38 27.9298   1
   2 -10 -14 467.175 24.0232  -2
  -2  10 -16 467.175 24.0232   1
  -2  10 -17 148.383 18.2544   1
   2 -10 -15 465.448 27.7516  -2
  -2  10 -17 465.448 27.7516   1
  -2   9  17 1025.68 16.0592   1
   2  -9  18 5222.50 29.8652  -2
  -2   9  16 5222.50 29.8652   1
  -2   9 -17 402.204 26.4859  -2
   2  -9 -15 402.204 26.4859   1
   2  -9  16 8923.82 47.2935  -2
  -2   9  14 8923.82 47.2935   1
   2  -9  15 9735.86 55.9774  -2
  -2   9  13 9735.86 55.9774   1
  -2   9 -14 2325.03 40.8899  -2
   2  -9 -12 2325.03 40.8899   1
  -2   9 -13 672.999 41.4916  -2
   2  -9 -11 672.999 41.4916   1
   2  -9  12 9830.99 78.1251  -2
  -2   9  10 9830.99 78.1251   1
  -2   9 -11 5812.21 72.7614  -2
   2  -9  -9 5812.21 72.7614   1
   2  -9  10 3932.73 67.7993  -2
  -2   9   8 3932.73 67.7993   1
   2  -9   9 2176.28 51.7397  -2
  -2   9   7 2176.28 51.7397   1
   2  -9   8 2426.55 60.0051  -2
  -2   9   6 2426.55 60.0051   1
   2  -9   7 1813.48 59.0002  -2
  -2   9   5 1813.48 59.0002   1
   2  -9   6 829.518 139.943  -2
  -2   9   4 829.518 139.943   1
   2  -9   5 410.571 59.1817  -2
  -2   9   3 410.571 59.1817   1
   2  -9   4 2255.24 58.8074  -2
  -2   9   2 2255.24 58.8074   1
   2  -9   3 3669.88 45.3587  -2
  -2   9   1 3669.88 45.3587   1
   2  -9   2 5603.51 69.4811  -2
  -2   9   0 5603.51 69.4811   1
   2  -9   1 7354.16 72.4870  -2
  -2   9  -1 7354.16 72.4870   1
   2  -9   0 2680.06 58.4596  -2
  -2   9  -2 2680.06 58.4596   1
   2  -9  -1 873.834 46.7496  -2
  -2   9  -3 873.834 46.7496   1
   2  -9  -2 637.083 106.989  -2
  -2   9  -4 637.083 106.989   1
   2  -9  -3 1327.61 104.877  -2
  -2   9  -5 1327.61 104.877   1
   2  -9  -4 753.640 106.580  -2
  -2   9  -6 753.640 106.580   1
   2  -9  -5 999.935 24.6415  -2
  -2   9  -7 999.935 24.6415   1
   2  -9  -6 713.304 27.0597  -2
  -2   9  -8 713.304 27.0597   1
   2  -9  -7 5250.01 37.9361  -2
  -2   9  -9 5250.01 37.9361   1
   2  -9  -8 7867.41 45.9220  -2
  -2   9 -10 7867.41 45.9220   1
   2  -9  -9 18605.6 64.9684  -2
  -2   9 -11 18605.6 64.9684   1
   2  -9 -10 7064.16 51.3393  -2
  -2   9 -12 7064.16 51.3393   1
   2  -9 -11 533.251 36.6776  -2
  -2   9 -13 533.251 36.6776   1
   2  -9 -12 1132.53 37.7612  -2
  -2   9 -14 1132.53 37.7612   1
   2  -9 -13 15401.3 63.4060  -2
  -2   9 -15 15401.3 63.4060   1
   2  -9 -14 8843.85 44.9872  -2
  -2   9 -16 8843.85 44.9872   1
   2  -9 -15 1442.13 20.7859  -2
  -2   9 -17 1442.13 20.7859   1
   2  -9 -16 1005.94 27.2992  -2
  -2   9 -18 1005.94 27.2992   1
  -2   9 -19 332.307 10.7032   1
   2  -8 -18 386.255 9.29763   1
   2  -8 -17 2286.22 19.9748   1
  -2   8  16 2302.71 25.8159   1
   2  -8 -15 4124.21 50.0985   1
   2  -8 -14 2517.96 29.1828   1
   2  -8 -13 2713.41 41.0227   1
   2  -8 -12 3268.88 64.6355   1
   2  -8 -11 7487.67 84.2800   1
   2  -8 -10 859.316 57.9990   1
  -2   8   9 12609.7 90.4402   1
  -2   8   8 11782.4 85.7556   1
  -2   8   7 4601.52 119.032   1
  -2   8   6 979.131 80.8513   1
  -2   8   5 1789.37 47.8891   1
  -2   8   4 130.510 48.4672   1
  -2   8   3 45187.0 113.269   1
  -2   8   2 1022.43 37.9441   1
  -2   8   1 61493.8 142.130   1
  -2   8   0 317.625 33.0457   1
  -2   8  -1 1928.85 38.2224   1
  -2   8  -2 71.3148 26.4017   1
  -2   8  -3 105010. 253.690   1
  -2   8  -4 2312.38 65.2799   1
  -2   8  -5 26483.3 161.630   1
  -2   8  -6 2.00980 69.1589   1
  -2   8  -7 223.083 79.3892   1
  -2   8  -8 262.163 37.8779   1
  -2   8  -9 14610.4 44.9634   1
  -2   8 -10 124.211 19.9071   1
  -2   8 -11 10310.2 36.3383   1
  -2   8 -12 909.145 27.9826   1
  -2   8 -13 3640.26 32.5708   1
  -2   8 -14 64.5683 24.1931   1
  -2   8 -15 556.693 29.0809   1
  -2   8 -16 3498.72 31.1282   1
  -2   8 -17 5242.47 28.4670   1
  -2   8 -18 1168.93 17.5519   1
  -2   8 -19 124.810 13.4194   1
   2  -7 -19 65.9202 9.84969   1
   2  -7 -18 60.2413 16.8624   1
   2  -7 -17 63.5285 19.9846   1
  -2   7  16 3080.67 34.6130   1
   2  -7 -15 248.578 47.1043   1
   2  -7 -14 596.098 30.2494   1
   2  -7 -13 178.627 26.5240   1
  -2   7  12 3477.15 34.9297   1
  -2   7  11 2082.24 37.8174   1
   2  -7 -10 357.296 34.4142   1
  -2   7   9 4179.74 64.1808   1
   2  -7  -8 18574.3 101.518   1
  -2   7   7 3712.81 107.964   1
  -2   7   6 29687.7 235.712   1
  -2   7   5 6046.15 59.7355   1
  -2   7   4 10501.7 96.6109   1
  -2   7   3 3098.37 37.9284   1
  -2   7   2 23654.1 77.5227   1
  -2   7   1 15374.4 87.9553   1
  -2   7   0 366.675 47.4847   1
  -2   7  -1 1009.57 47.7705   1
  -2   7  -2 863.901 48.9297   1
  -2   7  -3 4767.04 62.0455   1
  -2   7  -4 29383.2 116.351   1
  -2   7  -5 425.220 38.9135   1
  -2   7  -6 492.812 29.4275   1
  -2   7  -7 381.081 30.2323   1
  -2   7  -8 27620.5 92.5776   1
  -2   7  -9 89.8062 37.1474   1
  -2   7 -10 2948.56 51.0358   1
  -2   7 -11 411.190 23.1386   1
  -2   7 -12 748.182 24.3792   1
  -2   7 -13 5487.67 34.0132   1
  -2   7 -14 1815.02 26.2190   1
  -2   7 -15 255.541 24.6288   1
  -2   7 -16 2090.67 26.7533   1
  -2   7 -17 187.222 27.1000   1
  -2   7 -18 3327.24 40.0578   1
  -2   7 -19 8685.15 33.6880   1
  -2   7 -20 1257.79 11.7012   1
  -2   6 -20 733.229 33.5959  -2
   2  -6 -19 733.229 33.5959   1
  -2   6 -19 9208.52 71.3006  -2
   2  -6 -18 9208.52 71.3006   1
  -2   6 -18 428.617 28.1486  -2
   2  -6 -17 428.617 28.1486   1
  -2   6 -17 3313.79 43.9429  -2
   2  -6 -16 3313.79 43.9429   1
  -2   6 -16 828.481 42.4472  -2
   2  -6 -15 828.481 42.4472   1
  -2   6 -15 1090.42 33.7655  -2
   2  -6 -14 1090.42 33.7655   1
  -2   6 -14 788.362 38.9215  -2
   2  -6 -13 788.362 38.9215   1
   2  -6  13 15092.4 69.5666  -2
  -2   6  12 15092.4 69.5666   1
  -2   6 -12 1543.37 40.2388  -2
   2  -6 -11 1543.37 40.2388   1
   2  -6  11 909.475 63.2322  -2
  -2   6  10 909.475 63.2322   1
   2  -6  10 2297.48 64.6872  -2
  -2   6   9 2297.48 64.6872   1
   2  -6   9 4653.63 74.8145  -2
  -2   6   8 4653.63 74.8145   1
   2  -6   8 2165.58 111.757  -2
  -2   6   7 2165.58 111.757   1
   2  -6   7 4970.90 92.2324  -2
  -2   6   6 4970.90 92.2324   1
   2  -6   6 10120.4 71.9542  -2
  -2   6   5 10120.4 71.9542   1
  -2   6  -5 30864.1 116.733  -2
   2  -6  -4 30864.1 116.733   1
  -2   6  -4 33582.1 116.001  -2
   2  -6  -3 33582.1 116.001   1
   2  -6   3 1511.40 37.2189  -2
  -2   6   2 1511.40 37.2189   1
   2  -6   2 1097.70 30.9935  -2
  -2   6   1 1097.70 30.9935   1
   2  -6   1 1939.33 33.4969  -2
  -2   6   0 1939.33 33.4969   1
  -2   6   0 386.067 33.9544  -2
   2  -6   1 386.067 33.9544   1
   2  -6  -1 939.183 32.7275  -2
  -2   6  -2 939.183 32.7275   1
   2  -6  -2 4131.99 46.6872  -2
  -2   6  -3 4131.99 46.6872   1
   2  -6  -3 12092.7 86.5035  -2
  -2   6  -4 12092.7 86.5035   1
   2  -6  -4 35398.4 156.025  -2
  -2   6  -5 35398.4 156.025   1
   2  -6  -5 3713.53 85.2110  -2
  -2   6  -6 3713.53 85.2110   1
   2  -6  -6 6774.92 106.097  -2
  -2   6  -7 6774.92 106.097   1
   2  -6  -7 9692.00 64.0241  -2
  -2   6  -8 9692.00 64.0241   1
   2  -6  -8 3080.72 57.7739  -2
  -2   6  -9 3080.72 57.7739   1
   2  -6  -9 494.425 57.3814  -2
  -2   6 -10 494.425 57.3814   1
   2  -6 -10 3485.92 68.3791  -2
  -2   6 -11 3485.92 68.3791   1
   2  -6 -11 5787.91 38.5702  -2
  -2   6 -12 5787.91 38.5702   1
   2  -6 -12 7322.69 44.7440  -2
  -2   6 -13 7322.69 44.7440   1
   2  -6 -13 3982.23 42.6589  -2
  -2   6 -14 3982.23 42.6589   1
   2  -6 -14 3371.63 39.4672  -2
  -2   6 -15 3371.63 39.4672   1
   2  -6 -15 387.731 33.6978  -2
  -2   6 -16 387.731 33.6978   1
   2  -6 -16 909.273 50.3832  -2
  -2   6 -17 909.273 50.3832   1
   2  -6 -17 1767.96 37.5746  -2
  -2   6 -18 1767.96 37.5746   1
   2  -6 -18 3205.94 41.8091  -2
  -2   6 -19 3205.94 41.8091   1
   2  -6 -19 3401.75 26.7201  -2
  -2   6 -20 3401.75 26.7201   1
   2  -6 -20 878.235 20.3031  -2
  -2   6 -21 878.235 20.3031   1
   2  -5 -20 497.563 15.1802   1
   2  -5 -19 506.512 31.5570   1
  -2   5 -20 605.128 34.9930  -2
   2  -5 -19 605.128 34.9930   1
   2  -5  19 466.274 28.8735  -2
  -2   5  18 466.274 28.8735   1
  -2   5  17 1450.13 40.2565   1
   2  -5  18 1682.67 38.4715  -2
  -2   5  17 1682.67 38.4715   1
  -2   5 -17 3060.50 38.9762  -2
   2  -5 -16 3060.50 38.9762   1
   2  -5  16 115.795 37.0423  -2
  -2   5  15 115.795 37.0423   1
   2  -5  15 199.683 31.4194  -2
  -2   5  14 199.683 31.4194   1
  -2   5 -14 16332.4 57.8651  -2
   2  -5 -13 16332.4 57.8651   1
  -2   5 -13 3081.30 37.5986  -2
   2  -5 -12 3081.30 37.5986   1
  -2   5 -12 3568.64 72.2725  -2
   2  -5 -11 3568.64 72.2725   1
  -2   5 -11 5262.25 85.2511  -2
   2  -5 -10 5262.25 85.2511   1
  -2   5 -10 7664.33 89.2569  -2
   2  -5  -9 7664.33 89.2569   1
  -2   5  -9 6928.80 82.7034  -2
   2  -5  -8 6928.80 82.7034   1
   2  -5   8 60487.6 320.447  -2
  -2   5   7 60487.6 320.447   1
   2  -5   7 8225.55 134.246  -2
  -2   5   6 8225.55 134.246   1
   2  -5   6 7131.62 83.8125  -2
  -2   5   5 7131.62 83.8125   1
   2  -5   5 2175.97 33.6827  -2
  -2   5   4 2175.97 33.6827   1
  -2   5  -4 4067.99 37.3263  -2
   2  -5  -3 4067.99 37.3263   1
   2  -5   3 9721.50 47.8984  -2
  -2   5   2 9721.50 47.8984   1
  -2   5   1 20311.7 165.787   1
   2  -5   2 22598.5 71.5735  -2
  -2   5   1 22598.5 71.5735   1
  -2   5   0 1242.90 25.3381   1
   2  -5   1 6945.42 77.1892  -2
  -2   5   0 6945.42 77.1892   1
   2  -5   1 29177.0 109.787   1
   2  -5   0 30020.7 175.082  -2
  -2   5  -1 30020.7 175.082   1
   2  -5   2 9088.43 80.2248   1
   2  -5  -1 13267.0 68.1857  -2
  -2   5  -2 13267.0 68.1857   1
   2  -5  -2 4094.58 41.6233  -2
  -2   5  -3 4094.58 41.6233   1
   2  -5  -3 8886.85 55.7993  -2
  -2   5  -4 8886.85 55.7993   1
   2  -5  -4 4731.52 48.7598  -2
  -2   5  -5 4731.52 48.7598   1
   2  -5  -5 1918.63 47.9662  -2
  -2   5  -6 1918.63 47.9662   1
   2  -5  -6 10045.8 93.7534  -2
  -2   5  -7 10045.8 93.7534   1
   2  -5  -7 19055.5 125.713  -2
  -2   5  -8 19055.5 125.713   1
   2  -5  -8 5663.93 72.6685  -2
  -2   5  -9 5663.93 72.6685   1
   2  -5  -9 13038.4 98.0689  -2
  -2   5 -10 13038.4 98.0689   1
   2  -5 -10 16708.5 144.904  -2
  -2   5 -11 16708.5 144.904   1
   2  -5 -11 4003.45 55.8115  -2
  -2   5 -12 4003.45 55.8115   1
   2  -5 -12 5648.55 43.4329  -2
  -2   5 -13 5648.55 43.4329   1
   2  -5 -13 5201.82 43.9911  -2
  -2   5 -14 5201.82 43.9911   1
   2  -5 -14 123.351 44.3304  -2
  -2   5 -15 123.351 44.3304   1
   2  -5 -15 262.263 44.6776  -2
  -2   5 -16 262.263 44.6776   1
   2  -5 -16 9177.97 71.0350  -2
  -2   5 -17 9177.97 71.0350   1
   2  -5 -17 813.517 44.6655  -2
  -2   5 -18 813.517 44.6655   1
  -2   5 -19 392.399 37.3112   1
   2  -5 -18 553.836 48.0987  -2
  -2   5 -19 553.836 48.0987   1
   2  -5 -19 163.911 27.8434  -2
  -2   5 -20 163.911 27.8434   1
  -2   5 -21 63.8571 10.8742   1
   2  -4 -20 266.561 14.1574   1
   2  -4 -19 128.731 17.1431   1
   2  -4 -18 58.7859 25.7996   1
  -2   4  17 159.300 25.5185   1
   2  -4 -16 3172.25 36.7987   1
   2  -4 -15 3007.53 37.8777   1
   2  -4 -14 8357.74 43.6984   1
  -2   4  13 9165.84 46.8823   1
  -2   4  12 8394.06 79.5443   1
  -2   4  11 1041.89 48.6251   1
  -2   4  10 13484.2 87.3273   1
  -2   4   9 32356.2 121.670   1
  -2   4   8 7775.17 129.944   1
  -2   4   7 29571.8 215.901   1
  -2   4   6 23314.7 118.415   1
  -2   4   5 17990.7 104.071   1
  -2   4   4 2119.50 44.2155   1
  -2   4   3 23261.0 66.0213   1
  -2   4   2 234.518 16.5221   1
  -2   4   1 47052.3 106.171   1
  -2   4   0 7762.92 31.4665   1
  -2   4  -1 2966.39 28.2776   1
  -2   4  -2 410.106 18.7568   1
  -2   4  -3 74959.9 112.971   1
  -2   4  -4 150.211 20.8381   1
  -2   4  -5 5367.68 50.8818   1
  -2   4  -6 20741.4 93.2050   1
  -2   4  -7 5645.65 60.0180   1
  -2   4  -8 6484.61 65.9664   1
  -2   4  -9 28391.2 129.319   1
  -2   4 -10 506.394 40.1662   1
  -2   4 -11 8320.81 52.9771   1
  -2   4 -12 583.005 36.5407   1
  -2   4 -13 3784.97 50.8167   1
  -2   4 -14 5973.40 57.3926   1
  -2   4 -15 9273.92 53.6187   1
  -2   4 -16 19.4072 29.3583   1
  -2   4 -17 2939.23 47.5197   1
  -2   4 -18 1180.48 36.1124   1
   2  -4  19 59.2616 24.1103   1
  -2   4 -20 1707.16 19.7300   1
  -2   4 -21 1373.69 15.4010   1
   2  -3 -21 141.605 13.2740   1
   2  -3 -20 315.374 15.2483   1
  -2   3  19 1153.12 29.4395   1
   2  -3 -18 1514.31 39.4837   1
  -2   3  17 6333.91 59.2078   1
  -2   3  16 4173.65 55.8044   1
  -2   3  15 9866.65 73.6965   1
  -2   3  14 980.657 34.7709   1
  -2   3  13 448.149 31.7768   1
  -2   3  12 495.780 44.2870   1
   2  -3 -11 17175.4 98.5995   1
  -2   3  10 68108.0 173.438   1
  -2   3   9 30410.7 115.456   1
  -2   3   8 9098.21 131.822   1
  -2   3   7 13888.8 62.3664   1
  -2   3   6 23105.8 89.7137   1
  -2   3   5 33973.6 105.391   1
  -2   3   4 115141. 304.230   1
  -2   3   3 948.213 39.5227   1
  -2   3   2 57502.1 125.686   1
  -2   3   1 50898.8 113.902   1
  -2   3   0 1010.72 25.0845   1
  -2   3  -1 137635. 228.822   1
  -2   3  -2 74041.4 102.779   1
  -2   3  -3 735.865 17.4523   1
  -2   3  -4 176956. 167.389   1
  -2   3  -5 75169.7 103.397   1
  -2   3  -6 12902.3 40.8818   1
  -2   3  -7 59252.3 148.439   1
  -2   3  -8 7314.86 85.8391   1
  -2   3  -9 33125.3 108.066   1
  -2   3 -10 57432.4 160.076   1
  -2   3 -11 42751.4 164.820   1
  -2   3 -12 3093.76 59.2398   1
  -2   3 -13 1058.18 67.4727   1
  -2   3 -14 417.006 41.1420   1
  -2   3 -15 6097.49 43.4174   1
  -2   3 -16 2118.95 41.5190   1
  -2   3 -17 5381.45 40.1155   1
   2  -3  18 757.552 36.3095   1
  -2   3 -19 1714.62 32.9068   1
   2  -3  20 1261.06 24.0766   1
  -2   3 -21 482.427 11.9767   1
   2  -2  21 352.495 18.2546  -2
  -2   2  21 352.495 18.2546   1
  -2   2 -20 447.855 27.0344  -2
   2  -2 -20 447.855 27.0344   1
  -2   2 -19 634.586 32.3872  -2
   2  -2 -19 634.586 32.3872   1
  -2   2 -18 709.645 35.3024  -2
   2  -2 -18 709.645 35.3024   1
   2  -2  17 2236.23 49.7604  -2
  -2   2  17 2236.23 49.7604   1
  -2   2 -16 628.764 47.7050  -2
   2  -2 -16 628.764 47.7050   1
   2  -2  15 5224.06 60.8230  -2
  -2   2  15 5224.06 60.8230   1
   2  -2  14 1098.78 44.1326  -2
  -2   2  14 1098.78 44.1326   1
   2  -2  13 10348.5 199.439  -2
  -2   2  13 10348.5 199.439   1
   2  -2  12 6763.66 163.953  -2
  -2   2  12 6763.66 163.953   1
   2  -2  11 7926.91 82.8597  -2
  -2   2  11 7926.91 82.8597   1
   2  -2  10 15615.6 103.908  -2
  -2   2  10 15615.6 103.908   1
  -2   2  -9 836.319 51.0319  -2
   2  -2  -9 836.319 51.0319   1
   2  -2   8 89270.7 430.776  -2
  -2   2   8 89270.7 430.776   1
   2  -2   7 9411.03 64.7225  -2
  -2   2   7 9411.03 64.7225   1
   2  -2   6 471456. 457.948  -2
  -2   2   6 471456. 457.948   1
   2  -2   5 3916.09 49.5202  -2
  -2   2   5 3916.09 49.5202   1
   2  -2   4 76601.4 190.661  -2
  -2   2   4 76601.4 190.661   1
   2  -2   3 2034.37 39.1325  -2
  -2   2   3 2034.37 39.1325   1
  -2   2   2 999999. 789.112   1
   2  -2   1 6513.13 51.1688  -2
  -2   2   1 6513.13 51.1688   1
  -2   2   0 153436. 231.152   1
   2  -2   0 195766. 191.477  -2
  -2   2   0 195766. 191.477   1
  -2   2  -1 2190.02 36.6318   1
   2  -2  -1 3586.33 30.5121  -2
  -2   2  -1 3586.33 30.5121   1
   2  -2  -2 984761. 717.297  -2
  -2   2  -2 984761. 717.297   1
   2  -2  -3 587.484 38.2611  -2
  -2   2  -3 587.484 38.2611   1
   2  -2  -4 25141.8 96.9882  -2
  -2   2  -4 25141.8 96.9882   1
   2  -2  -5 18791.6 87.7244  -2
  -2   2  -5 18791.6 87.7244   1
   2  -2  -6 386902. 376.680  -2
  -2   2  -6 386902. 376.680   1
   2  -2  -7 27299.6 82.0417  -2
  -2   2  -7 27299.6 82.0417   1
   2  -2  -8 71515.5 200.543  -2
  -2   2  -8 71515.5 200.543   1
   2  -2  -9 812.682 45.3019  -2
  -2   2  -9 812.682 45.3019   1
   2  -2 -10 19502.1 105.392  -2
  -2   2 -10 19502.1 105.392   1
   2  -2 -11 39800.5 236.563  -2
  -2   2 -11 39800.5 236.563   1
   2  -2 -12 13217.3 149.670  -2
  -2   2 -12 13217.3 149.670   1
   2  -2 -13 4328.20 104.569  -2
  -2   2 -13 4328.20 104.569   1
   2  -2 -14 2805.47 57.5125  -2
  -2   2 -14 2805.47 57.5125   1
   2  -2 -15 3663.08 61.1432  -2
  -2   2 -15 3663.08 61.1432   1
  -2   2  16 360.164 53.7227  -2
   2  -2  16 360.164 53.7227   1
   2  -2 -17 1531.95 41.5130  -2
  -2   2 -17 1531.95 41.5130   1
   2  -2 -18 1702.18 39.2168  -2
  -2   2 -18 1702.18 39.2168   1
   2  -2 -19 3112.59 46.9936  -2
  -2   2 -19 3112.59 46.9936   1
  -2   2  20 634.783 30.2750  -2
   2  -2  20 634.783 30.2750   1
   2  -2 -21 151.293 15.7868  -2
  -2   2 -21 151.293 15.7868   1
  -2   1  21 71.8510 26.9289   1
  -2   1  20 844.038 26.3750   1
  -2   1  19 319.462 31.9342   1
  -2   1  18 4319.97 40.8971   1
   2  -1 -17 13766.0 103.705   1
   2  -1  17 14563.4 122.328  -2
  -2   1  17 14563.4 122.328   1
  -2   1 -16 4032.92 64.6776  -2
   2  -1 -16 4032.92 64.6776   1
   2  -1  15 13823.7 86.2344  -2
  -2   1  15 13823.7 86.2344   1
  -2   1  14 192.486 78.6500   1
  -2   1 -14 1611.74 57.4080  -2
   2  -1 -14 1611.74 57.4080   1
   2  -1  13 10671.8 166.366  -2
  -2   1  13 10671.8 166.366   1
   2  -1  12 37173.2 261.187  -2
  -2   1  12 37173.2 261.187   1
   2  -1 -11 42024.0 247.887   1
   2  -1  11 44551.8 270.933  -2
  -2   1  11 44551.8 270.933   1
   2  -1 -10 7243.22 110.380   1
   2  -1  10 7155.42 125.035  -2
  -2   1  10 7155.42 125.035   1
   2  -1  -9 15553.6 143.764   1
   2  -1   9 15712.3 156.369  -2
  -2   1   9 15712.3 156.369   1
   2  -1   8 6736.38 107.039  -2
  -2   1   8 6736.38 107.039   1
  -2   1   7 48100.2 126.185   1
   2  -1   7 53448.0 237.214  -2
  -2   1   7 53448.0 237.214   1
   2  -1   6 25436.3 156.804  -2
  -2   1   6 25436.3 156.804   1
  -2   1   5 31157.8 174.171   1
   2  -1   5 31433.1 160.782  -2
  -2   1   5 31433.1 160.782   1
  -2   1   4 26450.3 151.756   1
   2  -1   4 41745.2 170.429  -2
  -2   1   4 41745.2 170.429   1
  -2   1   3 27800.3 99.7952   1
  -2   1   2 530.838 28.9108   1
  -2   1   1 125613. 225.743   1
  -2   1   0 1017.10 25.2647   1
  -2   1  -1 89692.8 217.662   1
  -2   1  -2 56299.9 193.769   1
  -2   1  -3 15974.3 86.6156   1
  -2   1  -4 77119.9 194.668   1
   2  -1  -4 78755.1 266.933  -2
  -2   1  -4 78755.1 266.933   1
  -2   1  -5 3276.24 74.0646   1
   2  -1  -5 8836.03 73.6277  -2
  -2   1  -5 8836.03 73.6277   1
  -2   1  -6 9945.15 70.0164   1
   2  -1  -6 14640.7 135.554  -2
  -2   1  -6 14640.7 135.554   1
  -2   1  -7 20485.5 68.0158   1
   2  -1  -7 31156.3 197.752  -2
  -2   1  -7 31156.3 197.752   1
   2  -1   8 16147.3 140.818   1
   2  -1  -8 16761.3 159.365  -2
  -2   1  -8 16761.3 159.365   1
   2  -1   9 212.041 52.9437   1
   2  -1  -9 3071.56 95.1502  -2
  -2   1  -9 3071.56 95.1502   1
   2  -1  10 2004.40 36.5246   1
   2  -1 -10 3473.05 66.3532  -2
  -2   1 -10 3473.05 66.3532   1
  -2   1 -11 12031.5 152.767   1
   2  -1 -11 20647.1 74.9371  -2
  -2   1 -11 20647.1 74.9371   1
  -2   1 -12 5234.83 116.615   1
   2  -1 -12 12370.9 84.8858  -2
  -2   1 -12 12370.9 84.8858   1
   2  -1 -13 15119.9 206.375  -2
  -2   1 -13 15119.9 206.375   1
   2  -1 -14 6382.44 64.4610  -2
  -2   1 -14 6382.44 64.4610   1
   2  -1 -15 4130.92 60.5287  -2
  -2   1 -15 4130.92 60.5287   1
  -2   1  16 7522.44 72.5446  -2
   2  -1  16 7522.44 72.5446   1
  -2   1  17 10784.2 62.3067  -2
   2  -1  17 10784.2 62.3067   1
  -2   1 -18 1058.30 44.5357   1
   2  -1 -18 1773.63 41.2375  -2
  -2   1 -18 1773.63 41.2375   1
  -2   1 -19 2699.02 36.0885   1
   2  -1  20 1783.35 38.6393   1
  -2   1 -21 354.458 12.4913   1
  -2   0  22 25.4230 14.3384   1
   2   0 -21 5967.72 25.8350   1
   2   0 -20 232.002 23.7678   1
  -2   0  19 3178.46 24.8580   1
   2   0 -18 613.124 29.7962   1
   2   0 -17 12331.5 59.3184   1
  -2   0  16 5490.04 47.3538   1
  -2   0  15 32181.7 90.3177   1
  -2   0  14 6567.07 49.2118   1
   2   0 -13 136.463 71.2666   1
   2   0 -12 146.669 45.7992   1
   2   0 -11 14089.7 111.768   1
   2   0 -10 65050.1 217.234   1
  -2   0   9 18553.2 115.286   1
  -2   0   8 37613.1 207.538   1
  -2   0   7 75664.6 197.416   1
  -2   0   6 6118.68 58.8453   1
  -2   0   5 21245.5 93.4227   1
  -2   0   4 162389. 236.506   1
  -2   0   3 266919. 285.710   1
  -2   0   2 4495.99 27.9393   1
   2   0  -1 74487.6 122.249   1
  -2   0   0 3853.08 36.1685   1
  -2   0  -1 133504. 209.186   1
  -2   0  -2 16698.1 82.9184   1
  -2   0  -3 255873. 453.004   1
  -2   0  -4 112384. 322.230   1
  -2   0  -5 4395.11 80.8632   1
  -2   0  -6 3873.30 58.1684   1
  -2   0  -7 101504. 206.667   1
   2   0   8 38712.2 136.205   1
   2   0   9 36874.6 138.387   1
  -2   0 -10 51777.1 95.6856   1
  -2   0 -11 12796.3 57.3210   1
   2   0  12 739.171 37.6898   1
  -2   0 -13 3025.78 64.2784   1
   2   0  14 8343.90 54.6299   1
   2   0  15 14336.6 84.0439   1
   2   0  16 11192.9 61.4143   1
  -2   0 -17 46.7422 32.7726   1
   2   0  18 1371.48 32.1165   1
  -2   0 -19 2926.78 37.9924   1
  -2   0 -20 240.829 22.0479   1
   2   0  21 213.151 19.5108   1
  -2  -1  22 565.677 16.1211   1
  -2  -1  21 1406.23 17.1986   1
   2   1 -20 117.645 22.3613   1
   2   1 -19 806.987 25.6127   1
   2   1 -18 1452.40 38.4284   1
  -2  -1  17 3240.13 33.1875   1
   2   1 -16 1157.84 30.2355   1
  -2  -1  15 1659.53 30.2355   1
   2   1 -14 4756.67 41.4291   1
   2   1 -13 1156.54 91.9693   1
   2   1 -12 7583.97 140.655   1
   2   1 -11 9427.04 149.740   1
  -2  -1  10 49014.3 186.675   1
  -2  -1   9 76.2113 45.0573   1
   2   1  -8 20486.0 69.7598   1
   2   1  -7 939.461 23.7701   1
  -2  -1   6 8457.91 63.1060   1
  -2  -1   5 40665.9 119.238   1
   2   1  -2 82292.0 214.303   1
   2   1  -1 46774.6 148.796   1
  -2  -1   0 3201.44 42.6321   1
  -2  -1  -1 44669.6 158.801   1
  -2  -1  -2 104852. 264.237   1
  -2  -1  -3 17833.3 123.354   1
  -2  -1  -4 2859.46 49.1725   1
  -2  -1  -5 6462.40 71.7796   1
  -2  -1  -6 15905.0 76.4101   1
  -2  -1  -7 1563.47 43.0494   1
   2   1   8 15124.2 98.1935   1
   2   1   9 2365.84 40.6414   1
   2   1  10 23090.2 96.0810   1
  -2  -1 -11 7999.75 64.4592   1
  -2  -1 -12 139.265 36.5345   1
   2   1  13 6931.24 53.4214   1
   2   1  14 11704.2 59.6448   1
  -2  -1 -15 12.1644 33.4442   1
  -2  -1 -16 276.548 35.5821   1
   2   1  17 10032.3 55.0958   1
  -2  -1 -18 2542.10 31.6080   1
  -2  -1 -19 2889.39 36.0647   1
  -2  -1 -20 1620.82 24.5783   1
   2   1  21 322.605 12.5033   1
  -2  -2 -21 149.230 18.5375  -2
   2   2 -22 149.230 18.5375   1
   2   2  20 247.246 25.8307  -2
  -2  -2  21 247.246 25.8307   1
  -2  -2 -19 2920.63 30.3915  -2
   2   2 -20 2920.63 30.3915   1
   2   2  18 4236.78 49.1983  -2
  -2  -2  19 4236.78 49.1983   1
  -2  -2 -17 24287.2 101.875  -2
   2   2 -18 24287.2 101.875   1
  -2  -2 -16 2184.75 55.4192  -2
   2   2 -17 2184.75 55.4192   1
  -2  -2 -15 1207.95 55.6465  -2
   2   2 -16 1207.95 55.6465   1
  -2  -2 -14 2318.16 44.5254  -2
   2   2 -15 2318.16 44.5254   1
  -2  -2 -13 6144.52 56.2419  -2
   2   2 -14 6144.52 56.2419   1
  -2  -2 -12 2174.53 61.5713  -2
   2   2 -13 2174.53 61.5713   1
  -2  -2 -11 11473.9 110.324  -2
   2   2 -12 11473.9 110.324   1
  -2  -2 -10 2995.07 70.9792  -2
   2   2 -11 2995.07 70.9792   1
  -2  -2  -9 14366.8 110.221  -2
   2   2 -10 14366.8 110.221   1
  -2  -2  -8 19233.7 234.805  -2
   2   2  -9 19233.7 234.805   1
   2   2   7 7723.86 71.0363  -2
  -2  -2   8 7723.86 71.0363   1
  -2  -2  -6 2416.79 49.0976  -2
   2   2  -7 2416.79 49.0976   1
  -2  -2  -5 5610.95 94.8806  -2
   2   2  -6 5610.95 94.8806   1
  -2  -2  -4 4664.05 55.2718  -2
   2   2  -5 4664.05 55.2718   1
   2   2   3 8302.60 84.2408  -2
  -2  -2   4 8302.60 84.2408   1
  -2  -2  -2 192.147 31.4912  -2
   2   2  -3 192.147 31.4912   1
  -2  -2  -1 839.568 51.9189  -2
   2   2  -2 839.568 51.9189   1
  -2  -2   0 306.573 32.8086  -2
   2   2  -1 306.573 32.8086   1
   2   2  -1 1136.56 28.0790  -2
  -2  -2   0 1136.56 28.0790   1
   2   2  -2 283.909 29.7434  -2
  -2  -2  -1 283.909 29.7434   1
   2   2  -3 286.810 34.5709  -2
  -2  -2  -2 286.810 34.5709   1
   2   2  -4 2992.86 59.9660  -2
  -2  -2  -3 2992.86 59.9660   1
   2   2  -5 17251.0 102.589  -2
  -2  -2  -4 17251.0 102.589   1
   2   2  -6 11123.7 87.9519  -2
  -2  -2  -5 11123.7 87.9519   1
  -2  -2   7 2145.17 50.4274  -2
   2   2   6 2145.17 50.4274   1
   2   2  -8 13260.5 143.961  -2
  -2  -2  -7 13260.5 143.961   1
   2   2  -9 10970.5 111.986  -2
  -2  -2  -8 10970.5 111.986   1
   2   2 -10 13351.0 124.897  -2
  -2  -2  -9 13351.0 124.897   1
   2   2 -11 11823.8 91.5065  -2
  -2  -2 -10 11823.8 91.5065   1
  -2  -2  12 12720.1 97.6361  -2
   2   2  11 12720.1 97.6361   1
  -2  -2  13 9529.02 92.7945  -2
   2   2  12 9529.02 92.7945   1
   2   2 -14 12288.8 64.4195  -2
  -2  -2 -13 12288.8 64.4195   1
   2   2 -15 3026.06 46.4323  -2
  -2  -2 -14 3026.06 46.4323   1
  -2  -2  16 368.988 39.3669  -2
   2   2  15 368.988 39.3669   1
  -2  -2  17 9095.88 70.4821  -2
   2   2  16 9095.88 70.4821   1
   2   2 -18 7395.58 73.5420  -2
  -2  -2 -17 7395.58 73.5420   1
  -2  -2  19 19952.7 82.2723  -2
   2   2  18 19952.7 82.2723   1
  -2  -2  20 3767.35 59.8145  -2
   2   2  19 3767.35 59.8145   1
  -2  -2  21 723.858 33.9525  -2
   2   2  20 723.858 33.9525   1
   2   2 -22 82.4924 10.8158  -2
  -2  -2 -21 82.4924 10.8158   1
   2   3 -21 198.316 16.5665   1
   2   3 -20 1711.06 24.6520   1
  -2  -3  19 9825.16 68.6347   1
   2   3 -18 312.147 41.6740   1
   2   3 -17 1018.77 27.8968   1
   2   3 -16 687.693 34.9892   1
  -2  -3 -15 763.590 68.1158  -2
   2   3 -16 763.590 68.1158   1
   2   3 -15 5278.12 51.1403   1
  -2  -3 -14 5636.04 89.7527  -2
   2   3 -15 5636.04 89.7527   1
   2   3 -14 17111.1 218.594   1
  -2  -3 -13 17017.8 59.1858  -2
   2   3 -14 17017.8 59.1858   1
   2   3 -13 4995.41 138.681   1
  -2  -3 -12 5978.06 64.1886  -2
   2   3 -13 5978.06 64.1886   1
   2   3 -12 21791.3 235.972   1
  -2  -3 -11 20588.9 125.882  -2
   2   3 -12 20588.9 125.882   1
   2   3 -11 3710.19 120.629   1
  -2  -3 -10 3948.53 78.0442  -2
   2   3 -11 3948.53 78.0442   1
   2   3 -10 2553.90 104.720   1
  -2  -3  -9 2757.57 70.6504  -2
   2   3 -10 2757.57 70.6504   1
   2   3  -9 6318.93 128.384   1
  -2  -3  -8 16986.4 82.9791  -2
   2   3  -9 16986.4 82.9791   1
  -2  -3  -7 99572.5 217.556  -2
   2   3  -8 99572.5 217.556   1
   2   3  -7 8729.96 101.332   1
   2   3  -6 18441.5 143.146   1
   2   3  -5 5480.39 36.7299   1
  -2  -3  -4 8229.39 104.422  -2
   2   3  -5 8229.39 104.422   1
   2   3  -4 63179.1 169.839   1
  -2  -3  -3 62500.6 255.808  -2
   2   3  -4 62500.6 255.808   1
   2   3  -3 29743.5 189.553   1
  -2  -3  -2 52675.8 238.134  -2
   2   3  -3 52675.8 238.134   1
   2   3  -2 42483.4 161.928   1
   2   3  -1 87632.5 230.201   1
   2   3   0 5707.44 66.2233   1
  -2  -3   1 23228.6 166.669  -2
   2   3   0 23228.6 166.669   1
  -2  -3  -1 55627.8 145.176   1
  -2  -3   2 65680.6 267.161  -2
   2   3   1 65680.6 267.161   1
  -2  -3  -2 110689. 229.806   1
  -2  -3   3 122577. 360.853  -2
   2   3   2 122577. 360.853   1
  -2  -3  -3 457.547 39.6235   1
   2   3  -4 11575.8 101.193  -2
  -2  -3  -3 11575.8 101.193   1
   2   3   4 10798.4 93.4967   1
   2   3  -5 11687.5 112.613  -2
  -2  -3  -4 11687.5 112.613   1
  -2  -3  -5 32343.2 153.967   1
   2   3  -6 35363.4 196.318  -2
  -2  -3  -5 35363.4 196.318   1
   2   3   6 55885.8 167.507   1
   2   3  -7 57529.6 263.842  -2
  -2  -3  -6 57529.6 263.842   1
  -2  -3  -7 3933.97 80.3046   1
   2   3  -8 22502.9 183.159  -2
  -2  -3  -7 22502.9 183.159   1
  -2  -3  -8 57704.2 248.670   1
   2   3  -9 59465.4 300.663  -2
  -2  -3  -8 59465.4 300.663   1
   2   3   9 1058.35 63.9206   1
   2   3 -10 1556.75 100.929  -2
  -2  -3  -9 1556.75 100.929   1
   2   3  10 1664.12 103.116   1
   2   3 -11 2996.01 120.337  -2
  -2  -3 -10 2996.01 120.337   1
   2   3  11 1479.52 51.6501   1
   2   3 -12 5324.91 140.600  -2
  -2  -3 -11 5324.91 140.600   1
   2   3  12 6298.29 73.5875   1
   2   3 -13 7498.25 86.4691  -2
  -2  -3 -12 7498.25 86.4691   1
   2   3  13 1047.51 52.2383   1
   2   3 -14 4274.33 62.4942  -2
  -2  -3 -13 4274.33 62.4942   1
  -2  -3 -14 1920.66 62.2943   1
  -2  -3  15 2890.87 64.9228  -2
   2   3  14 2890.87 64.9228   1
  -2  -3 -15 87.6727 47.0618   1
   2   3 -16 273.367 78.0648  -2
  -2  -3 -15 273.367 78.0648   1
  -2  -3 -16 163.232 45.5143   1
   2   3 -17 158.708 71.6075  -2
  -2  -3 -16 158.708 71.6075   1
  -2  -3 -17 3458.25 41.2814   1
   2   3  18 47.9898 20.2521   1
   2   3  19 107.370 16.1283   1
   2   3  20 1270.61 23.4591   1
  -2  -4  21 168.685 9.80205   1
   2   4 -20 691.581 32.4960   1
   2   4 -19 394.227 41.7480   1
   2   4 -18 10.9458 32.4225   1
   2   4 -17 609.552 44.5137   1
   2   4 -16 695.281 30.4730   1
   2   4 -15 4469.58 37.1776   1
   2   4 -14 3477.74 42.6739   1
   2   4 -13 379.983 31.9912   1
   2   4 -12 114.428 34.4595   1
   2   4 -11 4552.28 62.5756   1
   2   4 -10 15057.7 90.2156   1
   2   4  -9 47003.5 112.355   1
   2   4  -8 7416.59 49.4092   1
   2   4  -7 2482.74 45.1730   1
   2   4  -6 490.425 53.5798   1
   2   4  -5 2314.98 72.6299   1
   2   4  -4 215.441 26.9050   1
  -2  -4   3 194096. 308.234   1
  -2  -4   2 222.186 41.3241   1
  -2  -4   1 22385.4 109.393   1
   2   4   0 36311.8 137.676   1
   2   4   1 146115. 341.828   1
  -2  -4  -2 700.637 46.7255   1
  -2  -4  -3 25590.9 104.760   1
  -2  -4  -4 210.880 26.2216   1
  -2  -4  -5 1968.10 38.6870   1
  -2  -4  -6 7601.45 88.5923   1
  -2  -4  -7 14618.1 67.9765   1
  -2  -4  -8 19016.1 77.5503   1
  -2  -4  -9 13463.2 68.2914   1
  -2  -4 -10 9672.30 96.8298   1
   2   4  11 641.489 28.3936   1
  -2  -4 -12 1638.63 34.9963   1
  -2  -4 -13 1274.34 37.6864   1
  -2  -4 -14 8124.24 52.5281   1
   2   4  15 9877.03 44.8148   1
  -2  -4 -16 647.504 21.1099   1
  -2  -4 -17 57.4666 21.8195   1
  -2  -4 -18-13.6930 21.7339   1
  -2  -4 -19 1368.44 25.4813   1
   2   4  20 30.8176 10.1323   1
   2   5 -20 717.547 27.6921   1
   2   5 -19 3700.54 31.3390   1
   2   5 -18 1057.04 36.0812   1
   2   5 -17 111.467 28.3019   1
   2   5 -16 6952.27 44.2442   1
   2   5 -15 2786.63 38.9001   1
   2   5 -14 3159.00 52.8954   1
   2   5 -13 14387.9 75.2127   1
   2   5 -12 9698.83 54.2969   1
   2   5 -11 762.697 61.0126   1
   2   5 -10 2645.36 118.367   1
   2   5  -9 655.705 90.1517   1
   2   5  -8 2128.84 34.0497   1
   2   5  -7 5739.48 128.227   1
   2   5  -6 47.6175 62.9675   1
   2   5  -5 1440.35 33.0442   1
   2   5  -4 15968.7 67.1319   1
   2   5  -3 362.842 38.9426   1
  -2  -5   2 8469.95 98.4793   1
   2   5  -1 5343.75 67.1314   1
  -2  -5   0 3093.48 45.3829   1
  -2  -5  -1 213.433 30.2631   1
  -2  -5  -2 15471.5 100.537   1
  -2  -5  -3 1148.18 44.0810   1
  -2  -5  -4 277.019 50.3159   1
   2   5   5 14443.7 132.506   1
  -2  -5  -6 96.5164 56.1870   1
  -2  -5  -7 1615.68 42.3683   1
  -2  -5  -8 997.402 44.2570   1
  -2  -5  -9 2111.56 47.4058   1
  -2  -5 -10 5926.60 37.3446   1
   2   5  11 14989.5 66.3855   1
   2   5  12 6599.93 50.1622   1
   2   5  13 455.398 33.1533   1
   2   5  14 1771.20 34.5516   1
  -2  -5 -15 6359.89 31.3267   1
  -2  -5 -16 1992.77 20.4821   1
   2   5  17 4071.92 33.6289   1
   2   5  18 475.522 24.7918   1
   2   5  19 63.9502 7.17085   1
  -2  -6 -18 483.768 16.4616  -2
   2   6 -20 483.768 16.4616   1
  -2  -6 -17 241.418 22.4408  -2
   2   6 -19 241.418 22.4408   1
  -2  -6 -16 1075.03 26.3841  -2
   2   6 -18 1075.03 26.3841   1
  -2  -6 -15 592.653 29.3309  -2
   2   6 -17 592.653 29.3309   1
  -2  -6 -14 2674.39 37.7402  -2
   2   6 -16 2674.39 37.7402   1
  -2  -6 -13 2363.78 41.3610  -2
   2   6 -15 2363.78 41.3610   1
  -2  -6 -12 1289.06 47.3398  -2
   2   6 -14 1289.06 47.3398   1
  -2  -6 -11 7479.54 68.7399  -2
   2   6 -13 7479.54 68.7399   1
  -2  -6 -10 49372.4 120.763  -2
   2   6 -12 49372.4 120.763   1
  -2  -6  -9 3950.98 55.5230  -2
   2   6 -11 3950.98 55.5230   1
  -2  -6  -8 5392.86 70.1310  -2
   2   6 -10 5392.86 70.1310   1
  -2  -6  -7 578.485 119.532  -2
   2   6  -9 578.485 119.532   1
  -2  -6  -6 53208.6 163.007  -2
   2   6  -8 53208.6 163.007   1
  -2  -6  -5 2377.96 50.3115  -2
   2   6  -7 2377.96 50.3115   1
   2   6   4 50216.0 168.980  -2
  -2  -6   6 50216.0 168.980   1
   2   6   3 2418.09 76.7458  -2
  -2  -6   5 2418.09 76.7458   1
   2   6   2 5453.86 93.6343  -2
  -2  -6   4 5453.86 93.6343   1
  -2  -6  -1 1848.12 68.2577  -2
   2   6  -3 1848.12 68.2577   1
  -2  -6   0 93377.1 310.297  -2
   2   6  -2 93377.1 310.297   1
   2   6  -1 103.911 47.9331  -2
  -2  -6   1 103.911 47.9331   1
   2   6  -2 93841.0 312.878  -2
  -2  -6   0 93841.0 312.878   1
   2   6  -3 1118.71 63.1088  -2
  -2  -6  -1 1118.71 63.1088   1
   2   6  -4 10819.5 123.775  -2
  -2  -6  -2 10819.5 123.775   1
  -2  -6   5 2272.95 76.2949  -2
   2   6   3 2272.95 76.2949   1
  -2  -6   6 36639.3 145.178  -2
   2   6   4 36639.3 145.178   1
   2   6  -7 745.100 42.0573  -2
  -2  -6  -5 745.100 42.0573   1
   2   6  -8 55407.5 175.194  -2
  -2  -6  -6 55407.5 175.194   1
  -2  -6   9 1883.59 61.6002  -2
   2   6   7 1883.59 61.6002   1
  -2  -6  10 22464.7 90.4442  -2
   2   6   8 22464.7 90.4442   1
  -2  -6  11 845.556 42.5632  -2
   2   6   9 845.556 42.5632   1
  -2  -6  12 30447.9 108.613  -2
   2   6  10 30447.9 108.613   1
  -2  -6  13 1994.74 42.2604  -2
   2   6  11 1994.74 42.2604   1
  -2  -6  14 4410.25 48.1029  -2
   2   6  12 4410.25 48.1029   1
   2   6 -15 555.615 34.2464  -2
  -2  -6 -13 555.615 34.2464   1
  -2  -6  16 2486.19 35.3612  -2
   2   6  14 2486.19 35.3612   1
   2   6 -17 3040.05 37.8471  -2
  -2  -6 -15 3040.05 37.8471   1
  -2  -6  18 390.252 30.4722  -2
   2   6  16 390.252 30.4722   1
  -2  -6  19 1328.11 20.9135  -2
   2   6  17 1328.11 20.9135   1
   2   6 -20 838.324 14.0116  -2
  -2  -6 -18 838.324 14.0116   1
   2   7 -18 357.355 23.2233   1
   2   7 -17 4082.95 36.6820   1
   2   7 -16 396.628 22.6348   1
   2   7 -15 799.309 21.4542   1
   2   7 -14 1543.52 34.8986   1
  -2  -7 -12 1757.50 48.0880  -2
   2   7 -14 1757.50 48.0880   1
   2   7 -13 544.345 55.4874   1
  -2  -7 -11 827.858 43.0476  -2
   2   7 -13 827.858 43.0476   1
   2   7 -12 1511.15 48.1592   1
  -2  -7 -10 2666.95 46.4641  -2
   2   7 -12 2666.95 46.4641   1
   2   7 -11 22914.0 136.010   1
  -2  -7  -9 26124.8 81.8553  -2
   2   7 -11 26124.8 81.8553   1
   2   7 -10 11737.7 103.772   1
  -2  -7  -8 13671.2 65.1444  -2
   2   7 -10 13671.2 65.1444   1
   2   7  -9 172.994 39.5791   1
  -2  -7  -7 93.5746 10.0130  -2
   2   7  -9 93.5746 10.0130   1
   2   7  -8 522.018 30.8371   1
  -2  -7  -6 1459.45 35.6107  -2
   2   7  -8 1459.45 35.6107   1
   2   7  -7 23069.0 98.8622   1
   2   7   5 22942.1 174.738  -2
  -2  -7   7 22942.1 174.738   1
   2   7  -6 47381.1 140.089   1
  -2  -7  -4 54090.4 245.634  -2
   2   7  -6 54090.4 245.634   1
  -2  -7  -3 6410.09 57.8109  -2
   2   7  -5 6410.09 57.8109   1
   2   7   2 15552.4 72.6041  -2
  -2  -7   4 15552.4 72.6041   1
   2   7  -3 1196.31 94.2333   1
   2   7   1 1782.85 59.0597  -2
  -2  -7   3 1782.85 59.0597   1
   2   7   0 11258.0 141.950  -2
  -2  -7   2 11258.0 141.950   1
   2   7  -1 33834.4 116.903  -2
  -2  -7   1 33834.4 116.903   1
   2   7   0 11969.5 141.612   1
   2   7  -2 13999.3 84.2744  -2
  -2  -7   0 13999.3 84.2744   1
  -2  -7   3 3350.33 51.5640  -2
   2   7   1 3350.33 51.5640   1
  -2  -7   4 9622.59 62.2318  -2
   2   7   2 9622.59 62.2318   1
  -2  -7   5 2217.69 46.7561  -2
   2   7   3 2217.69 46.7561   1
  -2  -7   6 59576.8 124.674  -2
   2   7   4 59576.8 124.674   1
   2   7   5 5328.98 123.657   1
  -2  -7   7 10071.9 56.1964  -2
   2   7   5 10071.9 56.1964   1
  -2  -7  -6 4505.43 44.0719   1
  -2  -7   8 4459.21 43.6506  -2
   2   7   6 4459.21 43.6506   1
  -2  -7   9 346.499 33.8971  -2
   2   7   7 346.499 33.8971   1
   2   7   8 12814.3 100.449   1
  -2  -7  10 15236.1 70.7406  -2
   2   7   8 15236.1 70.7406   1
   2   7   9 16739.9 105.674   1
  -2  -7  11 20937.8 77.2615  -2
   2   7   9 20937.8 77.2615   1
  -2  -7  12 6648.43 53.1571  -2
   2   7  10 6648.43 53.1571   1
  -2  -7 -11 275.214 53.2715   1
  -2  -7  13 548.110 40.6193  -2
   2   7  11 548.110 40.6193   1
  -2  -7 -12 686.885 48.4627   1
  -2  -7  14 1087.49 38.3501  -2
   2   7  12 1087.49 38.3501   1
  -2  -7 -13 115.810 41.9659   1
   2   7 -15 333.138 40.7658  -2
  -2  -7 -13 333.138 40.7658   1
  -2  -7 -14 1626.91 42.4725   1
   2   7 -16 1913.17 39.2915  -2
  -2  -7 -14 1913.17 39.2915   1
   2   7  15 6394.56 35.4562   1
  -2  -7 -16 2867.59 22.0290   1
  -2  -7 -17 1881.62 19.8430   1
   2   8 -18 1563.63 16.4420   1
   2   8 -17 5776.99 26.5057   1
   2   8 -16 70.8677 25.6011   1
   2   8 -15 4121.70 28.4807   1
   2   8 -14 390.082 22.4737   1
   2   8 -13-16.2397 27.1723   1
   2   8 -12 48.9211 25.0818   1
   2   8 -11 3614.95 42.8335   1
   2   8 -10 327.384 28.2171   1
   2   8  -9 1012.51 23.7015   1
   2   8  -8 16187.1 45.1553   1
   2   8  -7 41.9078 20.4118   1
   2   8  -6 3570.82 26.7202   1
   2   8  -5 5437.41 27.7002   1
   2   8  -4 166.008 20.1925   1
   2   8  -3 9306.85 37.0473   1
   2   8  -2 1549.05 35.2507   1
  -2  -8   1 152.953 27.8566   1
   2   8   0 7523.68 40.4296   1
   2   8   1 11050.2 50.2258   1
   2   8   2 804.487 28.6202   1
   2   8   3 2447.50 28.3700   1
   2   8   4 1464.18 23.8755   1
   2   8   5 30.9540 19.9938   1
   2   8   6 7926.91 34.0851   1
   2   8   7 3293.56 30.1358   1
   2   8   8 13031.5 44.1342   1
   2   8   9 1990.26 25.9741   1
   2   8  10 5012.32 30.0853   1
   2   8  11 1133.46 24.1000   1
   2   8  12-3.85782 22.0544   1
   2   8  13 4323.86 27.4992   1
   2   8  14 4625.79 23.4562   1
   2   8  15 793.971 13.6293   1
  -2  -8 -16 134.967 11.6073   1
   2   9 -17 1449.03 13.5710   1
   2   9 -16 868.629 19.4906   1
   2   9 -15 135.095 19.6202   1
   2   9 -14 193.284 21.9208   1
   2   9 -13 2290.14 31.9114   1
   2   9 -12 1228.71 36.3243   1
   2   9 -11 5260.12 37.9336   1
   2   9 -10 4692.55 32.9097   1
   2   9  -9 942.286 34.0248   1
  -2  -9  -6 3007.84 93.4273  -2
   2   9  -9 3007.84 93.4273   1
   2   9  -8 7086.92 51.1529   1
  -2  -9  -5 7942.84 100.926  -2
   2   9  -8 7942.84 100.926   1
   2   9  -7 1490.60 31.2022   1
  -2  -9  -4 2809.20 102.801  -2
   2   9  -7 2809.20 102.801   1
   2   9  -6 6650.79 59.4594   1
  -2  -9  -3 7435.17 49.8653  -2
   2   9  -6 7435.17 49.8653   1
   2   9  -5 3381.74 35.5243   1
  -2  -9  -2 5861.01 53.1641  -2
   2   9  -5 5861.01 53.1641   1
   2   9  -4 10939.2 75.3171   1
  -2  -9  -1 10907.8 43.3267  -2
   2   9  -4 10907.8 43.3267   1
  -2  -9   0 1868.01 32.1068  -2
   2   9  -3 1868.01 32.1068   1
   2   9  -2 7584.01 95.8141   1
  -2  -9   1 7578.80 45.1751  -2
   2   9  -2 7578.80 45.1751   1
  -2  -9   2 2054.36 35.9255  -2
   2   9  -1 2054.36 35.9255   1
  -2  -9   3 8122.42 41.3279  -2
   2   9   0 8122.42 41.3279   1
   2   9   1 156.416 50.8753   1
  -2  -9   4 2161.96 43.0434  -2
   2   9   1 2161.96 43.0434   1
   2   9   2 13058.2 98.0108   1
  -2  -9   5 13645.4 56.2411  -2
   2   9   2 13645.4 56.2411   1
   2   9   3 3171.68 63.4469   1
  -2  -9   6 4422.27 51.3469  -2
   2   9   3 4422.27 51.3469   1
   2   9   4 4872.03 41.9835   1
  -2  -9   7 4954.44 85.6802  -2
   2   9   4 4954.44 85.6802   1
   2   9   5 1532.43 57.2217   1
  -2  -9   8 2756.19 44.4327  -2
   2   9   5 2756.19 44.4327   1
   2   9   6 8784.73 58.9733   1
  -2  -9   9 8693.77 51.3111  -2
   2   9   6 8693.77 51.3111   1
   2   9   7 241.432 35.7740   1
  -2  -9  10 1176.17 46.0884  -2
   2   9   7 1176.17 46.0884   1
   2   9   8 5340.89 46.1305   1
  -2  -9  11 6173.17 52.6002  -2
   2   9   8 6173.17 52.6002   1
  -2  -9  12 1294.02 56.1489  -2
   2   9   9 1294.02 56.1489   1
  -2  -9 -10 388.876 42.0825   1
  -2  -9  13 895.844 34.7671  -2
   2   9  10 895.844 34.7671   1
   2   9  11 1285.27 21.2453   1
   2   9  12 472.666 15.8252   1
   2   9  13 502.743 17.8687   1
  -2  -9 -14 105.931 14.4274   1
  -2 -10 -12 1648.83 34.6570  -2
   2  10 -15 1648.83 34.6570   1
  -2 -10 -11 2820.30 32.7975  -2
   2  10 -14 2820.30 32.7975   1
  -2 -10 -10 1470.07 36.3269  -2
   2  10 -13 1470.07 36.3269   1
  -2 -10  -9 242.664 27.2796  -2
   2  10 -12 242.664 27.2796   1
  -2 -10  -8 877.345 25.8561  -2
   2  10 -11 877.345 25.8561   1
  -2 -10  -7 370.685 27.5812  -2
   2  10 -10 370.685 27.5812   1
  -2 -10  -6 8080.00 47.3528  -2
   2  10  -9 8080.00 47.3528   1
  -2 -10  -5 645.490 33.5424  -2
   2  10  -8 645.490 33.5424   1
  -2 -10  -4 519.765 30.1336  -2
   2  10  -7 519.765 30.1336   1
  -2 -10  -3 2354.63 40.2781  -2
   2  10  -6 2354.63 40.2781   1
  -2 -10  -2 430.578 6.24815  -2
   2  10  -5 430.578 6.24815   1
  -2 -10  -1 1525.85 30.4053  -2
   2  10  -4 1525.85 30.4053   1
  -2 -10   0 683.617 29.7316  -2
   2  10  -3 683.617 29.7316   1
  -2 -10   1 1886.26 34.1606  -2
   2  10  -2 1886.26 34.1606   1
  -2 -10   2 458.678 6.73147  -2
   2  10  -1 458.678 6.73147   1
  -2 -10   3 2462.30 33.4999  -2
   2  10   0 2462.30 33.4999   1
  -2 -10   4 2854.83 38.3663  -2
   2  10   1 2854.83 38.3663   1
  -2 -10   5 385.701 7.15035  -2
   2  10   2 385.701 7.15035   1
  -2 -10   6 1519.41 38.9881  -2
   2  10   3 1519.41 38.9881   1
  -2 -10   7 1069.12 43.1377  -2
   2  10   4 1069.12 43.1377   1
  -2 -10   8 289.476 32.2042  -2
   2  10   5 289.476 32.2042   1
  -2 -10   9 2391.00 5.57581  -2
   2  10   6 2391.00 5.57581   1
  -2 -10  10 1241.61 38.7269  -2
   2  10   7 1241.61 38.7269   1
  -2 -10  11 215.811 41.9994  -2
   2  10   8 215.811 41.9994   1
   2  10 -12 134.298 27.5210  -2
  -2 -10  -9 134.298 27.5210   1
   2  10 -13 1428.96 28.7465  -2
  -2 -10 -10 1428.96 28.7465   1
  -2 -10  14 577.639 37.4475  -2
   2  10  11 577.639 37.4475   1
  -2 -10  15 5104.61 42.1399  -2
   2  10  12 5104.61 42.1399   1
   2  11 -13 1042.48 15.9888   1
   2  11 -12 227.896 25.8090   1
  -2 -11  -9 704.675 33.8642  -2
   2  11 -12 704.675 33.8642   1
  -2 -11  -8 705.264 24.5478  -2
   2  11 -11 705.264 24.5478   1
   2  11 -10 780.427 27.8858   1
  -2 -11  -7 898.338 28.3566  -2
   2  11 -10 898.338 28.3566   1
   2  11  -9 315.245 32.5920   1
  -2 -11  -6 890.088 31.1063  -2
   2  11  -9 890.088 31.1063   1
  -2 -11  -5 2190.22 41.1199  -2
   2  11  -8 2190.22 41.1199   1
  -2 -11  -4 524.155 41.8814  -2
   2  11  -7 524.155 41.8814   1
  -2 -11  -3 291.712 31.9173  -2
   2  11  -6 291.712 31.9173   1
  -2 -11  -2 544.792 33.3897  -2
   2  11  -5 544.792 33.3897   1
  -2 -11  -1 4494.46 42.1278  -2
   2  11  -4 4494.46 42.1278   1
  -2 -11   0 1084.07 37.0430  -2
   2  11  -3 1084.07 37.0430   1
  -2 -11   1 1139.66 29.5859  -2
   2  11  -2 1139.66 29.5859   1
  -2 -11   2 901.114 29.0623  -2
   2  11  -1 901.114 29.0623   1
  -2 -11   3 4200.11 33.1819  -2
   2  11   0 4200.11 33.1819   1
  -2 -11   4 1707.32 31.7038  -2
   2  11   1 1707.32 31.7038   1
  -2 -11   5 2647.73 31.9236  -2
   2  11   2 2647.73 31.9236   1
  -2 -11   6 190.630 28.0306  -2
   2  11   3 190.630 28.0306   1
  -2 -11   7 1537.78 44.1730  -2
   2  11   4 1537.78 44.1730   1
  -2 -11   8 2328.30 42.5313  -2
   2  11   5 2328.30 42.5313   1
  -2 -11   9 2877.70 39.1499  -2
   2  11   6 2877.70 39.1499   1
   2  11 -10 1326.85 31.5237  -2
  -2 -11  -7 1326.85 31.5237   1
  -2 -11  -8 927.678 26.7309   1
  -2 -11  11 1148.91 42.2793  -2
   2  11   8 1148.91 42.2793   1
  -2 -11  12 2134.69 36.7047  -2
   2  11   9 2134.69 36.7047   1
  -2 -11  13 1839.61 19.6815  -2
   2  11  10 1839.61 19.6815   1
   2  12 -11 1833.28 21.0298   1
   2  12 -10 52.5400 20.9534   1
   2  12  -9 4452.35 37.2533   1
   2  12  -8 44.7427 14.6060   1
   2  12  -7 1757.75 21.1754   1
   2  12  -6 114.094 18.7605   1
   2  12  -5 16926.5 40.1365   1
   2  12  -4 112.131 17.7554   1
   2  12  -3 9508.65 40.9335   1
  -2 -12   0 9448.12 70.0422  -2
   2  12  -3 9448.12 70.0422   1
   2  12  -2 2395.01 44.9109   1
   2  12  -1 1807.00 42.7287   1
  -2 -12   2 1922.22 54.6337  -2
   2  12  -1 1922.22 54.6337   1
   2  12   0 150.901 35.1059   1
  -2 -12   3 1680.37 53.0871  -2
   2  12   0 1680.37 53.0871   1
   2  12   1 15872.4 75.2148   1
  -2 -12   4 15215.3 80.3511  -2
   2  12   1 15215.3 80.3511   1
   2  12   2 989.845 33.3312   1
  -2 -12   5 4694.96 57.0961  -2
   2  12   2 4694.96 57.0961   1
  -2 -12   6 9648.40 63.4074  -2
   2  12   3 9648.40 63.4074   1
  -2 -12   7 602.649 40.3062  -2
   2  12   4 602.649 40.3062   1
   2  12   5 252.687 25.5143   1
   2  12   6 780.692 17.3504   1
   2  12   7 2478.02 17.2741   1
  -2 -13  -2 141.656 22.1138  -2
   2  13  -6 141.656 22.1138   1
  -2 -13  -1 79.8983 17.1344  -2
   2  13  -5 79.8983 17.1344   1
  -2 -13   0 321.944 19.1520  -2
   2  13  -4 321.944 19.1520   1
  -2 -13   1 921.233 32.3167  -2
   2  13  -3 921.233 32.3167   1
  -2 -13   2 71.7230 17.3563  -2
   2  13  -2 71.7230 17.3563   1
  -2 -13   3 1269.14 19.4541  -2
   2  13  -1 1269.14 19.4541   1
  -2 -13   4 712.653 19.0505  -2
   2  13   0 712.653 19.0505   1
  -2 -13   5 101.942 15.5175  -2
   2  13   1 101.942 15.5175   1
  -2 -13   6 88.1475 13.0392  -2
   2  13   2 88.1475 13.0392   1
  -2 -13   7 171.418 18.9696  -2
   2  13   3 171.418 18.9696   1
   3 -15   7 820.308 13.5234  -2
  -3  15   4 820.308 13.5234   1
   3 -15   6 823.171 16.7535  -2
  -3  15   3 823.171 16.7535   1
   3 -15   5 476.509 18.0622  -2
  -3  15   2 476.509 18.0622   1
   3 -15   4 914.584 21.1301  -2
  -3  15   1 914.584 21.1301   1
   3 -15   3 584.710 29.1674  -2
  -3  15   0 584.710 29.1674   1
   3 -15   2 152.706 29.4089  -2
  -3  15  -1 152.706 29.4089   1
   3 -15   1 734.731 32.1070  -2
  -3  15  -2 734.731 32.1070   1
   3 -14  11 1067.79 14.6879  -2
  -3  14   8 1067.79 14.6879   1
   3 -14  10 484.738 14.7728  -2
  -3  14   7 484.738 14.7728   1
   3 -14   9 712.279 19.1041  -2
  -3  14   6 712.279 19.1041   1
   3 -14   8 420.366 18.5140  -2
  -3  14   5 420.366 18.5140   1
   3 -14   7 165.099 20.2273  -2
  -3  14   4 165.099 20.2273   1
   3 -14   6 790.732 23.7246  -2
  -3  14   3 790.732 23.7246   1
   3 -14   5 389.025 24.1222  -2
  -3  14   2 389.025 24.1222   1
   3 -14   4 800.280 26.5833  -2
  -3  14   1 800.280 26.5833   1
   3 -14   3 252.733 25.4251  -2
  -3  14   0 252.733 25.4251   1
   3 -14   2 774.282 39.1837  -2
  -3  14  -1 774.282 39.1837   1
   3 -14   1 356.523 37.2987  -2
  -3  14  -2 356.523 37.2987   1
   3 -14   0 352.672 50.9532  -2
  -3  14  -3 352.672 50.9532   1
   3 -14  -1 822.913 51.6656  -2
  -3  14  -4 822.913 51.6656   1
   3 -14  -2 259.725 32.1027  -2
  -3  14  -5 259.725 32.1027   1
   3 -14  -3 346.200 43.7994  -2
  -3  14  -6 346.200 43.7994   1
  -3  13  11 49.1106 13.4138   1
  -3  13  10 814.931 13.7309   1
  -3  13   9 130.810 23.6450   1
  -3  13   8 37.0460 27.9461   1
   3 -13  11 292.814 38.6527  -2
  -3  13   8 292.814 38.6527   1
  -3  13   7 70.2933 24.6106   1
   3 -13  10 127.139 31.8704  -2
  -3  13   7 127.139 31.8704   1
  -3  13   6 2284.18 39.7368   1
   3 -13   9 2474.73 40.6559  -2
  -3  13   6 2474.73 40.6559   1
  -3  13   5 1789.59 43.2669   1
   3 -13   8 2013.11 43.7530  -2
  -3  13   5 2013.11 43.7530   1
  -3  13   4 250.361 39.8776   1
   3 -13   7 1450.34 46.1256  -2
  -3  13   4 1450.34 46.1256   1
   3 -13   6 4997.69 34.8856  -2
  -3  13   3 4997.69 34.8856   1
   3 -13   5 2039.54 28.3599  -2
  -3  13   2 2039.54 28.3599   1
   3 -13   4 857.136 31.6626  -2
  -3  13   1 857.136 31.6626   1
  -3  13   0 574.878 45.9958   1
   3 -13   3 638.605 36.1121  -2
  -3  13   0 638.605 36.1121   1
  -3  13  -1 381.714 46.0769   1
   3 -13   2 422.547 35.4478  -2
  -3  13  -1 422.547 35.4478   1
  -3  13  -2 444.467 49.0443   1
   3 -13   1 431.522 35.0984  -2
  -3  13  -2 431.522 35.0984   1
  -3  13  -3 758.761 51.3488   1
   3 -13   0 848.064 40.2639  -2
  -3  13  -3 848.064 40.2639   1
  -3  13  -4 76.7576 31.7912   1
   3 -13  -1 313.103 38.3347  -2
  -3  13  -4 313.103 38.3347   1
   3 -13  -2 2789.10 40.8126  -2
  -3  13  -5 2789.10 40.8126   1
  -3  13  -6 813.159 49.2118   1
   3 -13  -3 1768.54 46.3390  -2
  -3  13  -6 1768.54 46.3390   1
  -3  13  -7 6456.76 65.2171   1
   3 -13  -4 6719.67 76.5121  -2
  -3  13  -7 6719.67 76.5121   1
  -3  13  -8 1695.84 47.8368   1
   3 -13  -5 2238.68 62.2259  -2
  -3  13  -8 2238.68 62.2259   1
  -3  13  -9 358.146 27.7070   1
  -3  13 -10 78.5833 32.3445   1
  -3  13 -11 186.058 28.3180   1
  -3  12  12 1320.25 17.8521   1
  -3  12  11 2172.30 16.7503   1
  -3  12  10 99.3844 13.7286   1
  -3  12   9 646.488 17.2991   1
  -3  12   8 2587.98 22.1281   1
   3 -12  10 4428.55 73.5917  -2
  -3  12   8 4428.55 73.5917   1
  -3  12   7 16783.5 53.0262   1
   3 -12   9 18279.9 63.9158  -2
  -3  12   7 18279.9 63.9158   1
  -3  12   6 2318.17 31.5049   1
   3 -12   8 3043.45 45.4873  -2
  -3  12   6 3043.45 45.4873   1
  -3  12   5 9086.64 61.7366   1
   3 -12   7 10704.0 60.5302  -2
  -3  12   5 10704.0 60.5302   1
  -3  12   4 206.932 34.6555   1
   3 -12   6 781.109 45.9538  -2
  -3  12   4 781.109 45.9538   1
  -3  12   3 1059.80 39.5903   1
   3 -12   5 1178.88 59.7926  -2
  -3  12   3 1178.88 59.7926   1
  -3  12   2 6588.63 36.6805   1
   3 -12   4 9624.68 61.2114  -2
  -3  12   2 9624.68 61.2114   1
  -3  12   1 10388.8 44.3340   1
   3 -12   3 10700.5 61.7012  -2
  -3  12   1 10700.5 61.7012   1
  -3  12   0 5349.74 36.9195   1
   3 -12   2 5891.26 58.7975  -2
  -3  12   0 5891.26 58.7975   1
  -3  12  -1 2482.28 32.3025   1
   3 -12   1 2854.72 49.3474  -2
  -3  12  -1 2854.72 49.3474   1
  -3  12  -2 5113.60 30.8229   1
   3 -12   0 6008.96 91.8666  -2
  -3  12  -2 6008.96 91.8666   1
  -3  12  -3 4357.90 26.9773   1
  -3  12  -4 16919.6 38.3112   1
  -3  12  -5 734.566 24.5881   1
  -3  12  -6 3003.81 25.5957   1
  -3  12  -7 8795.16 35.6809   1
  -3  12  -8 2924.61 33.0262   1
   3 -12  -6 3394.36 76.2094  -2
  -3  12  -8 3394.36 76.2094   1
  -3  12  -9 5598.44 32.7314   1
   3 -12  -7 9043.94 91.9816  -2
  -3  12  -9 9043.94 91.9816   1
  -3  12 -10 10371.9 41.1690   1
  -3  12 -11 2573.71 26.2696   1
  -3  12 -12 563.290 19.2498   1
  -3  12 -13 3005.12 30.2079   1
  -3  12 -14 303.956 25.8740   1
   3 -11  16 1786.28 32.3341  -2
  -3  11  14 1786.28 32.3341   1
  -3  11  13 1185.53 26.9079   1
   3 -11  15 1966.84 45.2198  -2
  -3  11  13 1966.84 45.2198   1
   3 -11  14 225.866 25.2184  -2
  -3  11  12 225.866 25.2184   1
   3 -11  13 2909.91 35.6727  -2
  -3  11  11 2909.91 35.6727   1
   3 -11  12 12802.2 57.9735  -2
  -3  11  10 12802.2 57.9735   1
   3 -11  11 1665.98 33.9153  -2
  -3  11   9 1665.98 33.9153   1
   3 -11  10 6504.55 42.1197  -2
  -3  11   8 6504.55 42.1197   1
   3 -11   9 14903.2 56.9244  -2
  -3  11   7 14903.2 56.9244   1
   3 -11   8 93.0353 10.2252  -2
  -3  11   6 93.0353 10.2252   1
   3 -11   7 11340.5 45.9795  -2
  -3  11   5 11340.5 45.9795   1
   3 -11   6 15043.1 54.6825  -2
  -3  11   4 15043.1 54.6825   1
   3 -11   5 11810.0 43.7265  -2
  -3  11   3 11810.0 43.7265   1
   3 -11   4 4063.55 30.6963  -2
  -3  11   2 4063.55 30.6963   1
   3 -11   3 9872.70 44.9371  -2
  -3  11   1 9872.70 44.9371   1
   3 -11   2 2683.92 34.0348  -2
  -3  11   0 2683.92 34.0348   1
   3 -11   1 2859.29 36.3349  -2
  -3  11  -1 2859.29 36.3349   1
   3 -11   0 548.791 26.8496  -2
  -3  11  -2 548.791 26.8496   1
   3 -11  -1 9953.12 36.0761  -2
  -3  11  -3 9953.12 36.0761   1
   3 -11  -2 904.695 24.1044  -2
  -3  11  -4 904.695 24.1044   1
   3 -11  -3 5924.58 32.8268  -2
  -3  11  -5 5924.58 32.8268   1
   3 -11  -4 25848.9 50.7048  -2
  -3  11  -6 25848.9 50.7048   1
   3 -11  -5 13947.5 45.2198  -2
  -3  11  -7 13947.5 45.2198   1
   3 -11  -6 255.464 26.7991  -2
  -3  11  -8 255.464 26.7991   1
   3 -11  -7 16029.8 56.3971  -2
  -3  11  -9 16029.8 56.3971   1
   3 -11  -8 4398.40 43.5152  -2
  -3  11 -10 4398.40 43.5152   1
   3 -11  -9 1141.34 34.7901  -2
  -3  11 -11 1141.34 34.7901   1
   3 -11 -10 14010.9 49.4913  -2
  -3  11 -12 14010.9 49.4913   1
   3 -11 -11 3126.66 34.9241  -2
  -3  11 -13 3126.66 34.9241   1
   3 -11 -12 225.462 24.6452  -2
  -3  11 -14 225.462 24.6452   1
   3 -11 -13 3774.49 24.5673  -2
  -3  11 -15 3774.49 24.5673   1
   3 -11 -14 2715.09 39.9184  -2
  -3  11 -16 2715.09 39.9184   1
   3 -10  18 280.568 13.6044  -2
  -3  10  16 280.568 13.6044   1
   3 -10  17 1227.30 17.9872  -2
  -3  10  15 1227.30 17.9872   1
   3 -10  16 8847.56 28.8768  -2
  -3  10  14 8847.56 28.8768   1
   3 -10  15 1288.59 35.7849  -2
  -3  10  13 1288.59 35.7849   1
   3 -10  14 115.862 57.9140  -2
  -3  10  12 115.862 57.9140   1
   3 -10  13 4021.31 85.5022  -2
  -3  10  11 4021.31 85.5022   1
   3 -10  12 3409.08 59.3060  -2
  -3  10  10 3409.08 59.3060   1
   3 -10  11 791.832 41.6925  -2
  -3  10   9 791.832 41.6925   1
   3 -10  10 913.771 52.2066  -2
  -3  10   8 913.771 52.2066   1
   3 -10   9 804.250 53.4128  -2
  -3  10   7 804.250 53.4128   1
   3 -10   8 1536.65 40.9147  -2
  -3  10   6 1536.65 40.9147   1
   3 -10   7 1537.22 35.8720  -2
  -3  10   5 1537.22 35.8720   1
   3 -10   6 2252.31 33.1532  -2
  -3  10   4 2252.31 33.1532   1
   3 -10   5 887.465 28.2063  -2
  -3  10   3 887.465 28.2063   1
   3 -10   4 2635.60 27.7340  -2
  -3  10   2 2635.60 27.7340   1
   3 -10   3 783.921 23.8043  -2
  -3  10   1 783.921 23.8043   1
   3 -10   2 31774.0 68.2853  -2
  -3  10   0 31774.0 68.2853   1
   3 -10   1 265.990 29.1702  -2
  -3  10  -1 265.990 29.1702   1
   3 -10   0 61009.4 86.2608  -2
  -3  10  -2 61009.4 86.2608   1
   3 -10  -1 443.579 22.8714  -2
  -3  10  -3 443.579 22.8714   1
   3 -10  -2 2245.97 21.3619  -2
  -3  10  -4 2245.97 21.3619   1
   3 -10  -3 4000.10 24.7234  -2
  -3  10  -5 4000.10 24.7234   1
   3 -10  -4 1446.89 21.9485  -2
  -3  10  -6 1446.89 21.9485   1
   3 -10  -5 726.182 24.8287  -2
  -3  10  -7 726.182 24.8287   1
   3 -10  -6 503.336 25.9045  -2
  -3  10  -8 503.336 25.9045   1
   3 -10  -7 3226.73 33.8291  -2
  -3  10  -9 3226.73 33.8291   1
   3 -10  -8 1407.38 36.2122  -2
  -3  10 -10 1407.38 36.2122   1
   3 -10  -9 3152.76 38.4106  -2
  -3  10 -11 3152.76 38.4106   1
   3 -10 -10 5247.57 39.8772  -2
  -3  10 -12 5247.57 39.8772   1
   3 -10 -11 5302.16 39.7691  -2
  -3  10 -13 5302.16 39.7691   1
   3 -10 -12 276.880 28.8940  -2
  -3  10 -14 276.880 28.8940   1
   3 -10 -13 4832.45 36.4130  -2
  -3  10 -15 4832.45 36.4130   1
   3 -10 -14 6500.29 32.1021  -2
  -3  10 -16 6500.29 32.1021   1
   3 -10 -15 2674.81 25.9884  -2
  -3  10 -17 2674.81 25.9884   1
   3 -10 -16 395.181 15.8631  -2
  -3  10 -18 395.181 15.8631   1
  -3   9  17 732.860 10.4148   1
  -3   9  16 1455.41 31.0283   1
  -3   9  15 1722.53 20.7997   1
  -3   9  14 1245.45 24.8487   1
   3  -9 -13 685.773 25.6006   1
   3  -9 -12 1330.11 36.8899   1
  -3   9  11 1177.98 38.1857   1
  -3   9  10 495.653 29.8562   1
  -3   9   9 3636.46 47.2155   1
   3  -9  11 3388.49 97.9973  -2
  -3   9   9 3388.49 97.9973   1
  -3   9   8 888.076 35.9223   1
   3  -9  10 1035.96 92.6373  -2
  -3   9   8 1035.96 92.6373   1
  -3   9   7 1902.51 39.2175   1
  -3   9   6 13570.8 55.9495   1
  -3   9   5 237.170 53.2973   1
   3  -9   6 19995.8 239.307  -2
  -3   9   4 19995.8 239.307   1
  -3   9   3 296.392 43.1035   1
   3  -9   5 962.201 127.038  -2
  -3   9   3 962.201 127.038   1
  -3   9   2 2221.77 45.8680   1
  -3   9   1 105.697 36.6083   1
  -3   9   0 64617.8 155.104   1
  -3   9  -1 1412.95 99.4048   1
  -3   9  -2 35027.9 295.261   1
  -3   9  -3 662.728 94.7007   1
  -3   9  -4 1024.19 98.8663   1
  -3   9  -5 2258.47 99.2051   1
  -3   9  -6 22580.0 235.076   1
  -3   9  -7 3179.01 23.0228   1
  -3   9  -8 11547.5 32.7610   1
   3  -9  -6 13880.5 75.6602  -2
  -3   9  -8 13880.5 75.6602   1
  -3   9  -9 180.632 22.7505   1
  -3   9 -10 2835.93 32.9861   1
  -3   9 -11 28.4986 24.3474   1
  -3   9 -12 3202.08 32.6167   1
  -3   9 -13 2784.30 31.9497   1
  -3   9 -14 3578.29 29.0785   1
  -3   9 -15 5600.63 31.7312   1
  -3   9 -16 1668.56 19.2578   1
  -3   9 -17 616.046 13.3284   1
  -3   9 -18 4275.22 23.3170   1
  -3   9 -19 24.1682 7.70212   1
  -3   8  18 10.5705 11.4760   1
   3  -8 -17 4165.05 27.2872   1
   3  -8 -16 345.581 18.6269   1
   3  -8 -15 4685.89 39.2687   1
   3  -8 -14 1786.33 35.7748   1
   3  -8 -13 385.588 33.1970   1
   3  -8 -12 1085.38 37.8840   1
   3  -8 -11 7731.04 82.1653   1
   3  -8 -10 4136.55 69.9036   1
  -3   8   9 19616.1 101.784   1
  -3   8   8 2676.19 52.2627   1
  -3   8   7 4481.46 58.9807   1
  -3   8   6 225.745 71.6344   1
  -3   8   5 14360.9 127.596   1
  -3   8   4 503.875 51.9820   1
  -3   8   3 24426.6 147.712   1
  -3   8   2 3995.50 44.5374   1
  -3   8   1 3828.31 47.5778   1
  -3   8   0 31.7985 28.3899   1
  -3   8  -1 13527.2 183.334   1
  -3   8  -2 3862.06 114.837   1
  -3   8  -3 1370.62 92.1355   1
  -3   8  -4 1100.27 50.0975   1
  -3   8  -5 35865.4 198.263   1
  -3   8  -6 2964.19 77.4389   1
  -3   8  -7 706.780 59.5875   1
  -3   8  -8 120.782 54.2760   1
  -3   8  -9 4680.68 47.6237   1
  -3   8 -10 614.420 22.9470   1
  -3   8 -11 11627.9 49.5541   1
  -3   8 -12 1368.76 29.8310   1
  -3   8 -13 5253.70 35.5994   1
  -3   8 -14 467.349 28.0614   1
  -3   8 -15 58.4913 23.6182   1
  -3   8 -16 593.356 23.5204   1
  -3   8 -17 5549.87 30.6230   1
  -3   8 -18 1679.54 23.5995   1
  -3   8 -19 5492.85 23.2672   1
  -3   8 -20 1335.51 15.9552   1
   3  -7 -19 1562.78 14.4004   1
   3  -7  19 217.162 24.3541  -2
  -3   7  18 217.162 24.3541   1
  -3   7  17 3761.74 41.4293   1
  -3   7 -18 4250.35 58.1073  -2
   3  -7 -17 4250.35 58.1073   1
  -3   7 -17 231.249 35.6785  -2
   3  -7 -16 231.249 35.6785   1
  -3   7 -16 5203.00 44.2304  -2
   3  -7 -15 5203.00 44.2304   1
   3  -7  15 1643.87 52.5329  -2
  -3   7  14 1643.87 52.5329   1
  -3   7 -14 3243.13 47.5528  -2
   3  -7 -13 3243.13 47.5528   1
  -3   7 -13 578.097 41.7302  -2
   3  -7 -12 578.097 41.7302   1
  -3   7 -12 2362.94 39.4232  -2
   3  -7 -11 2362.94 39.4232   1
  -3   7 -11 819.423 40.2908  -2
   3  -7 -10 819.423 40.2908   1
  -3   7 -10 13927.1 96.5355  -2
   3  -7  -9 13927.1 96.5355   1
  -3   7  -9 4457.19 68.4902  -2
   3  -7  -8 4457.19 68.4902   1
  -3   7  -8 13218.2 89.5517  -2
   3  -7  -7 13218.2 89.5517   1
   3  -7   7 2944.06 112.413  -2
  -3   7   6 2944.06 112.413   1
   3  -7   6 1807.78 95.5400  -2
  -3   7   5 1807.78 95.5400   1
   3  -7   5 4739.68 112.229  -2
  -3   7   4 4739.68 112.229   1
   3  -7   4 35631.1 150.286  -2
  -3   7   3 35631.1 150.286   1
   3  -7   3 5158.27 67.9486  -2
  -3   7   2 5158.27 67.9486   1
   3  -7   2 694.211 66.0525  -2
  -3   7   1 694.211 66.0525   1
   3  -7   1 1104.12 68.0107  -2
  -3   7   0 1104.12 68.0107   1
   3  -7   0 4637.70 92.3845  -2
  -3   7  -1 4637.70 92.3845   1
   3  -7  -1 1396.92 73.1092  -2
  -3   7  -2 1396.92 73.1092   1
   3  -7  -2 16341.3 96.6459  -2
  -3   7  -3 16341.3 96.6459   1
   3  -7  -3 7230.95 73.7770  -2
  -3   7  -4 7230.95 73.7770   1
   3  -7  -4 25188.1 174.220  -2
  -3   7  -5 25188.1 174.220   1
   3  -7  -5 575.752 69.2549  -2
  -3   7  -6 575.752 69.2549   1
   3  -7  -6 12191.2 130.776  -2
  -3   7  -7 12191.2 130.776   1
   3  -7  -7 2879.80 88.8254  -2
  -3   7  -8 2879.80 88.8254   1
   3  -7  -8 14878.6 143.404  -2
  -3   7  -9 14878.6 143.404   1
   3  -7  -9 14588.8 90.0186  -2
  -3   7 -10 14588.8 90.0186   1
   3  -7 -10 4215.97 38.8440  -2
  -3   7 -11 4215.97 38.8440   1
   3  -7 -11 1642.20 34.5082  -2
  -3   7 -12 1642.20 34.5082   1
   3  -7 -12 261.835 28.8525  -2
  -3   7 -13 261.835 28.8525   1
   3  -7 -13 3169.78 32.8805  -2
  -3   7 -14 3169.78 32.8805   1
   3  -7 -14 1351.32 37.7751  -2
  -3   7 -15 1351.32 37.7751   1
   3  -7 -15 8791.99 48.7263  -2
  -3   7 -16 8791.99 48.7263   1
   3  -7 -16 818.141 29.7124  -2
  -3   7 -17 818.141 29.7124   1
   3  -7 -17 1495.60 56.4302  -2
  -3   7 -18 1495.60 56.4302   1
  -3   7 -19 54.7586 19.1065   1
  -3   7 -20 1146.50 18.4720   1
  -3   6 -21 192.567 15.9631  -2
   3  -6 -20 192.567 15.9631   1
  -3   6 -20 453.476 32.3491  -2
   3  -6 -19 453.476 32.3491   1
  -3   6 -19 322.872 44.1364  -2
   3  -6 -18 322.872 44.1364   1
   3  -6  18 200.705 27.5147  -2
  -3   6  17 200.705 27.5147   1
  -3   6 -17 1866.36 31.9540  -2
   3  -6 -16 1866.36 31.9540   1
  -3   6 -16 4059.41 41.5967  -2
   3  -6 -15 4059.41 41.5967   1
  -3   6 -15 2003.11 39.8764  -2
   3  -6 -14 2003.11 39.8764   1
   3  -6  14 1788.27 35.5464  -2
  -3   6  13 1788.27 35.5464   1
  -3   6 -13 1707.85 37.7931  -2
   3  -6 -12 1707.85 37.7931   1
  -3   6 -12 959.543 38.9730  -2
   3  -6 -11 959.543 38.9730   1
  -3   6 -11 7997.42 98.6117  -2
   3  -6 -10 7997.42 98.6117   1
  -3   6 -10 2792.60 66.9531  -2
   3  -6  -9 2792.60 66.9531   1
  -3   6  -9 16122.8 106.559  -2
   3  -6  -8 16122.8 106.559   1
   3  -6   8 29031.6 126.734  -2
  -3   6   7 29031.6 126.734   1
   3  -6   7 7703.57 151.031  -2
  -3   6   6 7703.57 151.031   1
   3  -6   6 23276.2 154.318  -2
  -3   6   5 23276.2 154.318   1
   3  -6   5 15829.2 128.929  -2
  -3   6   4 15829.2 128.929   1
   3  -6   4 17890.8 135.313  -2
  -3   6   3 17890.8 135.313   1
   3  -6   3 91283.4 233.846  -2
  -3   6   2 91283.4 233.846   1
   3  -6   2 99874.8 227.074  -2
  -3   6   1 99874.8 227.074   1
   3  -6   1 29654.1 140.925  -2
  -3   6   0 29654.1 140.925   1
   3  -6   0 151173. 533.307  -2
  -3   6  -1 151173. 533.307   1
   3  -6  -1 65445.3 206.588  -2
  -3   6  -2 65445.3 206.588   1
   3  -6  -2 28131.3 125.120  -2
  -3   6  -3 28131.3 125.120   1
   3  -6  -3 58060.1 174.811  -2
  -3   6  -4 58060.1 174.811   1
   3  -6  -4 21504.6 133.444  -2
  -3   6  -5 21504.6 133.444   1
   3  -6  -5 10471.1 99.0700  -2
  -3   6  -6 10471.1 99.0700   1
   3  -6  -6 20745.1 134.129  -2
  -3   6  -7 20745.1 134.129   1
   3  -6  -7 31133.5 194.158  -2
  -3   6  -8 31133.5 194.158   1
   3  -6  -8 5901.85 100.327  -2
  -3   6  -9 5901.85 100.327   1
   3  -6  -9 8324.56 99.6376  -2
  -3   6 -10 8324.56 99.6376   1
   3  -6 -10 3539.80 99.6212  -2
  -3   6 -11 3539.80 99.6212   1
   3  -6 -11 2222.87 44.6762  -2
  -3   6 -12 2222.87 44.6762   1
   3  -6 -12 1619.86 49.9823  -2
  -3   6 -13 1619.86 49.9823   1
   3  -6 -13 4808.43 48.2314  -2
  -3   6 -14 4808.43 48.2314   1
   3  -6 -14 863.891 34.0041  -2
  -3   6 -15 863.891 34.0041   1
   3  -6 -15 3427.14 42.8946  -2
  -3   6 -16 3427.14 42.8946   1
   3  -6 -16 1481.15 51.6325  -2
  -3   6 -17 1481.15 51.6325   1
   3  -6 -17 173.166 33.4554  -2
  -3   6 -18 173.166 33.4554   1
   3  -6 -18 1356.64 28.0936  -2
  -3   6 -19 1356.64 28.0936   1
   3  -6 -19 1965.69 25.2714  -2
  -3   6 -20 1965.69 25.2714   1
   3  -6 -20 152.809 13.2798  -2
  -3   6 -21 152.809 13.2798   1
   3  -5 -20 1026.80 25.4394   1
   3  -5 -19 156.582 16.8756   1
   3  -5 -18 4208.70 40.7025   1
   3  -5 -17 1319.39 25.5972   1
   3  -5 -16 5202.53 29.7690   1
   3  -5 -15 4779.80 40.2887   1
   3  -5 -14 482.841 30.8715   1
   3  -5 -13 390.136 30.1323   1
   3  -5 -12 21632.6 67.9296   1
  -3   5  11 873.925 47.3344   1
  -3   5  10 3568.98 57.1511   1
   3  -5  -9 543.689 44.1533   1
   3  -5  -8 7223.64 72.4661   1
  -3   5   7 1018.38 54.9023   1
  -3   5   6 11864.8 96.8185   1
  -3   5   5 5189.64 69.8764   1
  -3   5   4 390.915 36.8832   1
  -3   5   3 1271.18 42.9107   1
  -3   5   2 1334.66 41.6730   1
  -3   5   1 6179.31 47.8635   1
  -3   5   0 84339.9 191.343   1
  -3   5  -1 338.896 45.5315   1
  -3   5  -2 1654.42 38.3490   1
  -3   5  -3 1985.15 35.9436   1
  -3   5  -4 9572.24 75.5324   1
  -3   5  -5 2416.20 40.3759   1
  -3   5  -6 1740.52 42.4629   1
  -3   5  -7 15743.7 93.9946   1
  -3   5  -8 4147.54 44.8493   1
  -3   5  -9 1573.62 37.5011   1
  -3   5 -10 733.564 46.0783   1
  -3   5 -11 55.8648 43.2554   1
  -3   5 -12 14541.5 139.527   1
  -3   5 -13 11577.3 55.8921   1
  -3   5 -14 15119.8 60.4807   1
  -3   5 -15 107.845 43.8118   1
  -3   5 -16 4915.36 56.7259   1
  -3   5 -17 883.810 31.9023   1
  -3   5 -18 9177.09 52.7294   1
  -3   5 -19 1014.48 29.4500   1
  -3   5 -20 4443.62 22.3385   1
  -3   5 -21 16.9281 17.3972   1
  -3   4  20 1039.07 30.0870   1
  -3   4  19 3555.03 27.8567   1
  -3   4  18 1022.08 24.0854   1
   3  -4 -17 942.860 28.4107   1
   3  -4 -16 9469.34 49.2980   1
   3  -4 -15 71.7163 33.6480   1
  -3   4  14 5158.52 48.6246   1
   3  -4 -13 12275.2 59.0090   1
   3  -4 -12 2664.34 55.2894   1
  -3   4  11 23063.1 110.225   1
  -3   4  10 440.082 38.9085   1
  -3   4   9 47210.2 138.970   1
  -3   4   8 55859.2 313.022   1
  -3   4   7 136208. 286.231   1
  -3   4   6 28751.1 177.966   1
  -3   4   5 32106.1 190.601   1
  -3   4   4 7766.75 73.7197   1
  -3   4   3 100002. 234.285   1
  -3   4   2 45491.6 130.539   1
  -3   4   1 142557. 191.301   1
  -3   4   0 632.357 25.5382   1
  -3   4  -1 94086.3 215.619   1
  -3   4  -2 56031.3 118.766   1
  -3   4  -3 85781.8 146.767   1
  -3   4  -4 59426.7 119.716   1
  -3   4  -5 17893.8 65.8524   1
  -3   4  -6 4054.65 31.9710   1
  -3   4  -7 146131. 230.722   1
  -3   4  -8 103844. 196.030   1
  -3   4  -9 28724.6 137.278   1
  -3   4 -10 25098.4 94.4147   1
  -3   4 -11 6292.18 78.1539   1
  -3   4 -12 2274.61 58.7418   1
  -3   4 -13 23273.2 110.875   1
  -3   4 -14 1693.26 52.3404   1
  -3   4 -15 1180.86 65.6321   1
  -3   4 -16 3307.94 71.0231   1
   3  -4  17 167.591 45.0698   1
   3  -4  18 431.522 38.5442   1
  -3   4 -19 234.618 37.0986   1
  -3   4 -20 126.494 21.1342   1
  -3   4 -21 67.2432 13.4658   1
   3  -3 -21 725.981 20.9854   1
  -3   3 -20 624.331 22.5263  -2
   3  -3 -20 624.331 22.5263   1
  -3   3 -19 83.2270 24.5631  -2
   3  -3 -19 83.2270 24.5631   1
   3  -3  18 1887.37 34.4021  -2
  -3   3  18 1887.37 34.4021   1
   3  -3  17 83.1908 49.7861  -2
  -3   3  17 83.1908 49.7861   1
   3  -3  16 1535.39 59.7106  -2
  -3   3  16 1535.39 59.7106   1
   3  -3  15 1722.45 62.0623  -2
  -3   3  15 1722.45 62.0623   1
   3  -3  14 4932.09 63.5726  -2
  -3   3  14 4932.09 63.5726   1
   3  -3  13 12697.2 80.1605  -2
  -3   3  13 12697.2 80.1605   1
   3  -3  12 911.325 111.939  -2
  -3   3  12 911.325 111.939   1
  -3   3 -11 8138.70 80.1539  -2
   3  -3 -11 8138.70 80.1539   1
  -3   3 -10 19560.5 102.979  -2
   3  -3 -10 19560.5 102.979   1
  -3   3  -9 228688. 307.790  -2
   3  -3  -9 228688. 307.790   1
   3  -3   8 11271.3 157.563  -2
  -3   3   8 11271.3 157.563   1
   3  -3   7 56975.7 173.377  -2
  -3   3   7 56975.7 173.377   1
   3  -3   6 7615.92 72.0581  -2
  -3   3   6 7615.92 72.0581   1
   3  -3   5 98875.0 226.468  -2
  -3   3   5 98875.0 226.468   1
   3  -3   4 5482.31 62.7766  -2
  -3   3   4 5482.31 62.7766   1
  -3   3   3 476369. 668.730   1
   3  -3   3 606048. 804.029  -2
  -3   3   3 606048. 804.029   1
   3  -3   2 2976.86 48.3809  -2
  -3   3   2 2976.86 48.3809   1
  -3   3   1 38138.1 142.318   1
   3  -3   1 42014.7 115.668  -2
  -3   3   1 42014.7 115.668   1
  -3   3   0 9206.31 58.6131   1
   3  -3   0 11065.3 71.9866  -2
  -3   3   0 11065.3 71.9866   1
  -3   3  -1 14937.0 96.5194   1
   3  -3  -1 22381.9 80.4770  -2
  -3   3  -1 22381.9 80.4770   1
   3  -3  -2 4691.83 32.9625  -2
  -3   3  -2 4691.83 32.9625   1
   3  -3  -3 714719. 362.740  -2
  -3   3  -3 714719. 362.740   1
   3  -3  -4 12389.9 60.3366  -2
  -3   3  -4 12389.9 60.3366   1
   3  -3  -5 91250.7 154.752  -2
  -3   3  -5 91250.7 154.752   1
   3  -3  -6 4981.87 56.6446  -2
  -3   3  -6 4981.87 56.6446   1
   3  -3  -7 50980.7 149.632  -2
  -3   3  -7 50980.7 149.632   1
  -3   3  -8 32207.4 157.337   1
   3  -3  -8 35780.0 193.654  -2
  -3   3  -8 35780.0 193.654   1
   3  -3  -9 258017. 312.884  -2
  -3   3  -9 258017. 312.884   1
   3  -3 -10 59174.3 161.059  -2
  -3   3 -10 59174.3 161.059   1
   3  -3 -11 10899.3 83.0370  -2
  -3   3 -11 10899.3 83.0370   1
   3  -3 -12 2624.85 72.1976  -2
  -3   3 -12 2624.85 72.1976   1
   3  -3 -13 22210.1 174.667  -2
  -3   3 -13 22210.1 174.667   1
   3  -3 -14 20902.6 122.949  -2
  -3   3 -14 20902.6 122.949   1
   3  -3 -15 5203.45 59.6290  -2
  -3   3 -15 5203.45 59.6290   1
   3  -3 -16 7501.40 94.4899  -2
  -3   3 -16 7501.40 94.4899   1
  -3   3  17 261.925 44.5113  -2
   3  -3  17 261.925 44.5113   1
  -3   3  18 675.505 57.5599  -2
   3  -3  18 675.505 57.5599   1
  -3   3  19 209.642 42.2805  -2
   3  -3  19 209.642 42.2805   1
   3  -3 -20 1254.47 25.4490  -2
  -3   3 -20 1254.47 25.4490   1
  -3   3 -21 1493.52 25.8665   1
  -3   2  21 1102.90 27.6106   1
   3  -2  21 1099.79 30.9398  -2
  -3   2  21 1099.79 30.9398   1
  -3   2 -20 1488.04 22.2997  -2
   3  -2 -20 1488.04 22.2997   1
  -3   2 -19 5719.29 31.3764  -2
   3  -2 -19 5719.29 31.3764   1
   3  -2  18 522.313 29.0915  -2
  -3   2  18 522.313 29.0915   1
  -3   2 -17 1293.92 38.4614  -2
   3  -2 -17 1293.92 38.4614   1
   3  -2  16 5608.43 56.3232  -2
  -3   2  16 5608.43 56.3232   1
   3  -2  15 12949.9 70.3823  -2
  -3   2  15 12949.9 70.3823   1
  -3   2 -14 20904.4 77.7366  -2
   3  -2 -14 20904.4 77.7366   1
   3  -2  13 8997.15 168.978  -2
  -3   2  13 8997.15 168.978   1
   3  -2  12 21225.1 227.669  -2
  -3   2  12 21225.1 227.669   1
   3  -2  11 2606.43 114.186  -2
  -3   2  11 2606.43 114.186   1
   3  -2  10 14050.3 113.382  -2
  -3   2  10 14050.3 113.382   1
   3  -2   9 66911.5 341.608  -2
  -3   2   9 66911.5 341.608   1
   3  -2   8 71634.4 337.939  -2
  -3   2   8 71634.4 337.939   1
   3  -2   7 59146.1 162.004  -2
  -3   2   7 59146.1 162.004   1
   3  -2   6 11668.0 80.7818  -2
  -3   2   6 11668.0 80.7818   1
   3  -2   5 43270.2 160.152  -2
  -3   2   5 43270.2 160.152   1
   3  -2   4 12347.3 85.7378  -2
  -3   2   4 12347.3 85.7378   1
  -3   2   3 434809. 539.477   1
   3  -2   3 498852. 395.690  -2
  -3   2   3 498852. 395.690   1
  -3   2   2 69388.0 217.150   1
   3  -2   2 100716. 302.316  -2
  -3   2   2 100716. 302.316   1
  -3   2   1 145438. 132.378   1
  -3   2   0 14037.9 44.0393   1
   3  -2   0 15926.8 112.211  -2
  -3   2   0 15926.8 112.211   1
  -3   2  -1 274551. 383.644   1
   3  -2  -1 311532. 471.968  -2
  -3   2  -1 311532. 471.968   1
  -3   2  -2 139484. 370.684   1
   3  -2  -2 146740. 298.998  -2
  -3   2  -2 146740. 298.998   1
  -3   2  -3 346549. 610.295   1
   3  -2  -3 430102. 585.338  -2
  -3   2  -3 430102. 585.338   1
   3  -2  -4 3966.40 74.8354  -2
  -3   2  -4 3966.40 74.8354   1
   3  -2  -5 35742.5 157.435  -2
  -3   2  -5 35742.5 157.435   1
   3  -2  -6 16386.5 99.0376  -2
  -3   2  -6 16386.5 99.0376   1
   3  -2  -7 38170.1 138.714  -2
  -3   2  -7 38170.1 138.714   1
   3  -2  -8 33952.9 258.286  -2
  -3   2  -8 33952.9 258.286   1
   3  -2  -9 18779.2 85.6212  -2
  -3   2  -9 18779.2 85.6212   1
   3  -2 -10 9786.74 73.4987  -2
  -3   2 -10 9786.74 73.4987   1
   3  -2 -11 12401.1 61.4221  -2
  -3   2 -11 12401.1 61.4221   1
   3  -2 -12 5351.70 78.5254  -2
  -3   2 -12 5351.70 78.5254   1
   3  -2 -13 5616.69 160.758  -2
  -3   2 -13 5616.69 160.758   1
   3  -2 -14 5561.99 64.7805  -2
  -3   2 -14 5561.99 64.7805   1
   3  -2 -15 2548.11 60.3450  -2
  -3   2 -15 2548.11 60.3450   1
   3  -2 -16 9982.89 63.9850  -2
  -3   2 -16 9982.89 63.9850   1
   3  -2 -17 3751.21 46.9655  -2
  -3   2 -17 3751.21 46.9655   1
   3  -2 -18 2044.62 47.4506  -2
  -3   2 -18 2044.62 47.4506   1
   3  -2 -19 10373.3 56.0911  -2
  -3   2 -19 10373.3 56.0911   1
  -3   2  20 1426.03 24.0805  -2
   3  -2  20 1426.03 24.0805   1
  -3   2 -21 16.0724 9.64376   1
  -3   1  21 13.1834 24.6328   1
   3  -1 -20 3610.50 33.1564   1
   3  -1 -19 2715.78 26.3668   1
   3  -1 -18 7099.45 44.5729   1
  -3   1  17 1206.73 35.3993   1
   3  -1 -16 3879.28 44.0570   1
  -3   1  15 275.992 42.9684   1
   3  -1 -14 9865.56 69.6280   1
  -3   1  13 578.075 76.6549   1
  -3   1  12 5268.37 80.4429   1
   3  -1 -11 1211.44 52.3419   1
  -3   1  10 2224.21 82.4130   1
  -3   1   9 952.642 66.3708   1
  -3   1   8 7529.16 108.689   1
  -3   1   7 6409.84 70.4918   1
  -3   1   6 21881.5 116.092   1
  -3   1   5 21046.5 108.285   1
  -3   1   4 69297.7 152.677   1
  -3   1   3 7139.12 48.4449   1
  -3   1   2 38135.1 111.585   1
  -3   1   1 23465.9 124.762   1
  -3   1   0 444685. 555.441   1
  -3   1  -1 5710.87 54.4706   1
  -3   1  -2 23172.4 107.663   1
  -3   1  -3 3696.08 52.1691   1
  -3   1  -4 25974.0 127.790   1
  -3   1  -5 7850.86 79.7679   1
  -3   1  -6 55479.9 204.576   1
  -3   1  -7 1075.05 49.8864   1
  -3   1  -8 10516.0 144.021   1
  -3   1  -9 1161.03 34.6317   1
  -3   1 -10 7172.95 44.1721   1
  -3   1 -11 677.187 30.2704   1
  -3   1 -12 8941.39 59.5477   1
  -3   1 -13 709.822 39.3614   1
  -3   1 -14 119.745 43.0177   1
  -3   1 -15 525.829 35.8619   1
  -3   1 -16 5949.48 39.5982   1
  -3   1 -17 149.555 30.3236   1
  -3   1 -18 393.519 33.8064   1
  -3   1 -19 746.521 22.9849   1
  -3   1 -20 59.7383 15.0002   1
   3  -1  21 167.532 11.1280   1
  -3   0  22 332.655 13.1088   1
  -3   0  21 13.2037 23.1488   1
  -3   0  20 22.2206 33.3825   1
   3   0 -19 1474.67 32.4878   1
   3   0 -18 13.7476 26.6338   1
   3   0 -17 551.447 23.4993   1
   3   0 -16 345.979 28.9460   1
   3   0 -15 115.902 28.4664   1
  -3   0  14 2115.98 33.5572   1
   3   0 -13 1374.40 87.8633   1
   3   0 -12 6495.81 128.609   1
   3   0 -11 739.549 49.7602   1
  -3   0  10 13296.3 144.934   1
  -3   0   9 1106.03 61.5533   1
  -3   0   8 252.975 35.9113   1
  -3   0   7 4660.10 60.1673   1
  -3   0   6 403.705 31.7581   1
  -3   0   5 46409.7 224.743   1
  -3   0   4 120204. 346.211   1
  -3   0   3 14847.6 53.3573   1
  -3   0   2 111291. 319.446   1
  -3   0   1 189811. 183.432   1
   3   0   0 4111.54 31.6831   1
  -3   0  -1 100843. 217.475   1
  -3   0  -2 124910. 256.398   1
  -3   0  -3 16472.3 101.786   1
  -3   0  -4 46810.7 174.892   1
  -3   0  -5 43975.7 179.633   1
  -3   0  -6 92.2444 38.6928   1
  -3   0  -7 11058.8 105.063   1
  -3   0  -8 1447.25 59.7017   1
   3   0   9 3900.05 74.2160   1
  -3   0 -10 9390.49 50.2403   1
  -3   0 -11 10811.0 54.6563   1
  -3   0 -12 11308.3 57.5476   1
  -3   0 -13 256.711 28.2636   1
  -3   0 -14 419.890 28.8409   1
  -3   0 -15 3264.66 45.1381   1
  -3   0 -16 1486.58 31.6721   1
   3   0  17 6585.43 43.1446   1
   3   0  18 19.4349 31.6143   1
  -3   0 -19 2008.68 30.4808   1
  -3   0 -20 445.839 18.6601   1
  -3   0 -21 477.343 9.12796   1
   3   1  20 2425.35 35.9171  -2
  -3  -1  21 2425.35 35.9171   1
   3   1  19 135.063 28.0568  -2
  -3  -1  20 135.063 28.0568   1
  -3  -1 -18 1141.24 37.1805  -2
   3   1 -19 1141.24 37.1805   1
   3   1  17 1512.01 46.3530  -2
  -3  -1  18 1512.01 46.3530   1
  -3  -1 -16 9782.37 58.1090  -2
   3   1 -17 9782.37 58.1090   1
  -3  -1 -15 8248.64 42.7155  -2
   3   1 -16 8248.64 42.7155   1
  -3  -1 -14 6920.91 48.6033  -2
   3   1 -15 6920.91 48.6033   1
  -3  -1 -13 3901.81 42.8730  -2
   3   1 -14 3901.81 42.8730   1
  -3  -1 -12 6036.32 87.0388  -2
   3   1 -13 6036.32 87.0388   1
  -3  -1 -11 2365.87 68.5274  -2
   3   1 -12 2365.87 68.5274   1
  -3  -1 -10 23668.6 131.972  -2
   3   1 -11 23668.6 131.972   1
  -3  -1  -9 11551.3 113.181  -2
   3   1 -10 11551.3 113.181   1
   3   1   8 2031.30 52.0327  -2
  -3  -1   9 2031.30 52.0327   1
   3   1   7 205.018 37.4296  -2
  -3  -1   8 205.018 37.4296   1
   3   1   6 2936.50 85.2586  -2
  -3  -1   7 2936.50 85.2586   1
  -3  -1   6 2555.22 66.0191   1
   3   1   4 5278.43 85.4146  -2
  -3  -1   5 5278.43 85.4146   1
  -3  -1   4 4548.65 76.6309   1
  -3  -1   3 1662.46 54.6200   1
  -3  -1  -1 3799.14 58.1984  -2
   3   1  -2 3799.14 58.1984   1
   3   1  -1 527.359 28.8289   1
   3   1   0 1857.04 40.7525   1
   3   1  -2 4173.12 69.9192  -2
  -3  -1  -1 4173.12 69.9192   1
   3   1  -3 7040.64 88.7819  -2
  -3  -1  -2 7040.64 88.7819   1
   3   1  -4 2051.62 68.9570  -2
  -3  -1  -3 2051.62 68.9570   1
   3   1  -5 14817.4 149.811  -2
  -3  -1  -4 14817.4 149.811   1
   3   1  -6 12311.3 148.268  -2
  -3  -1  -5 12311.3 148.268   1
   3   1  -7 10747.0 158.603  -2
  -3  -1  -6 10747.0 158.603   1
   3   1  -8 1256.69 92.1945  -2
  -3  -1  -7 1256.69 92.1945   1
   3   1  -9 2268.36 75.2498  -2
  -3  -1  -8 2268.36 75.2498   1
   3   1 -10 14986.3 143.023  -2
  -3  -1  -9 14986.3 143.023   1
   3   1 -11 7123.57 70.7180  -2
  -3  -1 -10 7123.57 70.7180   1
   3   1 -12 11650.5 83.9957  -2
  -3  -1 -11 11650.5 83.9957   1
   3   1 -13 1568.59 56.8015  -2
  -3  -1 -12 1568.59 56.8015   1
   3   1 -14 1823.24 41.1833  -2
  -3  -1 -13 1823.24 41.1833   1
  -3  -1  15 1820.16 49.9287  -2
   3   1  14 1820.16 49.9287   1
  -3  -1  16 6696.63 58.9077  -2
   3   1  15 6696.63 58.9077   1
  -3  -1  17 2560.16 56.1937  -2
   3   1  16 2560.16 56.1937   1
  -3  -1  18 658.400 44.4019  -2
   3   1  17 658.400 44.4019   1
  -3  -1  19 3766.87 68.5435  -2
   3   1  18 3766.87 68.5435   1
  -3  -1  20 380.002 40.8296  -2
   3   1  19 380.002 40.8296   1
  -3  -1  21 1964.43 19.2894  -2
   3   1  20 1964.43 19.2894   1
  -3  -1 -21 261.216 10.9227   1
  -3  -2  21 25.8314 15.1622   1
   3   2 -20 390.294 22.0110   1
  -3  -2 -19 497.692 34.4723  -2
   3   2 -20 497.692 34.4723   1
  -3  -2 -18 3921.92 56.1870  -2
   3   2 -19 3921.92 56.1870   1
  -3  -2 -17 2581.15 35.6385  -2
   3   2 -18 2581.15 35.6385   1
  -3  -2 -16 453.554 29.8870  -2
   3   2 -17 453.554 29.8870   1
  -3  -2 -15 6965.60 50.1252  -2
   3   2 -16 6965.60 50.1252   1
  -3  -2 -14 55.3326 9.77237  -2
   3   2 -15 55.3326 9.77237   1
   3   2  13 7561.83 63.5870  -2
  -3  -2  14 7561.83 63.5870   1
   3   2  12 1613.38 38.0766  -2
  -3  -2  13 1613.38 38.0766   1
  -3  -2 -11 15970.2 92.2628  -2
   3   2 -12 15970.2 92.2628   1
  -3  -2 -10 7723.82 72.0877  -2
   3   2 -11 7723.82 72.0877   1
  -3  -2  -9 47373.0 110.485  -2
   3   2 -10 47373.0 110.485   1
   3   2   8 19445.9 96.5306  -2
  -3  -2   9 19445.9 96.5306   1
  -3  -2   8 2071.95 45.0812   1
  -3  -2  -7 2629.94 63.4061  -2
   3   2  -8 2629.94 63.4061   1
  -3  -2  -6 8287.44 103.464  -2
   3   2  -7 8287.44 103.464   1
   3   2   5 34351.4 181.118  -2
  -3  -2   6 34351.4 181.118   1
   3   2   4 62660.8 237.304  -2
  -3  -2   5 62660.8 237.304   1
   3   2   3 107616. 314.755  -2
  -3  -2   4 107616. 314.755   1
  -3  -2   3 979.614 55.2825   1
  -3  -2  -2 27383.1 161.303  -2
   3   2  -3 27383.1 161.303   1
  -3  -2   2 54510.7 278.209   1
  -3  -2  -1 62800.1 228.132  -2
   3   2  -2 62800.1 228.132   1
   3   2  -1 77605.2 255.490   1
   3   2   0 80261.5 327.959  -2
  -3  -2   1 80261.5 327.959   1
  -3  -2   0 11145.9 84.2336   1
  -3  -2  -1 45354.4 153.341   1
  -3  -2  -2 136989. 486.547   1
   3   2  -3 136026. 330.798  -2
  -3  -2  -2 136026. 330.798   1
   3   2  -4 32200.9 142.835  -2
  -3  -2  -3 32200.9 142.835   1
  -3  -2  -4 75634.6 381.332   1
   3   2  -5 82403.5 297.747  -2
  -3  -2  -4 82403.5 297.747   1
  -3  -2  -5 57317.5 204.651   1
   3   2  -6 60814.5 275.144  -2
  -3  -2  -5 60814.5 275.144   1
  -3  -2  -6 446.029 41.3068   1
   3   2  -7 1947.71 88.5007  -2
  -3  -2  -6 1947.71 88.5007   1
   3   2   7 2068.09 61.9801   1
   3   2  -8 2450.86 77.2709  -2
  -3  -2  -7 2450.86 77.2709   1
   3   2  -9 42225.9 169.411  -2
  -3  -2  -8 42225.9 169.411   1
   3   2 -10 9612.71 96.5242  -2
  -3  -2  -9 9612.71 96.5242   1
   3   2 -11 24231.8 141.171  -2
  -3  -2 -10 24231.8 141.171   1
  -3  -2  12 3962.29 62.2973  -2
   3   2  11 3962.29 62.2973   1
   3   2 -13 460.757 35.4312  -2
  -3  -2 -12 460.757 35.4312   1
   3   2 -14 4449.70 43.7095  -2
  -3  -2 -13 4449.70 43.7095   1
   3   2 -15 1122.09 46.0178  -2
  -3  -2 -14 1122.09 46.0178   1
   3   2 -16 1785.63 45.3126  -2
  -3  -2 -15 1785.63 45.3126   1
   3   2 -17 231.258 31.9534  -2
  -3  -2 -16 231.258 31.9534   1
   3   2 -18 840.408 35.4895  -2
  -3  -2 -17 840.408 35.4895   1
   3   2 -19 2021.80 31.1138  -2
  -3  -2 -18 2021.80 31.1138   1
  -3  -2  20 474.240 26.7103  -2
   3   2  19 474.240 26.7103   1
  -3  -2 -20 1099.67 14.5754   1
   3   3 -21 16.9895 13.4651   1
  -3  -3  20 311.574 14.4978   1
   3   3 -19 458.071 32.8522   1
   3   3 -18 511.551 27.0693   1
   3   3 -17 132.702 30.3773   1
   3   3 -16 35.5532 24.0983   1
   3   3 -15 1802.77 30.3756   1
   3   3 -14 3408.01 31.2597   1
  -3  -3  13 7066.58 45.3947   1
   3   3 -12 3727.69 128.337   1
   3   3 -11 3813.89 123.127   1
   3   3 -10 137.230 79.1652   1
   3   3  -9 8036.09 64.3103   1
   3   3  -8 26666.3 86.0795   1
   3   3  -7 42254.3 117.641   1
   3   3  -6 72380.4 308.237   1
   3   3  -5 62.6549 32.2019   1
   3   3  -4 777.236 32.0418   1
   3   3  -3 26491.2 115.817   1
  -3  -3   2 120737. 290.117   1
  -3  -3   1 20499.4 124.140   1
   3   3   0 61803.4 211.436   1
  -3  -3  -1 49986.4 308.644   1
  -3  -3  -2 26080.7 106.968   1
  -3  -3  -3 2581.11 44.7198   1
  -3  -3  -4 24679.2 112.197   1
  -3  -3  -5 12318.8 83.6178   1
  -3  -3  -6 21315.4 96.6485   1
  -3  -3  -7 19546.6 116.430   1
  -3  -3  -8 842.031 49.1546   1
  -3  -3  -9 215.212 44.7988   1
   3   3  10 2399.04 62.9962   1
   3   3  11 554.827 35.0311   1
  -3  -3 -12 5243.16 43.3709   1
  -3  -3 -13 6119.33 50.2219   1
   3   3  14 3760.38 37.4688   1
  -3  -3 -15 11.1615 25.0221   1
  -3  -3 -16 3057.67 25.6499   1
   3   3  17 1056.31 21.4794   1
   3   3  18 9321.93 33.7051   1
   3   3  19 115.190 23.3190   1
   3   3  20 610.333 13.7020   1
   3   4 -20 284.072 26.3899   1
   3   4 -19 5905.41 46.7913   1
   3   4 -18 197.717 24.1080   1
   3   4 -17 3924.95 40.1810   1
   3   4 -16 7347.61 37.7209   1
   3   4 -15 6266.79 46.1389   1
   3   4 -14 1952.95 38.3156   1
   3   4 -13 1271.33 35.0638   1
   3   4 -12 1709.70 42.2176   1
   3   4 -11 1589.37 53.2804   1
   3   4 -10 305.697 49.2468   1
   3   4  -9 289.167 50.5259   1
   3   4  -8 1804.96 41.8744   1
   3   4  -7 11305.9 71.5712   1
   3   4  -6 3215.66 46.2510   1
   3   4  -5 5699.47 53.0630   1
  -3  -4   4 15646.7 81.2199   1
   3   4  -3 5709.06 66.6136   1
  -3  -4   2 76652.7 258.588   1
  -3  -4   1 52171.1 174.121   1
   3   4   0 31257.0 137.437   1
  -3  -4  -1 29818.6 136.598   1
  -3  -4  -2 7020.18 92.6804   1
  -3  -4  -3 1054.26 56.3773   1
  -3  -4  -4 14958.8 126.975   1
   3   4   5 10831.4 90.0969   1
  -3  -4  -6 17610.3 135.798   1
  -3  -4  -7 10708.5 182.896   1
  -3  -4  -8 6608.60 53.8898   1
   3   4   9 443.514 38.1421   1
  -3  -4 -10 3242.80 39.5616   1
  -3  -4 -11 421.995 33.4929   1
  -3  -4 -12 5010.02 46.1808   1
  -3  -4 -13 5895.28 40.5991   1
  -3  -4 -14 11971.6 54.5500   1
  -3  -4 -15 245.918 26.0375   1
  -3  -4 -16 141.807 21.9355   1
   3   4  17 566.964 23.7395   1
  -3  -4 -18 394.553 25.5087   1
  -3  -4 -19 960.494 16.5318   1
  -3  -5 -18 2667.04 35.6649  -2
   3   5 -20 2667.04 35.6649   1
  -3  -5 -17 105.160 24.2654  -2
   3   5 -19 105.160 24.2654   1
  -3  -5 -16 342.574 29.1416  -2
   3   5 -18 342.574 29.1416   1
  -3  -5 -15 1049.76 31.3261  -2
   3   5 -17 1049.76 31.3261   1
  -3  -5 -14 2453.06 36.0434  -2
   3   5 -16 2453.06 36.0434   1
  -3  -5 -13 4329.81 51.7929  -2
   3   5 -15 4329.81 51.7929   1
  -3  -5 -12 2790.91 51.8927  -2
   3   5 -14 2790.91 51.8927   1
  -3  -5 -11 1134.18 47.6527  -2
   3   5 -13 1134.18 47.6527   1
  -3  -5 -10 1338.84 58.2213  -2
   3   5 -12 1338.84 58.2213   1
  -3  -5  -9 32006.4 102.798  -2
   3   5 -11 32006.4 102.798   1
  -3  -5  -8 11018.1 85.2955  -2
   3   5 -10 11018.1 85.2955   1
  -3  -5  -7 5590.57 84.7100  -2
   3   5  -9 5590.57 84.7100   1
  -3  -5  -6 6891.07 88.5212  -2
   3   5  -8 6891.07 88.5212   1
  -3  -5  -5 8052.45 89.6681  -2
   3   5  -7 8052.45 89.6681   1
  -3  -5  -4 559.101 46.8562  -2
   3   5  -6 559.101 46.8562   1
   3   5   3 52597.7 169.591  -2
  -3  -5   5 52597.7 169.591   1
  -3  -5  -2 1301.62 65.0380  -2
   3   5  -4 1301.62 65.0380   1
   3   5   1 124274. 354.429  -2
  -3  -5   3 124274. 354.429   1
   3   5   0 19683.1 191.422  -2
  -3  -5   2 19683.1 191.422   1
   3   5  -1 76.3454 54.7962  -2
  -3  -5   1 76.3454 54.7962   1
   3   5  -2 37717.9 203.723  -2
  -3  -5   0 37717.9 203.723   1
  -3  -5   3 121090. 358.757  -2
   3   5   1 121090. 358.757   1
   3   5  -4 625.964 50.1122  -2
  -3  -5  -2 625.964 50.1122   1
  -3  -5   5 88180.6 293.210  -2
   3   5   3 88180.6 293.210   1
   3   5  -6 1135.34 64.4579  -2
  -3  -5  -4 1135.34 64.4579   1
   3   5  -7 10631.8 144.387  -2
  -3  -5  -5 10631.8 144.387   1
   3   5  -8 3653.29 107.317  -2
  -3  -5  -6 3653.29 107.317   1
   3   5  -9 12990.3 96.6968  -2
  -3  -5  -7 12990.3 96.6968   1
  -3  -5  10 2761.12 43.1323  -2
   3   5   8 2761.12 43.1323   1
  -3  -5  11 16526.1 70.0328  -2
   3   5   9 16526.1 70.0328   1
  -3  -5  12 1695.45 36.8059  -2
   3   5  10 1695.45 36.8059   1
   3   5 -13 5764.93 47.0635  -2
  -3  -5 -11 5764.93 47.0635   1
   3   5 -14 911.321 34.0618  -2
  -3  -5 -12 911.321 34.0618   1
   3   5 -15 1599.37 33.9553  -2
  -3  -5 -13 1599.37 33.9553   1
  -3  -5  16 4256.07 35.4824  -2
   3   5  14 4256.07 35.4824   1
   3   5 -17 781.354 27.2611  -2
  -3  -5 -15 781.354 27.2611   1
  -3  -5  18 133.238 20.1450  -2
   3   5  16 133.238 20.1450   1
  -3  -5  19 596.963 35.3579  -2
   3   5  17 596.963 35.3579   1
  -3  -5  20 586.269 23.0609  -2
   3   5  18 586.269 23.0609   1
   3   6 -19 944.929 15.0856   1
   3   6 -18 1231.87 25.6321   1
   3   6 -17 4124.07 34.4866   1
   3   6 -16 2524.00 55.1156   1
  -3  -6 -14 4307.85 47.2981  -2
   3   6 -16 4307.85 47.2981   1
  -3  -6 -13 3641.56 36.6868  -2
   3   6 -15 3641.56 36.6868   1
  -3  -6 -12 10314.2 56.7570  -2
   3   6 -14 10314.2 56.7570   1
  -3  -6 -11 759.328 37.0639  -2
   3   6 -13 759.328 37.0639   1
  -3  -6 -10 2567.14 48.9657  -2
   3   6 -12 2567.14 48.9657   1
  -3  -6  -9 10225.0 75.9583  -2
   3   6 -11 10225.0 75.9583   1
  -3  -6  -8 33763.3 87.9971  -2
   3   6 -10 33763.3 87.9971   1
   3   6  -9 26781.9 109.239   1
  -3  -6  -7 30125.6 73.1205  -2
   3   6  -9 30125.6 73.1205   1
   3   6   6 38999.6 74.2880  -2
  -3  -6   8 38999.6 74.2880   1
   3   6   5 1955.99 51.7804  -2
  -3  -6   7 1955.99 51.7804   1
   3   6   4 987.666 81.4563  -2
  -3  -6   6 987.666 81.4563   1
   3   6   3 3158.11 93.6173  -2
  -3  -6   5 3158.11 93.6173   1
  -3  -6  -2 4990.13 83.2848  -2
   3   6  -4 4990.13 83.2848   1
  -3  -6  -1 6512.33 74.8440  -2
   3   6  -3 6512.33 74.8440   1
   3   6   0 1050.17 58.3595  -2
  -3  -6   2 1050.17 58.3595   1
   3   6  -1 726.841 50.5298  -2
  -3  -6   1 726.841 50.5298   1
  -3  -6   2 1414.68 55.0836  -2
   3   6   0 1414.68 55.0836   1
  -3  -6   3 3705.92 66.2035  -2
   3   6   1 3705.92 66.2035   1
   3   6  -4 1615.44 68.6210  -2
  -3  -6  -2 1615.44 68.6210   1
  -3  -6   5 720.898 66.1564  -2
   3   6   3 720.898 66.1564   1
   3   6  -6 341.592 65.7461  -2
  -3  -6  -4 341.592 65.7461   1
   3   6  -7 5465.04 60.5310  -2
  -3  -6  -5 5465.04 60.5310   1
   3   6  -8 19992.3 91.8672  -2
  -3  -6  -6 19992.3 91.8672   1
  -3  -6   9 24724.9 71.8775  -2
   3   6   7 24724.9 71.8775   1
  -3  -6  10 23551.6 69.0657  -2
   3   6   8 23551.6 69.0657   1
  -3  -6  11 10984.0 56.3207  -2
   3   6   9 10984.0 56.3207   1
   3   6  10 90.2393 45.0890   1
  -3  -6  12 648.603 46.2706  -2
   3   6  10 648.603 46.2706   1
   3   6 -13 1543.93 45.5186  -2
  -3  -6 -11 1543.93 45.5186   1
  -3  -6  14 8341.47 54.8474  -2
   3   6  12 8341.47 54.8474   1
  -3  -6 -13 3594.55 57.7998   1
  -3  -6  15 4338.88 42.7548  -2
   3   6  13 4338.88 42.7548   1
  -3  -6 -14 9754.19 68.3920   1
  -3  -6  16 10516.5 45.8607  -2
   3   6  14 10516.5 45.8607   1
  -3  -6 -15 939.550 31.2272   1
   3   6 -17 1760.87 35.3302  -2
  -3  -6 -15 1760.87 35.3302   1
  -3  -6  18 984.843 19.8071  -2
   3   6  16 984.843 19.8071   1
   3   6  17 502.765 12.8306   1
   3   7 -18 1848.83 13.8127   1
   3   7 -17 805.485 22.7981   1
   3   7 -16 461.609 19.6330   1
   3   7 -15 914.796 24.2453   1
   3   7 -14 2518.89 29.3064   1
   3   7 -13 1288.06 42.0421   1
   3   7 -12 5657.33 57.4974   1
   3   7 -11 4415.35 43.5018   1
   3   7 -10 131.992 33.5439   1
   3   7  -9 3155.45 30.9172   1
   3   7  -8 3752.44 26.7514   1
   3   7  -7 886.604 22.2916   1
   3   7  -6 1478.48 21.9397   1
   3   7  -5 6415.92 39.2949   1
   3   7  -4 286.841 39.7925   1
  -3  -7   3 1472.90 45.9380   1
   3   7  -2 1888.19 78.7168   1
   3   7  -1 84.5059 64.1758   1
  -3  -7   0 3218.96 51.9092   1
   3   7   1 55.2743 33.7546   1
   3   7   2 1500.64 30.6684   1
   3   7   3 7563.26 41.7061   1
   3   7   4 1568.70 28.8507   1
   3   7   5 4267.19 29.4725   1
   3   7   6 4908.11 30.1241   1
   3   7   7 8120.03 40.4300   1
   3   7   8 2502.37 29.1619   1
   3   7   9 8440.52 37.7144   1
   3   7  10 9201.18 36.7840   1
   3   7  11 12149.0 43.5642   1
   3   7  12 1002.84 21.9671   1
   3   7  13 1025.82 18.9756   1
   3   7  14 560.374 16.9077   1
   3   7  15 841.123 14.6180   1
  -3  -7 -16 1701.60 22.5914   1
   3   8 -17 1018.55 15.6485   1
   3   8 -16 915.773 31.2142   1
   3   8 -15 1113.70 20.8236   1
   3   8 -14 6959.05 37.5976   1
   3   8 -13 1435.52 26.5582   1
   3   8 -12 379.341 25.2742   1
   3   8 -11 5248.64 42.7960   1
   3   8 -10 10998.7 55.7641   1
   3   8  -9 5170.04 32.1100   1
   3   8  -8 2695.30 25.5327   1
   3   8  -7 12901.3 42.5714   1
   3   8  -6 22133.0 48.5061   1
   3   8  -5 535.252 23.8650   1
  -3  -8  -2 825.469 83.2530  -2
   3   8  -5 825.469 83.2530   1
   3   8  -4 1708.32 30.4368   1
   3   8   1 3804.24 78.3139  -2
  -3  -8   4 3804.24 78.3139   1
   3   8  -3 22805.4 71.0933   1
  -3  -8   0 23201.2 78.6776  -2
   3   8  -3 23201.2 78.6776   1
   3   8  -2 296.726 27.5458   1
   3   8  -1 3729.81 76.1437  -2
  -3  -8   2 3729.81 76.1437   1
  -3  -8   1 18497.9 58.8623   1
  -3  -8   2 18076.4 107.049  -2
   3   8  -1 18076.4 107.049   1
  -3  -8   0 1596.57 48.4068   1
  -3  -8   3 5641.83 62.9590  -2
   3   8   0 5641.83 62.9590   1
   3   8   1 10839.7 66.3489   1
  -3  -8   4 10770.6 74.0263  -2
   3   8   1 10770.6 74.0263   1
   3   8   2 692.097 41.2432   1
  -3  -8   5 869.050 67.3892  -2
   3   8   2 869.050 67.3892   1
   3   8   3 3969.91 41.0784   1
  -3  -8   6 8177.65 102.014  -2
   3   8   3 8177.65 102.014   1
   3   8   4 21383.6 69.8167   1
  -3  -8   7 23616.4 97.7169  -2
   3   8   4 23616.4 97.7169   1
   3   8   5 9309.56 49.8720   1
  -3  -8   8 9865.58 73.8606  -2
   3   8   5 9865.58 73.8606   1
   3   8   6 126.861 27.6766   1
  -3  -8   9 1272.04 54.8996  -2
   3   8   6 1272.04 54.8996   1
   3   8   7 512.874 29.8519   1
  -3  -8  10 2640.06 55.3364  -2
   3   8   7 2640.06 55.3364   1
   3   8   8 8025.35 75.8281   1
  -3  -8  11 8563.83 51.7183  -2
   3   8   8 8563.83 51.7183   1
   3   8   9 512.397 23.4311   1
   3   8  10 798.519 22.6554   1
   3   8  11 373.487 22.3862   1
  -3  -8 -12 604.857 24.0391   1
  -3  -8 -13 2.56195 25.4092   1
  -3  -8 -14 237.990 21.4128   1
  -3  -9 -13 337.299 22.2730  -2
   3   9 -16 337.299 22.2730   1
  -3  -9 -12 1575.21 40.0508  -2
   3   9 -15 1575.21 40.0508   1
  -3  -9 -11 69.7625 23.6864  -2
   3   9 -14 69.7625 23.6864   1
  -3  -9 -10 1061.23 38.6373  -2
   3   9 -13 1061.23 38.6373   1
  -3  -9  -9 947.945 60.5935  -2
   3   9 -12 947.945 60.5935   1
  -3  -9  -8 8455.77 55.4507  -2
   3   9 -11 8455.77 55.4507   1
  -3  -9  -7 2225.78 36.4881  -2
   3   9 -10 2225.78 36.4881   1
  -3  -9  -6 2001.96 44.3600  -2
   3   9  -9 2001.96 44.3600   1
  -3  -9  -5 713.035 34.2361  -2
   3   9  -8 713.035 34.2361   1
  -3  -9  -4 5115.75 43.7841  -2
   3   9  -7 5115.75 43.7841   1
  -3  -9  -3 633.171 34.1056  -2
   3   9  -6 633.171 34.1056   1
  -3  -9  -2 5319.96 37.4294  -2
   3   9  -5 5319.96 37.4294   1
  -3  -9  -1 400.778 28.1664  -2
   3   9  -4 400.778 28.1664   1
  -3  -9   0 748.377 32.5362  -2
   3   9  -3 748.377 32.5362   1
  -3  -9   1 1568.81 29.5113  -2
   3   9  -2 1568.81 29.5113   1
  -3  -9   2 365.905 28.3688  -2
   3   9  -1 365.905 28.3688   1
  -3  -9   3 224.374 33.7331  -2
   3   9   0 224.374 33.7331   1
  -3  -9   4 586.138 34.5475  -2
   3   9   1 586.138 34.5475   1
  -3  -9   5 1189.79 45.8008  -2
   3   9   2 1189.79 45.8008   1
  -3  -9   6 2644.29 42.4357  -2
   3   9   3 2644.29 42.4357   1
  -3  -9   7 1024.01 31.9528  -2
   3   9   4 1024.01 31.9528   1
  -3  -9   8 1670.78 42.2896  -2
   3   9   5 1670.78 42.2896   1
  -3  -9   9 728.741 31.5661  -2
   3   9   6 728.741 31.5661   1
  -3  -9  10 1887.67 33.0867  -2
   3   9   7 1887.67 33.0867   1
   3   9 -11 1770.82 34.7200  -2
  -3  -9  -8 1770.82 34.7200   1
   3   9 -12 4957.24 51.0717  -2
  -3  -9  -9 4957.24 51.0717   1
   3   9 -13 570.455 31.5340  -2
  -3  -9 -10 570.455 31.5340   1
   3   9 -14 85.8660 24.0685  -2
  -3  -9 -11 85.8660 24.0685   1
   3   9 -15 341.699 27.3667  -2
  -3  -9 -12 341.699 27.3667   1
   3   9  13 1282.47 16.0418   1
  -3 -10 -11 2668.30 26.6675  -2
   3  10 -14 2668.30 26.6675   1
   3  10 -13 5886.16 41.0170   1
  -3 -10 -10 7274.36 34.1444  -2
   3  10 -13 7274.36 34.1444   1
  -3 -10  -9 6853.13 28.7470  -2
   3  10 -12 6853.13 28.7470   1
  -3 -10  -8 4962.21 36.4099  -2
   3  10 -11 4962.21 36.4099   1
  -3 -10  -7 1723.39 23.5172  -2
   3  10 -10 1723.39 23.5172   1
  -3 -10  -6 721.430 24.9159  -2
   3  10  -9 721.430 24.9159   1
  -3 -10  -5 1767.91 29.0308  -2
   3  10  -8 1767.91 29.0308   1
  -3 -10  -4 6487.70 49.1473  -2
   3  10  -7 6487.70 49.1473   1
  -3 -10  -3 3824.48 45.4646  -2
   3  10  -6 3824.48 45.4646   1
  -3 -10  -2 9193.48 42.8840  -2
   3  10  -5 9193.48 42.8840   1
  -3 -10  -1 2370.76 31.0250  -2
   3  10  -4 2370.76 31.0250   1
  -3 -10   0 425.469 28.1900  -2
   3  10  -3 425.469 28.1900   1
  -3 -10   1 1018.94 32.0939  -2
   3  10  -2 1018.94 32.0939   1
  -3 -10   2 3870.74 36.3860  -2
   3  10  -1 3870.74 36.3860   1
  -3 -10   3 2025.75 30.4106  -2
   3  10   0 2025.75 30.4106   1
  -3 -10   4 640.469 27.4023  -2
   3  10   1 640.469 27.4023   1
  -3 -10   5 5952.99 40.2968  -2
   3  10   2 5952.99 40.2968   1
  -3 -10   6 9971.84 70.3874  -2
   3  10   3 9971.84 70.3874   1
  -3 -10   7 3369.55 41.2526  -2
   3  10   4 3369.55 41.2526   1
  -3 -10   8 2620.44 36.9875  -2
   3  10   5 2620.44 36.9875   1
  -3 -10   9 518.321 29.5700  -2
   3  10   6 518.321 29.5700   1
  -3 -10  10 1756.65 36.9279  -2
   3  10   7 1756.65 36.9279   1
   3  10 -11 2459.79 34.4788  -2
  -3 -10  -8 2459.79 34.4788   1
   3  10 -12 6223.46 36.6054  -2
  -3 -10  -9 6223.46 36.6054   1
  -3 -10  13 4373.95 38.9013  -2
   3  10  10 4373.95 38.9013   1
   3  11 -12 2498.76 21.4898   1
   3  11 -11 410.639 22.7362   1
   3  11 -10 535.185 29.4794   1
   3  11  -9 336.248 15.4982   1
   3  11  -8 11663.0 43.9194   1
   3  11  -7 124.832 23.7049   1
   3  11  -6 8232.98 38.3349   1
   3  11  -5 1554.14 22.4191   1
   3  11  -4 1614.01 23.5990   1
   3  11  -3 146.132 28.6450   1
  -3 -11   0 1916.47 43.8077  -2
   3  11  -3 1916.47 43.8077   1
   3  11  -2 19891.1 49.5751   1
  -3 -11   1 19327.7 94.3918  -2
   3  11  -2 19327.7 94.3918   1
   3  11  -1 282.343 22.7368   1
  -3 -11   2 4022.36 63.6079  -2
   3  11  -1 4022.36 63.6079   1
   3  11   0 9904.59 39.9936   1
  -3 -11   3 9409.97 58.4677  -2
   3  11   0 9409.97 58.4677   1
   3  11   1 615.533 21.9665   1
  -3 -11   4 988.410 41.2915  -2
   3  11   1 988.410 41.2915   1
   3  11   2 548.319 24.7396   1
  -3 -11   5 824.648 39.4762  -2
   3  11   2 824.648 39.4762   1
   3  11   3 22.4685 21.3881   1
  -3 -11   6 1625.12 39.2948  -2
   3  11   3 1625.12 39.2948   1
   3  11   4 7567.14 56.6546   1
  -3 -11   7 7291.95 46.5534  -2
   3  11   4 7291.95 46.5534   1
   3  11   5 2383.55 36.5058   1
  -3 -11   8 4648.70 38.7184  -2
   3  11   5 4648.70 38.7184   1
   3  11   6 5864.06 22.0439   1
   3  11   7 970.577 17.6495   1
   3  11   8 107.118 10.9352   1
   3  12  -7 362.892 13.3366   1
  -3 -12  -3 547.429 29.8321  -2
   3  12  -7 547.429 29.8321   1
   3  12  -6 326.395 16.0695   1
  -3 -12  -2 353.618 32.2910  -2
   3  12  -6 353.618 32.2910   1
   3  12  -5 76.9909 17.1171   1
  -3 -12  -1 178.293 32.7431  -2
   3  12  -5 178.293 32.7431   1
  -3 -12   0 268.313 25.1415  -2
   3  12  -4 268.313 25.1415   1
  -3 -12   1 1636.60 28.8834  -2
   3  12  -3 1636.60 28.8834   1
  -3 -12   2 69.5880 22.8396  -2
   3  12  -2 69.5880 22.8396   1
  -3 -12   3 871.767 20.6289  -2
   3  12  -1 871.767 20.6289   1
   3  12   0 165.592 25.0761   1
  -3 -12   4 229.804 22.9289  -2
   3  12   0 229.804 22.9289   1
   3  12   1 618.084 24.8600   1
  -3 -12   5 581.630 22.4210  -2
   3  12   1 581.630 22.4210   1
  -3 -12   6 541.893 20.1494  -2
   3  12   2 541.893 20.1494   1
  -3 -12   7 1098.26 18.3079  -2
   3  12   3 1098.26 18.3079   1
  -3 -12   8 305.062 27.3504  -2
   3  12   4 305.062 27.3504   1
  -3 -12   9 911.215 21.9858  -2
   3  12   5 911.215 21.9858   1
   4 -15   8 628.280 14.8929  -2
  -4  15   5 628.280 14.8929   1
   4 -15   7 525.497 18.0295  -2
  -4  15   4 525.497 18.0295   1
   4 -15   6 1438.64 23.6050  -2
  -4  15   3 1438.64 23.6050   1
   4 -15   5 633.155 33.1879  -2
  -4  15   2 633.155 33.1879   1
   4 -15   4 458.863 35.2930  -2
  -4  15   1 458.863 35.2930   1
   4 -15   3 207.337 35.2159  -2
  -4  15   0 207.337 35.2159   1
   4 -15   2 1975.69 41.3048  -2
  -4  15  -1 1975.69 41.3048   1
  -4  14   9 1451.51 15.6633   1
  -4  14   8 386.398 12.7173   1
   4 -14  10 1070.63 19.0338  -2
  -4  14   7 1070.63 19.0338   1
  -4  14   6 5469.26 37.1832   1
   4 -14   9 5800.23 29.7213  -2
  -4  14   6 5800.23 29.7213   1
   4 -14   8 1560.87 21.8895  -2
  -4  14   5 1560.87 21.8895   1
   4 -14   7 1402.57 24.1629  -2
  -4  14   4 1402.57 24.1629   1
   4 -14   6 1935.74 31.1624  -2
  -4  14   3 1935.74 31.1624   1
   4 -14   5 1869.55 28.0009  -2
  -4  14   2 1869.55 28.0009   1
   4 -14   4 465.620 26.7450  -2
  -4  14   1 465.620 26.7450   1
   4 -14   3 2250.64 26.9669  -2
  -4  14   0 2250.64 26.9669   1
   4 -14   2 1194.08 28.5187  -2
  -4  14  -1 1194.08 28.5187   1
   4 -14   1 3263.74 36.3688  -2
  -4  14  -2 3263.74 36.3688   1
   4 -14   0 2614.04 34.8543  -2
  -4  14  -3 2614.04 34.8543   1
   4 -14  -1 426.993 48.9031  -2
  -4  14  -4 426.993 48.9031   1
  -4  13  11 370.505 16.3452   1
  -4  13  10 4127.54 37.2634   1
  -4  13   9 413.001 14.0496   1
  -4  13   8 8166.25 32.3685   1
  -4  13   7 58.7771 20.1631   1
  -4  13   6 136.400 26.0643   1
   4 -13   8 771.629 61.2836  -2
  -4  13   6 771.629 61.2836   1
  -4  13   5 6293.39 41.9000   1
   4 -13   7 7777.13 57.6101  -2
  -4  13   5 7777.13 57.6101   1
  -4  13   4 14151.6 51.2156   1
   4 -13   6 15508.7 72.4313  -2
  -4  13   4 15508.7 72.4313   1
  -4  13   3 4264.56 36.9242   1
   4 -13   5 4489.38 48.1092  -2
  -4  13   3 4489.38 48.1092   1
  -4  13   2 6378.00 42.7631   1
   4 -13   4 8858.17 55.8297  -2
  -4  13   2 8858.17 55.8297   1
  -4  13   1 4047.66 33.6303   1
   4 -13   3 6113.92 63.5844  -2
  -4  13   1 6113.92 63.5844   1
  -4  13   0 3077.51 30.5580   1
   4 -13   2 3778.31 49.1265  -2
  -4  13   0 3778.31 49.1265   1
  -4  13  -1 18592.4 54.5560   1
   4 -13   1 21293.6 87.2047  -2
  -4  13  -1 21293.6 87.2047   1
  -4  13  -2 2948.13 24.4149   1
  -4  13  -3 11227.3 33.6954   1
  -4  13  -4 13488.8 46.3442   1
  -4  13  -5 1494.66 29.8444   1
  -4  13  -6 6139.45 38.9708   1
  -4  13  -7 8023.98 50.2069   1
  -4  13  -8 3283.01 53.1414   1
  -4  13  -9 3605.34 50.6714   1
  -4  13 -10 12490.0 70.8254   1
  -4  12  13 1424.58 20.7942   1
  -4  12  12 280.874 22.3279   1
   4 -12  14 563.690 23.3926  -2
  -4  12  12 563.690 23.3926   1
   4 -12  13 6125.98 27.9757  -2
  -4  12  11 6125.98 27.9757   1
  -4  12  10 3724.62 36.2575   1
   4 -12  12 5303.18 31.2145  -2
  -4  12  10 5303.18 31.2145   1
   4 -12  11 43.7000 8.62058  -2
  -4  12   9 43.7000 8.62058   1
   4 -12  10 140.707 25.4993  -2
  -4  12   8 140.707 25.4993   1
   4 -12   9 4557.72 31.7241  -2
  -4  12   7 4557.72 31.7241   1
   4 -12   8 7155.12 36.4913  -2
  -4  12   6 7155.12 36.4913   1
   4 -12   7 2627.66 32.0692  -2
  -4  12   5 2627.66 32.0692   1
   4 -12   6 1571.58 29.8171  -2
  -4  12   4 1571.58 29.8171   1
   4 -12   5 6572.00 43.3874  -2
  -4  12   3 6572.00 43.3874   1
   4 -12   4 3443.54 34.4295  -2
  -4  12   2 3443.54 34.4295   1
   4 -12   3 357.924 30.3675  -2
  -4  12   1 357.924 30.3675   1
   4 -12   2 941.530 29.6044  -2
  -4  12   0 941.530 29.6044   1
   4 -12   1 132.985 31.4881  -2
  -4  12  -1 132.985 31.4881   1
   4 -12   0 1531.37 28.4816  -2
  -4  12  -2 1531.37 28.4816   1
   4 -12  -1 835.881 25.6594  -2
  -4  12  -3 835.881 25.6594   1
   4 -12  -2 7224.52 32.6128  -2
  -4  12  -4 7224.52 32.6128   1
   4 -12  -3 11893.8 38.9805  -2
  -4  12  -5 11893.8 38.9805   1
   4 -12  -4 2092.36 30.0432  -2
  -4  12  -6 2092.36 30.0432   1
   4 -12  -5 1817.50 30.6419  -2
  -4  12  -7 1817.50 30.6419   1
   4 -12  -6 3863.56 35.2741  -2
  -4  12  -8 3863.56 35.2741   1
   4 -12  -7 5968.23 40.2409  -2
  -4  12  -9 5968.23 40.2409   1
   4 -12  -8 203.701 26.1891  -2
  -4  12 -10 203.701 26.1891   1
   4 -12  -9 398.832 26.7745  -2
  -4  12 -11 398.832 26.7745   1
   4 -12 -10 7922.07 36.9537  -2
  -4  12 -12 7922.07 36.9537   1
   4 -12 -11 6609.01 45.3469  -2
  -4  12 -13 6609.01 45.3469   1
   4 -12 -12 1223.77 27.4302  -2
  -4  12 -14 1223.77 27.4302   1
  -4  12 -15 239.791 21.3250   1
   4 -11  17 235.680 18.5022  -2
  -4  11  15 235.680 18.5022   1
   4 -11  16 1297.71 18.2871  -2
  -4  11  14 1297.71 18.2871   1
   4 -11  15 1128.22 25.0791  -2
  -4  11  13 1128.22 25.0791   1
   4 -11  14 168.787 27.9144  -2
  -4  11  12 168.787 27.9144   1
   4 -11  13 5218.22 40.4403  -2
  -4  11  11 5218.22 40.4403   1
   4 -11  12 2647.35 32.8380  -2
  -4  11  10 2647.35 32.8380   1
   4 -11  11 750.637 30.9029  -2
  -4  11   9 750.637 30.9029   1
   4 -11  10 658.850 29.6494  -2
  -4  11   8 658.850 29.6494   1
   4 -11   9 12883.3 50.4834  -2
  -4  11   7 12883.3 50.4834   1
   4 -11   8 868.967 30.7249  -2
  -4  11   6 868.967 30.7249   1
   4 -11   7 6519.52 46.6396  -2
  -4  11   5 6519.52 46.6396   1
   4 -11   6 15.8213 6.53335  -2
  -4  11   4 15.8213 6.53335   1
   4 -11   5 582.961 8.88204  -2
  -4  11   3 582.961 8.88204   1
   4 -11   4 7092.90 37.8810  -2
  -4  11   2 7092.90 37.8810   1
   4 -11   3 6584.26 35.0057  -2
  -4  11   1 6584.26 35.0057   1
   4 -11   2 787.958 30.4209  -2
  -4  11   0 787.958 30.4209   1
   4 -11   1 13832.9 47.2349  -2
  -4  11  -1 13832.9 47.2349   1
   4 -11   0 108.970 7.99020  -2
  -4  11  -2 108.970 7.99020   1
   4 -11  -1 3038.27 27.7063  -2
  -4  11  -3 3038.27 27.7063   1
   4 -11  -2 2408.12 23.0507  -2
  -4  11  -4 2408.12 23.0507   1
   4 -11  -3 688.149 21.0510  -2
  -4  11  -5 688.149 21.0510   1
   4 -11  -4 47.7834 4.45439  -2
  -4  11  -6 47.7834 4.45439   1
   4 -11  -5 6243.64 36.1645  -2
  -4  11  -7 6243.64 36.1645   1
   4 -11  -6 2642.54 31.5232  -2
  -4  11  -8 2642.54 31.5232   1
   4 -11  -7 9995.12 44.7805  -2
  -4  11  -9 9995.12 44.7805   1
   4 -11  -8 2007.25 34.7734  -2
  -4  11 -10 2007.25 34.7734   1
   4 -11  -9 940.221 33.0769  -2
  -4  11 -11 940.221 33.0769   1
   4 -11 -10 616.184 31.9293  -2
  -4  11 -12 616.184 31.9293   1
   4 -11 -11 2677.88 32.9752  -2
  -4  11 -13 2677.88 32.9752   1
   4 -11 -12 504.021 23.4171  -2
  -4  11 -14 504.021 23.4171   1
   4 -11 -13 825.102 32.5615  -2
  -4  11 -15 825.102 32.5615   1
   4 -11 -14 542.361 23.5907  -2
  -4  11 -16 542.361 23.5907   1
   4 -11 -15 354.920 20.5816  -2
  -4  11 -17 354.920 20.5816   1
  -4  10  16 10.9974 17.5801   1
  -4  10  15 1780.83 13.8738   1
  -4  10  14 7395.69 31.2598   1
  -4  10  13 278.467 21.1028   1
  -4  10  12 3374.45 40.3270   1
  -4  10  11 7219.31 49.4644   1
  -4  10  10 5100.38 46.5439   1
   4 -10  12 5513.83 91.1865  -2
  -4  10  10 5513.83 91.1865   1
  -4  10   9 6322.28 43.6602   1
   4 -10  11 7598.76 99.7592  -2
  -4  10   9 7598.76 99.7592   1
  -4  10   8 296.253 31.5047   1
   4 -10  10 1089.61 86.7166  -2
  -4  10   8 1089.61 86.7166   1
  -4  10   7 5405.03 45.6891   1
   4 -10   9 8876.53 75.0203  -2
  -4  10   7 8876.53 75.0203   1
  -4  10   6 648.298 37.2765   1
   4 -10   8 782.173 48.5148  -2
  -4  10   6 782.173 48.5148   1
  -4  10   5 882.459 33.5793   1
   4 -10   7 1162.56 42.4472  -2
  -4  10   5 1162.56 42.4472   1
  -4  10   4 87.9787 27.4510   1
   4 -10   6 240.601 40.7703  -2
  -4  10   4 240.601 40.7703   1
  -4  10   3 18177.5 61.5591   1
   4 -10   5 21252.5 69.0464  -2
  -4  10   3 21252.5 69.0464   1
  -4  10   2 358.965 27.0193   1
   4 -10   4 1537.14 34.0020  -2
  -4  10   2 1537.14 34.0020   1
  -4  10   1 47808.5 77.1572   1
   4 -10   3 58353.5 113.958  -2
  -4  10   1 58353.5 113.958   1
  -4  10   0 186.737 22.9943   1
   4 -10   2 118.060 68.2362  -2
  -4  10   0 118.060 68.2362   1
  -4  10  -1 3355.75 26.9549   1
   4 -10   1 3987.47 149.199  -2
  -4  10  -1 3987.47 149.199   1
  -4  10  -2 198.489 21.1909   1
   4 -10   0 483.919 65.4409  -2
  -4  10  -2 483.919 65.4409   1
  -4  10  -3 54892.9 64.4118   1
   4 -10  -1 66529.6 115.473  -2
  -4  10  -3 66529.6 115.473   1
  -4  10  -4 6146.24 27.7855   1
   4 -10  -2 6332.55 36.3408  -2
  -4  10  -4 6332.55 36.3408   1
  -4  10  -5 17265.1 37.5812   1
   4 -10  -3 20845.4 48.2516  -2
  -4  10  -5 20845.4 48.2516   1
  -4  10  -6 511.603 18.2205   1
   4 -10  -4 583.084 31.1969  -2
  -4  10  -6 583.084 31.1969   1
  -4  10  -7 1314.45 18.3616   1
   4 -10  -5 1475.24 42.1681  -2
  -4  10  -7 1475.24 42.1681   1
  -4  10  -8 176.412 32.5783   1
   4 -10  -6 102.124 10.9023  -2
  -4  10  -8 102.124 10.9023   1
  -4  10  -9 17959.1 57.8214   1
   4 -10  -7 18493.1 63.5775  -2
  -4  10  -9 18493.1 63.5775   1
  -4  10 -10 4131.05 49.8281   1
   4 -10  -8 4262.28 44.6610  -2
  -4  10 -10 4262.28 44.6610   1
  -4  10 -11 7900.15 38.1670   1
   4 -10  -9 9172.97 66.6080  -2
  -4  10 -11 9172.97 66.6080   1
  -4  10 -12 1055.83 22.1726   1
  -4  10 -13 112.228 21.6131   1
  -4  10 -14 69.3399 20.1298   1
  -4  10 -15 7765.68 29.8137   1
  -4  10 -16 28.4542 19.4712   1
  -4  10 -17 178.714 14.7767   1
  -4  10 -18 580.550 9.23078   1
  -4   9  17 1931.46 18.2644   1
  -4   9  16 781.169 17.5650   1
  -4   9  15 647.877 19.4037   1
  -4   9  14 2321.65 33.8037   1
  -4   9  13 5181.84 47.0884   1
  -4   9  12 2511.09 42.9261   1
  -4   9  11 488.750 26.4865   1
  -4   9  10 297.258 32.6989   1
  -4   9   9 2139.36 46.9876   1
  -4   9   8 4714.29 48.1069   1
  -4   9   7 1539.78 28.8790   1
  -4   9   6 6561.78 35.8968   1
  -4   9   5 874.760 40.6056   1
  -4   9   4 6609.58 66.3928   1
  -4   9   3 5770.47 62.4385   1
  -4   9   2 15815.9 88.6291   1
  -4   9   1 305.636 37.5227   1
  -4   9   0 1128.49 40.5921   1
  -4   9  -1 2108.10 44.7147   1
  -4   9  -2 9357.44 157.026   1
  -4   9  -3 1877.63 99.4498   1
  -4   9  -4 3350.51 113.353   1
  -4   9  -5 3255.66 119.799   1
  -4   9  -6 9143.61 169.654   1
  -4   9  -7 5019.93 22.8092   1
  -4   9  -8 891.402 19.5861   1
  -4   9  -9 62.6967 21.7921   1
  -4   9 -10 3017.81 28.9454   1
  -4   9 -11 249.399 22.5876   1
  -4   9 -12 282.355 23.8460   1
  -4   9 -13 898.756 23.6434   1
  -4   9 -14 1814.75 25.5932   1
  -4   9 -15 8981.23 32.5435   1
  -4   9 -16 3284.14 22.3565   1
  -4   9 -17 3648.04 27.7298   1
  -4   9 -18 76.8959 13.5503   1
  -4   9 -19 8197.10 33.1455   1
   4  -8 -18 6712.48 29.3771   1
   4  -8 -17 246.547 24.5683   1
  -4   8  16 3150.31 41.6017   1
  -4   8 -17 3131.80 37.5017  -2
   4  -8 -16 3131.80 37.5017   1
  -4   8  15 641.686 38.5432   1
  -4   8 -16 792.637 54.3142  -2
   4  -8 -15 792.637 54.3142   1
  -4   8  14 6039.20 66.4370   1
  -4   8 -15 5856.70 75.9127  -2
   4  -8 -14 5856.70 75.9127   1
  -4   8 -14 1238.30 47.2758  -2
   4  -8 -13 1238.30 47.2758   1
  -4   8 -13 3391.83 42.5236  -2
   4  -8 -12 3391.83 42.5236   1
  -4   8 -12 8514.71 62.2645  -2
   4  -8 -11 8514.71 62.2645   1
  -4   8 -11 559.113 59.0420  -2
   4  -8 -10 559.113 59.0420   1
   4  -8  10 2081.93 125.010  -2
  -4   8   9 2081.93 125.010   1
   4  -8   9 2138.37 119.081  -2
  -4   8   8 2138.37 119.081   1
   4  -8   8 1205.49 107.856  -2
  -4   8   7 1205.49 107.856   1
   4  -8   7 2708.04 115.174  -2
  -4   8   6 2708.04 115.174   1
   4  -8   6 22335.1 156.899  -2
  -4   8   5 22335.1 156.899   1
   4  -8   5 4698.84 52.6093  -2
  -4   8   4 4698.84 52.6093   1
   4  -8   4 13197.2 77.3574  -2
  -4   8   3 13197.2 77.3574   1
   4  -8   3 4940.72 56.9442  -2
  -4   8   2 4940.72 56.9442   1
   4  -8   2 1910.13 46.5113  -2
  -4   8   1 1910.13 46.5113   1
   4  -8   1 13943.1 74.3930  -2
  -4   8   0 13943.1 74.3930   1
   4  -8   0 3189.55 53.4698  -2
  -4   8  -1 3189.55 53.4698   1
   4  -8  -1 3800.25 92.2698  -2
  -4   8  -2 3800.25 92.2698   1
   4  -8  -2 3526.57 75.5487  -2
  -4   8  -3 3526.57 75.5487   1
   4  -8  -3 3649.69 93.7362  -2
  -4   8  -4 3649.69 93.7362   1
   4  -8  -4 6596.73 155.600  -2
  -4   8  -5 6596.73 155.600   1
   4  -8  -5 16456.8 150.885  -2
  -4   8  -6 16456.8 150.885   1
   4  -8  -6 9296.96 125.099  -2
  -4   8  -7 9296.96 125.099   1
   4  -8  -7 1116.65 84.1635  -2
  -4   8  -8 1116.65 84.1635   1
   4  -8  -8 1087.89 40.0140  -2
  -4   8  -9 1087.89 40.0140   1
  -4   8 -10 618.097 80.9582   1
   4  -8  -9 1006.79 29.2267  -2
  -4   8 -10 1006.79 29.2267   1
   4  -8 -10 1886.41 32.9423  -2
  -4   8 -11 1886.41 32.9423   1
   4  -8 -11 7700.57 42.4592  -2
  -4   8 -12 7700.57 42.4592   1
   4  -8 -12 4263.72 39.5139  -2
  -4   8 -13 4263.72 39.5139   1
   4  -8 -13 2424.54 37.8900  -2
  -4   8 -14 2424.54 37.8900   1
  -4   8 -15 303.172 52.4296   1
   4  -8 -14 1294.83 46.5639  -2
  -4   8 -15 1294.83 46.5639   1
  -4   8 -16 212.318 30.8070   1
   4  -8 -15 161.715 45.1606  -2
  -4   8 -16 161.715 45.1606   1
  -4   8 -17 211.023 27.8414   1
  -4   8 -18 7334.30 37.0595   1
  -4   8 -19 222.971 10.9813   1
  -4   7 -20 2715.41 27.6540  -2
   4  -7 -19 2715.41 27.6540   1
  -4   7 -19 1749.45 39.4786  -2
   4  -7 -18 1749.45 39.4786   1
  -4   7 -18 2434.56 35.4374  -2
   4  -7 -17 2434.56 35.4374   1
  -4   7 -17 1955.87 41.4633  -2
   4  -7 -16 1955.87 41.4633   1
  -4   7 -16 2590.65 49.5785  -2
   4  -7 -15 2590.65 49.5785   1
  -4   7 -15 302.901 37.5715  -2
   4  -7 -14 302.901 37.5715   1
   4  -7  14 917.547 38.7748  -2
  -4   7  13 917.547 38.7748   1
   4  -7  13 1360.88 48.1305  -2
  -4   7  12 1360.88 48.1305   1
  -4   7 -12 5509.66 58.9512  -2
   4  -7 -11 5509.66 58.9512   1
   4  -7  11 3643.34 60.7538  -2
  -4   7  10 3643.34 60.7538   1
  -4   7 -10 1073.23 56.0206  -2
   4  -7  -9 1073.23 56.0206   1
   4  -7   9 10967.3 214.213  -2
  -4   7   8 10967.3 214.213   1
   4  -7   8 3542.46 140.987  -2
  -4   7   7 3542.46 140.987   1
   4  -7   7 7536.44 116.250  -2
  -4   7   6 7536.44 116.250   1
   4  -7   6 49720.7 266.885  -2
  -4   7   5 49720.7 266.885   1
   4  -7   5 13072.2 143.625  -2
  -4   7   4 13072.2 143.625   1
   4  -7   4 2088.60 44.3197  -2
  -4   7   3 2088.60 44.3197   1
   4  -7   3 6582.04 68.1221  -2
  -4   7   2 6582.04 68.1221   1
   4  -7   2 22333.4 187.234  -2
  -4   7   1 22333.4 187.234   1
   4  -7   1 5574.35 88.6448  -2
  -4   7   0 5574.35 88.6448   1
   4  -7   0 28443.5 288.757  -2
  -4   7  -1 28443.5 288.757   1
   4  -7  -1 11466.6 140.855  -2
  -4   7  -2 11466.6 140.855   1
   4  -7  -2 1738.52 64.4703  -2
  -4   7  -3 1738.52 64.4703   1
   4  -7  -3 10670.3 146.319  -2
  -4   7  -4 10670.3 146.319   1
   4  -7  -4 30136.8 189.173  -2
  -4   7  -5 30136.8 189.173   1
   4  -7  -5 11386.3 80.5899  -2
  -4   7  -6 11386.3 80.5899   1
   4  -7  -6 22667.5 166.750  -2
  -4   7  -7 22667.5 166.750   1
   4  -7  -7 11228.5 159.824  -2
  -4   7  -8 11228.5 159.824   1
   4  -7  -8 12105.8 166.915  -2
  -4   7  -9 12105.8 166.915   1
   4  -7  -9 5202.24 163.232  -2
  -4   7 -10 5202.24 163.232   1
   4  -7 -10 18323.6 69.3860  -2
  -4   7 -11 18323.6 69.3860   1
   4  -7 -11 1407.89 39.4482  -2
  -4   7 -12 1407.89 39.4482   1
   4  -7 -12 6602.41 72.4618  -2
  -4   7 -13 6602.41 72.4618   1
   4  -7 -13 434.396 49.6305  -2
  -4   7 -14 434.396 49.6305   1
   4  -7 -14 1551.91 41.7014  -2
  -4   7 -15 1551.91 41.7014   1
   4  -7 -15 1124.30 32.9825  -2
  -4   7 -16 1124.30 32.9825   1
   4  -7 -16 3386.81 39.1299  -2
  -4   7 -17 3386.81 39.1299   1
   4  -7 -17 778.763 29.4493  -2
  -4   7 -18 778.763 29.4493   1
   4  -7 -18 5233.14 28.6844  -2
  -4   7 -19 5233.14 28.6844   1
   4  -7 -19 657.267 19.1753  -2
  -4   7 -20 657.267 19.1753   1
   4  -6 -20 310.008 14.1113   1
   4  -6 -19 135.033 25.0718   1
   4  -6 -18 128.910 21.1880   1
   4  -6 -17 63.4081 22.0537   1
   4  -6 -16 229.724 20.9964   1
   4  -6 -15 11439.1 45.1315   1
  -4   6  14 27.3911 21.5656   1
   4  -6 -13 2616.10 35.0744   1
   4  -6 -12 704.568 31.9751   1
   4  -6 -11 850.441 38.1663   1
   4  -6 -10 5206.68 68.9758   1
   4  -6  -9 7468.32 74.3002   1
  -4   6   8 3848.70 49.4627   1
  -4   6   7 2710.59 64.1018   1
  -4   6   6 3013.34 64.8299   1
  -4   6   5 13601.0 113.405   1
  -4   6   4 19391.8 130.381   1
  -4   6   3 5408.88 60.6314   1
  -4   6   2 55.6985 38.0246   1
  -4   6   1 883.032 37.3905   1
  -4   6   0 38549.1 143.264   1
  -4   6  -1 10910.8 98.0344   1
  -4   6  -2 6760.18 81.4517   1
  -4   6  -3 6219.88 79.4510   1
  -4   6  -4 14322.5 120.997   1
  -4   6  -5 32515.7 146.957   1
  -4   6  -6 9843.45 87.4213   1
  -4   6  -7 15381.0 67.3435   1
  -4   6  -8 1400.02 35.2575   1
  -4   6  -9 6730.22 58.2591   1
  -4   6 -10 774.354 50.8647   1
  -4   6 -11 1127.62 53.8768   1
  -4   6 -12 107.129 31.3206   1
  -4   6 -13 191.706 40.2129   1
  -4   6 -14 976.521 43.7962   1
  -4   6 -15 7358.34 51.1527   1
  -4   6 -16 6241.30 48.7223   1
  -4   6 -17 5307.97 41.6628   1
  -4   6 -18 184.683 21.5030   1
  -4   6 -19 391.455 16.6320   1
  -4   6 -20 45.2126 22.4788   1
   4  -5 -20 625.949 22.6907   1
   4  -5 -19 84.1561 13.1028   1
   4  -5 -18 929.268 19.7782   1
   4  -5 -17 3139.23 30.6779   1
  -4   5  16 5471.02 39.0690   1
   4  -5 -15 1640.25 27.7180   1
   4  -5 -14 2656.52 36.5127   1
   4  -5 -13 1189.02 43.6109   1
  -4   5  12 40311.8 114.489   1
  -4   5  11 4614.79 128.455   1
   4  -5 -10 20998.7 100.066   1
   4  -5  -9 225.500 34.7588   1
   4  -5  -8 1318.77 42.9893   1
  -4   5   7 592.419 54.3984   1
  -4   5   6 17800.1 161.327   1
  -4   5   5 3442.86 63.1217   1
  -4   5   4 49093.2 191.207   1
  -4   5   3 595.762 40.4937   1
  -4   5   2 20162.3 96.2603   1
  -4   5   1 17011.0 88.5482   1
  -4   5   0 197.184 27.3747   1
  -4   5  -1 46130.3 167.685   1
  -4   5  -2 137081. 247.582   1
  -4   5  -3 35.1581 51.1335   1
  -4   5  -4 12463.3 85.8948   1
  -4   5  -5 8509.97 55.1812   1
  -4   5  -6 8559.79 76.2418   1
  -4   5  -7 6793.31 47.4286   1
  -4   5  -8 14272.1 65.0589   1
  -4   5  -9 57.4737 31.9973   1
  -4   5 -10 3452.59 67.3640   1
  -4   5 -11 3305.50 67.7268   1
  -4   5 -12 18139.6 77.6077   1
  -4   5 -13 2922.85 40.1505   1
  -4   5 -14 964.740 47.7001   1
  -4   5 -15 5440.80 59.2794   1
  -4   5 -16 2477.90 46.7560   1
  -4   5 -17 181.234 36.0770   1
  -4   5 -18 20.1335 31.2207   1
  -4   5 -19 985.290 40.9874   1
  -4   5 -20 102.807 25.1895   1
   4  -4 -21 62.8053 12.1390   1
  -4   4  20 665.079 27.2719   1
   4  -4 -19 15.9085 14.7267   1
   4  -4 -18 3452.16 40.9150   1
   4  -4  18 4571.88 48.1902  -2
  -4   4  18 4571.88 48.1902   1
   4  -4  17 1663.84 35.3820  -2
  -4   4  17 1663.84 35.3820   1
   4  -4 -16 111.612 52.9802   1
   4  -4  16 735.857 54.1305  -2
  -4   4  16 735.857 54.1305   1
   4  -4  15 935.650 45.7690  -2
  -4   4  15 935.650 45.7690   1
  -4   4 -14 3809.46 52.4854  -2
   4  -4 -14 3809.46 52.4854   1
   4  -4  13 46930.1 98.0966  -2
  -4   4  13 46930.1 98.0966   1
   4  -4  12 3110.16 133.361  -2
  -4   4  12 3110.16 133.361   1
   4  -4  11 455.501 108.152  -2
  -4   4  11 455.501 108.152   1
   4  -4  10 6159.70 143.967  -2
  -4   4  10 6159.70 143.967   1
  -4   4  -9 17916.0 88.2089  -2
   4  -4  -9 17916.0 88.2089   1
   4  -4   8 24367.9 216.289  -2
  -4   4   8 24367.9 216.289   1
  -4   4   7 16842.8 144.202   1
   4  -4   7 28641.1 222.990  -2
  -4   4   7 28641.1 222.990   1
  -4   4   6 72169.6 292.813   1
   4  -4   6 77566.4 336.783  -2
  -4   4   6 77566.4 336.783   1
  -4   4   5 15980.3 146.823   1
   4  -4   4 54125.2 255.477  -2
  -4   4   4 54125.2 255.477   1
  -4   4   3 11246.5 126.716   1
   4  -4   3 11666.4 76.1802  -2
  -4   4   3 11666.4 76.1802   1
  -4   4   2 72730.8 181.147   1
   4  -4   2 90655.9 237.504  -2
  -4   4   2 90655.9 237.504   1
  -4   4   1 4308.15 59.4565   1
   4  -4   1 5072.38 47.6227  -2
  -4   4   1 5072.38 47.6227   1
  -4   4   0 346808. 480.565   1
   4  -4   0 418285. 343.425  -2
  -4   4   0 418285. 343.425   1
  -4   4  -1 2975.19 55.0729   1
   4  -4  -1 3850.26 45.9295  -2
  -4   4  -1 3850.26 45.9295   1
   4  -4  -2 91465.8 151.938  -2
  -4   4  -2 91465.8 151.938   1
   4  -4  -3 6502.67 44.9280  -2
  -4   4  -3 6502.67 44.9280   1
   4  -4  -4 46620.8 97.8257  -2
  -4   4  -4 46620.8 97.8257   1
   4  -4  -5 9881.65 61.5561  -2
  -4   4  -5 9881.65 61.5561   1
  -4   4  -6 26392.9 189.294   1
   4  -4  -6 39339.2 116.676  -2
  -4   4  -6 39339.2 116.676   1
  -4   4  -7 60764.8 170.385   1
   4  -4  -7 66312.6 201.081  -2
  -4   4  -7 66312.6 201.081   1
  -4   4  -8 2986.74 72.1812   1
   4  -4  -8 7603.41 86.7645  -2
  -4   4  -8 7603.41 86.7645   1
   4  -4  -9 9216.71 95.4142  -2
  -4   4  -9 9216.71 95.4142   1
   4  -4 -10 6260.14 62.9414  -2
  -4   4 -10 6260.14 62.9414   1
   4  -4 -11 1399.56 57.6245  -2
  -4   4 -11 1399.56 57.6245   1
  -4   4 -12 7802.49 146.231   1
   4  -4 -12 8046.91 91.5734  -2
  -4   4 -12 8046.91 91.5734   1
  -4   4 -13 89476.9 426.556   1
   4  -4 -13 95616.2 214.869  -2
  -4   4 -13 95616.2 214.869   1
  -4   4 -14 287.179 92.0775   1
   4  -4 -14 1106.27 55.0602  -2
  -4   4 -14 1106.27 55.0602   1
   4  -4 -15 1513.66 54.5036  -2
  -4   4 -15 1513.66 54.5036   1
   4  -4 -16 4148.39 88.8686  -2
  -4   4 -16 4148.39 88.8686   1
   4  -4 -17 8164.91 90.2943  -2
  -4   4 -17 8164.91 90.2943   1
   4  -4 -18 4255.73 50.5487  -2
  -4   4 -18 4255.73 50.5487   1
  -4   4 -19 2875.44 48.5580   1
   4  -4 -19 3272.86 52.4958  -2
  -4   4 -19 3272.86 52.4958   1
  -4   4 -20 349.731 18.5633   1
  -4   3 -21 62.7673 18.7458  -2
   4  -3 -21 62.7673 18.7458   1
  -4   3 -20 1543.75 22.0619  -2
   4  -3 -20 1543.75 22.0619   1
  -4   3 -19 2540.28 24.1268  -2
   4  -3 -19 2540.28 24.1268   1
  -4   3 -18 3174.07 35.1030  -2
   4  -3 -18 3174.07 35.1030   1
  -4   3 -17 5378.99 45.0838  -2
   4  -3 -17 5378.99 45.0838   1
  -4   3 -16 3641.70 45.3065  -2
   4  -3 -16 3641.70 45.3065   1
  -4   3 -15 2796.76 52.2764  -2
   4  -3 -15 2796.76 52.2764   1
   4  -3  14 1428.75 61.4763  -2
  -4   3  14 1428.75 61.4763   1
   4  -3  13 1406.69 53.3054  -2
  -4   3  13 1406.69 53.3054   1
   4  -3  12 2352.18 131.346  -2
  -4   3  12 2352.18 131.346   1
   4  -3  11 13491.1 214.340  -2
  -4   3  11 13491.1 214.340   1
   4  -3  10 17084.0 232.470  -2
  -4   3  10 17084.0 232.470   1
   4  -3   9 13525.6 207.489  -2
  -4   3   9 13525.6 207.489   1
   4  -3   8 868.204 94.0048  -2
  -4   3   8 868.204 94.0048   1
   4  -3   7 6045.92 81.0333  -2
  -4   3   7 6045.92 81.0333   1
   4  -3   6 7101.20 88.2473  -2
  -4   3   6 7101.20 88.2473   1
   4  -3   5 6151.37 91.8237  -2
  -4   3   5 6151.37 91.8237   1
   4  -3   4 5723.02 115.911  -2
  -4   3   4 5723.02 115.911   1
   4  -3   3 43538.0 178.436  -2
  -4   3   3 43538.0 178.436   1
   4  -3   2 34128.0 96.2238  -2
  -4   3   2 34128.0 96.2238   1
   4  -3   1 21084.7 56.6418  -2
  -4   3   1 21084.7 56.6418   1
   4  -3   0 11660.0 61.6011  -2
  -4   3   0 11660.0 61.6011   1
   4  -3  -1 22879.5 92.1644  -2
  -4   3  -1 22879.5 92.1644   1
   4  -3  -2 59935.6 159.786  -2
  -4   3  -2 59935.6 159.786   1
   4  -3  -3 40777.5 162.364  -2
  -4   3  -3 40777.5 162.364   1
   4  -3  -4 11445.6 142.029  -2
  -4   3  -4 11445.6 142.029   1
   4  -3  -5 2123.49 54.0817  -2
  -4   3  -5 2123.49 54.0817   1
   4  -3  -6 32613.4 226.982  -2
  -4   3  -6 32613.4 226.982   1
   4  -3  -7 1803.19 71.2571  -2
  -4   3  -7 1803.19 71.2571   1
   4  -3  -8 1009.88 40.6129  -2
  -4   3  -8 1009.88 40.6129   1
   4  -3  -9 4277.70 73.7080  -2
  -4   3  -9 4277.70 73.7080   1
   4  -3 -10 9284.23 97.4186  -2
  -4   3 -10 9284.23 97.4186   1
   4  -3 -11 6171.70 88.8438  -2
  -4   3 -11 6171.70 88.8438   1
   4  -3 -12 6426.52 94.2766  -2
  -4   3 -12 6426.52 94.2766   1
   4  -3 -13 1903.52 63.8618  -2
  -4   3 -13 1903.52 63.8618   1
   4  -3 -14 5981.64 91.8610  -2
  -4   3 -14 5981.64 91.8610   1
   4  -3 -15 1401.04 56.1018  -2
  -4   3 -15 1401.04 56.1018   1
   4  -3 -16 1609.85 53.5491  -2
  -4   3 -16 1609.85 53.5491   1
   4  -3 -17 2619.11 52.6058  -2
  -4   3 -17 2619.11 52.6058   1
   4  -3 -18 753.119 38.2894  -2
  -4   3 -18 753.119 38.2894   1
   4  -3 -19 4160.61 32.7345  -2
  -4   3 -19 4160.61 32.7345   1
   4  -3 -20 4000.38 33.2353  -2
  -4   3 -20 4000.38 33.2353   1
   4  -3 -21 175.972 20.0278  -2
  -4   3 -21 175.972 20.0278   1
  -4   2  21 4623.75 25.0799   1
   4  -2 -20 102.227 13.7839   1
   4  -2 -19 660.638 17.7779   1
  -4   2  18 91.9439 19.1861   1
  -4   2  17 3114.57 32.6290   1
  -4   2  16 826.130 29.5670   1
   4  -2 -15 5107.43 40.6589   1
   4  -2 -14 8944.69 64.4268   1
  -4   2  13 3513.58 40.3003   1
  -4   2  12 273.390 76.2058   1
   4  -2 -11 10081.4 102.961   1
  -4   2  10 17225.5 186.169   1
  -4   2   9 56745.4 308.166   1
  -4   2   8 70972.7 330.973   1
  -4   2   7 1340.22 49.9134   1
  -4   2   6 17527.8 117.669   1
  -4   2   5 93054.0 249.194   1
  -4   2   4 1194.89 29.4652   1
  -4   2   3 109181. 227.108   1
  -4   2   2 30484.4 123.997   1
  -4   2   1 28311.4 107.272   1
  -4   2   0 169.926 24.2417   1
  -4   2  -1 8867.91 70.6663   1
  -4   2  -2 14565.9 93.9116   1
  -4   2  -3 43583.8 163.151   1
  -4   2  -4 404.877 36.4113   1
  -4   2  -5 103693. 272.397   1
  -4   2  -6 12033.6 103.298   1
  -4   2  -7 7473.88 78.9582   1
  -4   2  -8 12936.0 81.2343   1
  -4   2  -9 72008.5 174.393   1
  -4   2 -10 13755.6 101.926   1
  -4   2 -11 2893.84 66.9637   1
  -4   2 -12 99.7405 55.4910   1
  -4   2 -13 4943.22 47.1588   1
  -4   2 -14 2534.95 38.3531   1
  -4   2 -15 629.729 41.9282   1
   4  -2  16 44.8126 37.0392   1
  -4   2 -17 323.200 34.3788   1
  -4   2 -18 260.568 28.6163   1
  -4   2 -19 390.101 18.3874   1
  -4   2 -20 282.135 11.9563   1
  -4   2 -21 246.097 10.1984   1
  -4   1  21 1.07653 14.9610   1
  -4   1  20 1059.89 14.1961   1
   4  -1 -19 2916.73 24.1116   1
   4  -1 -18 138.671 26.0366   1
   4  -1 -17 765.559 26.0478   1
   4  -1 -16 6711.40 48.9618   1
   4  -1 -15 2324.31 39.5481   1
  -4   1  14 11862.6 77.4401   1
  -4   1  13 210.057 32.8103   1
   4  -1 -12 313.190 50.1642   1
  -4   1  11 2354.83 91.8748   1
  -4   1  10 21139.8 193.614   1
  -4   1   9 953.455 66.9490   1
  -4   1   8 96135.3 273.792   1
  -4   1   7 22952.2 132.279   1
  -4   1   6 363.951 57.3062   1
  -4   1   5 1324.41 44.6785   1
  -4   1   4 20460.2 80.5126   1
  -4   1   3 4352.20 45.4730   1
  -4   1   2 2759.78 41.3211   1
  -4   1   1 26760.8 120.875   1
  -4   1   0 258.665 28.5342   1
  -4   1  -1 5165.42 86.9247   1
  -4   1  -2 1913.74 46.7966   1
  -4   1  -3 2234.19 51.2648   1
  -4   1  -4 11112.6 94.6698   1
  -4   1  -5 457.910 43.2873   1
  -4   1  -6 1590.97 56.0235   1
  -4   1  -7 18358.7 136.119   1
  -4   1  -8 89165.1 294.123   1
  -4   1  -9 405.653 38.8905   1
   4  -1  10 6914.70 44.2976   1
   4  -1  11 3209.14 36.9792   1
  -4   1 -12 3769.16 43.3778   1
  -4   1 -13 3474.49 27.8217   1
  -4   1 -14 12044.1 51.9365   1
  -4   1 -15 496.392 32.5738   1
  -4   1 -16 7511.99 60.0713   1
  -4   1 -17 947.639 36.8198   1
  -4   1 -18 1459.91 30.0996   1
  -4   1 -19 1369.78 24.8156   1
  -4   1 -20 2940.48 21.3309   1
  -4   1 -21 1042.12 14.1503   1
  -4   0  21 1106.07 25.2179   1
   4   0 -20 6850.54 28.7308   1
  -4   0 -19 7355.38 55.2966  -2
   4   0 -20 7355.38 55.2966   1
  -4   0  19 656.868 40.5116   1
  -4   0 -18 1723.57 37.0891  -2
   4   0 -19 1723.57 37.0891   1
   4   0  17 14139.4 56.9448  -2
  -4   0  18 14139.4 56.9448   1
   4   0  16 2629.46 31.4611  -2
  -4   0  17 2629.46 31.4611   1
   4   0  15 6272.55 39.7372  -2
  -4   0  16 6272.55 39.7372   1
   4   0  14 4136.69 39.0833  -2
  -4   0  15 4136.69 39.0833   1
   4   0  13 8472.19 52.1787  -2
  -4   0  14 8472.19 52.1787   1
   4   0  12 7694.20 55.3144  -2
  -4   0  13 7694.20 55.3144   1
  -4   0 -11 39333.5 150.258  -2
   4   0 -12 39333.5 150.258   1
  -4   0 -10 9665.45 104.433  -2
   4   0 -11 9665.45 104.433   1
  -4   0  -9 222.629 60.2240  -2
   4   0 -10 222.629 60.2240   1
  -4   0   9 273.952 62.2649   1
  -4   0  -8 416.459 57.4037  -2
   4   0  -9 416.459 57.4037   1
  -4   0   8 1990.82 77.1042   1
   4   0   6 2567.47 91.3644  -2
  -4   0   7 2567.47 91.3644   1
  -4   0   6 2910.31 57.6207   1
  -4   0   5 171.512 50.1855   1
  -4   0   4 11012.9 127.234   1
  -4   0   3 122.407 19.5266   1
  -4   0   2 7225.51 73.1713   1
  -4   0   1 434.277 35.4714   1
  -4   0   0 3103.90 29.8757   1
  -4   0  -1 843.215 37.0803   1
  -4   0  -2 1050.86 65.3046   1
   4   0  -3 1237.02 69.8079  -2
  -4   0  -2 1237.02 69.8079   1
  -4   0  -3 86.0938 52.2081   1
   4   0  -4 2127.75 81.0018  -2
  -4   0  -3 2127.75 81.0018   1
   4   0  -5 17510.2 121.374  -2
  -4   0  -4 17510.2 121.374   1
   4   0  -6 3512.51 74.2940  -2
  -4   0  -5 3512.51 74.2940   1
   4   0  -7 1897.14 70.8387  -2
  -4   0  -6 1897.14 70.8387   1
   4   0  -8 6872.45 100.410  -2
  -4   0  -7 6872.45 100.410   1
   4   0  -9 527.760 69.7938  -2
  -4   0  -8 527.760 69.7938   1
   4   0 -10 958.931 33.7271  -2
  -4   0  -9 958.931 33.7271   1
   4   0  10 9727.07 150.933   1
   4   0 -11 10957.6 61.8293  -2
  -4   0 -10 10957.6 61.8293   1
   4   0 -12 39615.3 96.4687  -2
  -4   0 -11 39615.3 96.4687   1
   4   0 -13 24976.6 68.9643  -2
  -4   0 -12 24976.6 68.9643   1
   4   0 -14 14279.0 54.0336  -2
  -4   0 -13 14279.0 54.0336   1
   4   0 -15 1191.10 37.8589  -2
  -4   0 -14 1191.10 37.8589   1
   4   0 -16 1657.12 45.7063  -2
  -4   0 -15 1657.12 45.7063   1
   4   0 -17 8186.28 52.4395  -2
  -4   0 -16 8186.28 52.4395   1
   4   0 -18 10185.3 64.2805  -2
  -4   0 -17 10185.3 64.2805   1
  -4   0  19 6902.94 67.0715  -2
   4   0  18 6902.94 67.0715   1
   4   0 -20 1814.05 29.0886  -2
  -4   0 -19 1814.05 29.0886   1
  -4   0 -20 2247.76 18.4734   1
   4   1  20 2252.72 27.6804  -2
  -4  -1  21 2252.72 27.6804   1
   4   1  19 975.054 25.8449  -2
  -4  -1  20 975.054 25.8449   1
  -4  -1 -18 6212.14 35.7913  -2
   4   1 -19 6212.14 35.7913   1
  -4  -1 -17 3719.71 33.3385  -2
   4   1 -18 3719.71 33.3385   1
   4   1  16 684.762 30.6994  -2
  -4  -1  17 684.762 30.6994   1
   4   1  15 1304.91 31.3687  -2
  -4  -1  16 1304.91 31.3687   1
  -4  -1 -14 3567.87 36.8434  -2
   4   1 -15 3567.87 36.8434   1
  -4  -1 -13 5971.42 40.4079  -2
   4   1 -14 5971.42 40.4079   1
   4   1  12 6211.11 46.6290  -2
  -4  -1  13 6211.11 46.6290   1
  -4  -1 -11 5972.22 61.6302  -2
   4   1 -12 5972.22 61.6302   1
  -4  -1 -10 3032.72 56.8011  -2
   4   1 -11 3032.72 56.8011   1
   4   1   9 2866.19 46.9745  -2
  -4  -1  10 2866.19 46.9745   1
  -4  -1  -8 17357.6 79.0216  -2
   4   1  -9 17357.6 79.0216   1
   4   1   7 19818.1 82.6928  -2
  -4  -1   8 19818.1 82.6928   1
   4   1   6 41202.5 262.346  -2
  -4  -1   7 41202.5 262.346   1
   4   1   5 12907.9 159.507  -2
  -4  -1   6 12907.9 159.507   1
   4   1   4 17462.1 174.446  -2
  -4  -1   5 17462.1 174.446   1
   4   1   3 53310.5 300.769  -2
  -4  -1   4 53310.5 300.769   1
   4   1   2 43457.3 257.772  -2
  -4  -1   3 43457.3 257.772   1
   4   1   1 89080.9 267.619  -2
  -4  -1   2 89080.9 267.619   1
   4   1   0 185559. 307.756  -2
  -4  -1   1 185559. 307.756   1
   4   1  -1 44275.3 139.840  -2
  -4  -1   0 44275.3 139.840   1
   4   1  -2 102900. 427.966  -2
  -4  -1  -1 102900. 427.966   1
   4   1  -3 105832. 286.075  -2
  -4  -1  -2 105832. 286.075   1
   4   1  -4 14445.7 119.733  -2
  -4  -1  -3 14445.7 119.733   1
   4   1  -5 22586.1 150.297  -2
  -4  -1  -4 22586.1 150.297   1
   4   1  -6 30550.9 186.218  -2
  -4  -1  -5 30550.9 186.218   1
   4   1  -7 19068.2 159.133  -2
  -4  -1  -6 19068.2 159.133   1
   4   1  -8 24027.1 184.900  -2
  -4  -1  -7 24027.1 184.900   1
   4   1  -9 8549.21 126.060  -2
  -4  -1  -8 8549.21 126.060   1
   4   1 -10 2316.82 47.6958  -2
  -4  -1  -9 2316.82 47.6958   1
   4   1 -11 14317.5 66.6873  -2
  -4  -1 -10 14317.5 66.6873   1
   4   1 -12 9618.58 81.2246  -2
  -4  -1 -11 9618.58 81.2246   1
  -4  -1  13 1403.76 41.7497  -2
   4   1  12 1403.76 41.7497   1
   4   1 -14 2239.16 41.3056  -2
  -4  -1 -13 2239.16 41.3056   1
   4   1 -15 1160.28 38.6336  -2
  -4  -1 -14 1160.28 38.6336   1
   4   1 -16 2895.78 40.4816  -2
  -4  -1 -15 2895.78 40.4816   1
  -4  -1  17 1281.66 48.0974  -2
   4   1  16 1281.66 48.0974   1
  -4  -1  18 1770.16 42.6672  -2
   4   1  17 1770.16 42.6672   1
  -4  -1  19 1601.88 52.9257  -2
   4   1  18 1601.88 52.9257   1
  -4  -1  20 706.600 20.5389  -2
   4   1  19 706.600 20.5389   1
  -4  -1  21 692.197 12.3403  -2
   4   1  20 692.197 12.3403   1
  -4  -2  20 87.6173 23.8185   1
   4   2 -19 527.080 31.1228   1
  -4  -2  18 9899.78 39.3301   1
   4   2 -17 4620.74 31.1625   1
   4   2 -16 3940.48 29.6040   1
  -4  -2  15 644.358 25.2275   1
  -4  -2  14 98.4221 25.0438   1
   4   2 -13 106.884 24.4430   1
   4   2 -12 11926.1 63.2466   1
   4   2 -11 9356.86 56.9535   1
   4   2 -10 11804.7 63.1405   1
  -4  -2   9 12585.9 57.3887   1
   4   2  -8 2482.60 26.0860   1
  -4  -2   7 14422.6 52.1079   1
  -4  -2   6 332.216 51.5989   1
  -4  -2   5 27058.2 190.491   1
  -4  -2   4 2713.54 76.6252   1
  -4  -2   3 26471.7 196.277   1
   4   2  -2 4199.66 72.0555   1
   4   2  -1 297.161 41.5541   1
   4   2   0 92.9565 38.2925   1
   4   2   1 14695.7 128.157   1
  -4  -2  -2 3820.32 78.0610   1
  -4  -2  -3 13986.5 137.451   1
  -4  -2  -4 235.127 55.0946   1
  -4  -2  -5 2034.98 78.5614   1
  -4  -2  -6 2118.75 55.5653   1
  -4  -2  -7 13147.3 158.712   1
   4   2   8 5923.33 93.0249   1
   4   2   9 6077.63 93.2802   1
   4   2  10 14264.9 134.854   1
  -4  -2 -11 2619.19 32.6643   1
   4   2  12 313.781 26.3903   1
  -4  -2 -13 1159.28 31.1303   1
  -4  -2 -14 1335.83 29.8572   1
  -4  -2 -15 10564.9 44.1959   1
  -4  -2 -16 3019.43 34.5773   1
   4   2  17 4148.43 30.8342   1
   4   2  18 825.363 23.4209   1
  -4  -2 -19 3451.44 17.5106   1
   4   3 -20 1015.63 29.3279   1
   4   3 -19 1263.43 20.0134   1
   4   3 -18 1870.18 28.2363   1
   4   3 -17 345.814 23.6348   1
   4   3 -16 11026.5 50.0072   1
   4   3 -15 6052.57 37.4632   1
   4   3 -14 843.018 25.5093   1
  -4  -3  13 286.818 25.6865   1
   4   3 -12 4475.24 47.1689   1
   4   3 -11 3336.47 40.5804   1
   4   3 -10 12871.4 59.8973   1
   4   3  -9 658.149 31.3449   1
   4   3  -8 510.768 24.1205   1
   4   3  -7 3063.80 34.1470   1
   4   3  -6 207.729 32.4813   1
   4   3  -5 9931.11 57.0768   1
  -4  -3   4 833.349 39.5201   1
  -4  -3   3 1694.29 42.5793   1
   4   3  -2 633.932 45.0821   1
  -4  -3   1 21337.8 133.121   1
  -4  -3   0 2546.07 58.4752   1
  -4  -3  -1 466.948 45.8064   1
  -4  -3  -2 1110.10 84.1975   1
   4   3   3 15945.6 83.1406   1
   4   3   4 477.768 49.9329   1
   4   3   5 10577.3 84.0710   1
   4   3   6 502.830 39.6075   1
  -4  -3  -7 139.736 43.1707   1
  -4  -3  -8 5647.35 75.9640   1
  -4  -3  -9 19931.5 129.195   1
  -4  -3 -10 21483.6 67.2754   1
  -4  -3 -11 2834.26 36.8431   1
  -4  -3 -12 2533.13 40.1287   1
  -4  -3 -13 48.1334 24.4796   1
   4   3  14 2577.39 28.4205   1
  -4  -3 -15 1386.42 23.3715   1
  -4  -3 -16 1635.15 22.2562   1
   4   3  17 1833.57 22.8728   1
   4   3  18-2.90456 13.1888   1
   4   3  19 57.9707 14.2307   1
   4   4 -20 200.962 19.7678   1
  -4  -4 -17 2728.73 36.8866  -2
   4   4 -19 2728.73 36.8866   1
  -4  -4 -16 1915.18 32.1610  -2
   4   4 -18 1915.18 32.1610   1
  -4  -4 -15 387.853 28.2818  -2
   4   4 -17 387.853 28.2818   1
  -4  -4 -14 78.0888 28.9368  -2
   4   4 -16 78.0888 28.9368   1
   4   4  13 1814.73 36.0755  -2
  -4  -4  15 1814.73 36.0755   1
  -4  -4 -12 8225.26 50.3373  -2
   4   4 -14 8225.26 50.3373   1
  -4  -4 -11 9206.05 62.3081  -2
   4   4 -13 9206.05 62.3081   1
  -4  -4 -10 1022.37 65.6885  -2
   4   4 -12 1022.37 65.6885   1
  -4  -4  -9 779.296 73.2595  -2
   4   4 -11 779.296 73.2595   1
  -4  -4  -8 771.979 54.9661  -2
   4   4 -10 771.979 54.9661   1
  -4  -4  -7 1367.54 63.5052  -2
   4   4  -9 1367.54 63.5052   1
  -4  -4  -6 32376.0 138.677  -2
   4   4  -8 32376.0 138.677   1
  -4  -4  -5 2222.42 59.0969  -2
   4   4  -7 2222.42 59.0969   1
  -4  -4  -4 108356. 218.534  -2
   4   4  -6 108356. 218.534   1
  -4  -4  -3 1880.82 49.6373  -2
   4   4  -5 1880.82 49.6373   1
   4   4   2 1212.29 79.5580  -2
  -4  -4   4 1212.29 79.5580   1
   4   4   1 13655.4 94.4925  -2
  -4  -4   3 13655.4 94.4925   1
   4   4   0 182004. 453.041  -2
  -4  -4   2 182004. 453.041   1
  -4  -4   1 4789.62 58.0482  -2
   4   4  -1 4789.62 58.0482   1
  -4  -4   2 293988. 345.290  -2
   4   4   0 293988. 345.290   1
   4   4  -3 12547.0 81.8459  -2
  -4  -4  -1 12547.0 81.8459   1
  -4  -4   4 484.819 42.2608  -2
   4   4   2 484.819 42.2608   1
  -4  -4   5 689.202 75.1019  -2
   4   4   3 689.202 75.1019   1
  -4  -4   6 81561.1 323.603  -2
   4   4   4 81561.1 323.603   1
   4   4  -7 3238.94 74.4289  -2
  -4  -4  -5 3238.94 74.4289   1
  -4  -4   8 72628.4 238.723  -2
   4   4   6 72628.4 238.723   1
   4   4  -9 4136.75 162.883  -2
  -4  -4  -7 4136.75 162.883   1
   4   4 -10 1667.11 46.0660  -2
  -4  -4  -8 1667.11 46.0660   1
  -4  -4  11 338.443 40.5411  -2
   4   4   9 338.443 40.5411   1
  -4  -4  12 821.629 47.9271  -2
   4   4  10 821.629 47.9271   1
   4   4 -13 12392.6 60.8940  -2
  -4  -4 -11 12392.6 60.8940   1
   4   4 -14 4605.29 45.6418  -2
  -4  -4 -12 4605.29 45.6418   1
   4   4 -15 559.170 34.0937  -2
  -4  -4 -13 559.170 34.0937   1
  -4  -4  16 85.8720 8.68365  -2
   4   4  14 85.8720 8.68365   1
  -4  -4  17 1382.47 36.4526  -2
   4   4  15 1382.47 36.4526   1
  -4  -4  18 1258.55 33.3334  -2
   4   4  16 1258.55 33.3334   1
  -4  -4  19 3237.49 23.9876  -2
   4   4  17 3237.49 23.9876   1
  -4  -4  20 393.200 22.3850  -2
   4   4  18 393.200 22.3850   1
  -4  -5 -17 1893.86 36.9203  -2
   4   5 -19 1893.86 36.9203   1
  -4  -5 -16 3808.43 43.6526  -2
   4   5 -18 3808.43 43.6526   1
  -4  -5 -15 2358.24 28.2321  -2
   4   5 -17 2358.24 28.2321   1
  -4  -5 -14 1792.17 28.7818  -2
   4   5 -16 1792.17 28.7818   1
  -4  -5 -13 3235.27 42.1523  -2
   4   5 -15 3235.27 42.1523   1
  -4  -5 -12 2165.58 43.9220  -2
   4   5 -14 2165.58 43.9220   1
  -4  -5 -11 10604.5 63.7654  -2
   4   5 -13 10604.5 63.7654   1
  -4  -5 -10 43598.3 182.285  -2
   4   5 -12 43598.3 182.285   1
  -4  -5  -9 3134.29 59.7163  -2
   4   5 -11 3134.29 59.7163   1
  -4  -5  -8 3070.66 41.7459  -2
   4   5 -10 3070.66 41.7459   1
   4   5   7 2521.96 36.0144  -2
  -4  -5   9 2521.96 36.0144   1
   4   5   6 42390.4 124.377  -2
  -4  -5   8 42390.4 124.377   1
   4   5   5 1478.32 50.2655  -2
  -4  -5   7 1478.32 50.2655   1
  -4  -5  -4 7507.09 119.161  -2
   4   5  -6 7507.09 119.161   1
  -4  -5  -3 7659.34 124.243  -2
   4   5  -5 7659.34 124.243   1
   4   5   2 10291.3 139.629  -2
  -4  -5   4 10291.3 139.629   1
   4   5   1 228.282 60.4078  -2
  -4  -5   3 228.282 60.4078   1
  -4  -5   0 46.2380 6.12085  -2
   4   5  -2 46.2380 6.12085   1
   4   5  -1 8089.13 75.6406  -2
  -4  -5   1 8089.13 75.6406   1
   4   5  -2 314.918 45.0898  -2
  -4  -5   0 314.918 45.0898   1
   4   5  -3 323.385 44.9336  -2
  -4  -5  -1 323.385 44.9336   1
  -4  -5   4 6355.57 95.7152  -2
   4   5   2 6355.57 95.7152   1
  -4  -5   5 3415.96 69.6412  -2
   4   5   3 3415.96 69.6412   1
  -4  -5   6 1720.05 60.8243  -2
   4   5   4 1720.05 60.8243   1
   4   5  -7 2546.07 74.3712  -2
  -4  -5  -5 2546.07 74.3712   1
  -4  -5   8 25307.6 111.222  -2
   4   5   6 25307.6 111.222   1
   4   5  -9 12222.2 72.1351  -2
  -4  -5  -7 12222.2 72.1351   1
  -4  -5  10 2942.39 41.9842  -2
   4   5   8 2942.39 41.9842   1
  -4  -5  11 1184.56 40.1708  -2
   4   5   9 1184.56 40.1708   1
  -4  -5  12 34468.0 112.398  -2
   4   5  10 34468.0 112.398   1
   4   5 -13 5697.31 48.9109  -2
  -4  -5 -11 5697.31 48.9109   1
   4   5 -14 1643.32 37.2281  -2
  -4  -5 -12 1643.32 37.2281   1
   4   5 -15 1475.52 32.9567  -2
  -4  -5 -13 1475.52 32.9567   1
   4   5 -16 5212.70 39.0695  -2
  -4  -5 -14 5212.70 39.0695   1
   4   5 -17 743.699 24.8415  -2
  -4  -5 -15 743.699 24.8415   1
  -4  -5  18 6684.03 36.3071  -2
   4   5  16 6684.03 36.3071   1
   4   6 -18 229.362 26.2196   1
   4   6 -17 8415.50 32.3001   1
   4   6 -16 618.320 21.8538   1
   4   6 -15 6895.96 40.4202   1
   4   6 -14 307.125 36.7876   1
   4   6 -13 188.743 35.5370   1
   4   6 -12 515.384 40.3602   1
   4   6 -11 1629.62 44.7893   1
   4   6 -10 172.723 35.5520   1
   4   6  -9 11292.7 58.4601   1
  -4  -6   8 2552.64 35.4974   1
   4   6  -7 328.979 23.3087   1
   4   6  -6 5098.84 37.6430   1
  -4  -6   5 686.294 45.3128   1
  -4  -6   4 2657.40 62.5595   1
  -4  -6   3 991.341 68.8167   1
  -4  -6   2 743.076 100.634   1
  -4  -6   1 99.6287 64.0519   1
  -4  -6   0 1470.27 53.3575   1
  -4  -6  -1 945.969 51.4831   1
  -4  -6  -2 3043.71 66.1092   1
   4   6   3 820.392 37.8024   1
  -4  -6  -4 12100.6 67.4037   1
  -4  -6   6 12851.9 80.9534  -2
   4   6   4 12851.9 80.9534   1
   4   6   5 84.4405 24.4128   1
  -4  -6   7 60.3635 53.3204  -2
   4   6   5 60.3635 53.3204   1
  -4  -6  -6 8630.95 44.8947   1
  -4  -6   8 9284.91 78.4422  -2
   4   6   6 9284.91 78.4422   1
   4   6   7 13566.9 61.6137   1
  -4  -6   9 15185.8 129.006  -2
   4   6   7 15185.8 129.006   1
   4   6   8 2891.29 35.8229   1
   4   6   9 4134.71 35.7993   1
   4   6  10 6256.13 37.6523   1
   4   6  11 512.768 25.5535   1
  -4  -6 -12 45.5120 21.2589   1
   4   6  13 3780.35 26.3584   1
  -4  -6 -14 1239.65 17.5747   1
   4   6  15 3385.37 26.0992   1
   4   6  16 456.206 17.7559   1
   4   7 -17 1341.28 23.6729   1
   4   7 -16 431.129 29.9073   1
   4   7 -15 1583.95 21.9060   1
   4   7 -14 81.0494 22.7635   1
   4   7 -13 3296.43 34.6565   1
   4   7 -12 3768.60 38.3424   1
   4   7 -11 14930.5 74.4393   1
   4   7 -10 7765.66 62.1824   1
   4   7  -9 157.281 23.2213   1
   4   7  -8 115.542 23.4092   1
   4   7  -7 16997.8 51.1109   1
   4   7  -6 555.147 26.1359   1
  -4  -7   5 3381.61 31.9297   1
   4   7  -4 31429.0 67.6784   1
   4   7  -3 554.314 30.9144   1
   4   7  -2 2208.84 52.1224   1
  -4  -7   1 5531.03 98.9604  -2
   4   7  -2 5531.03 98.9604   1
   4   7  -1 19442.8 121.149   1
  -4  -7   2 19386.4 132.203  -2
   4   7  -1 19386.4 132.203   1
  -4  -7   0 4947.88 157.320   1
  -4  -7   3 5110.86 66.5542  -2
   4   7   0 5110.86 66.5542   1
  -4  -7  -1 1188.53 40.2280   1
  -4  -7   4 7136.54 70.9794  -2
   4   7   1 7136.54 70.9794   1
   4   7   2 32924.3 103.485   1
  -4  -7   5 32895.1 110.470  -2
   4   7   2 32895.1 110.470   1
  -4  -7  -3 2069.66 45.1055   1
  -4  -7   6 2189.11 59.1734  -2
   4   7   3 2189.11 59.1734   1
   4   7   4 248.170 46.9083   1
  -4  -7   7 3629.26 51.2197  -2
   4   7   4 3629.26 51.2197   1
   4   7   5 31736.9 71.2531   1
  -4  -7   8 31937.4 113.126  -2
   4   7   5 31937.4 113.126   1
   4   7   6 1847.14 27.5338   1
  -4  -7   9 2024.21 86.1168  -2
   4   7   6 2024.21 86.1168   1
   4   7   7 1317.16 33.5517   1
  -4  -7  10 2959.01 60.6865  -2
   4   7   7 2959.01 60.6865   1
   4   7   8 7515.25 35.6571   1
   4   7   9 3207.76 30.6139   1
   4   7  10 1092.45 29.6517   1
   4   7  11 2839.66 26.0197   1
   4   7  12 838.967 18.5174   1
   4   7  13 565.695 14.5058   1
  -4  -7 -14 218.962 15.9801   1
  -4  -7 -15 51.3090 14.0642   1
  -4  -8 -13 59.8344 24.4036  -2
   4   8 -16 59.8344 24.4036   1
  -4  -8 -12 1883.13 31.3890  -2
   4   8 -15 1883.13 31.3890   1
  -4  -8 -11 1756.50 27.4971  -2
   4   8 -14 1756.50 27.4971   1
  -4  -8 -10 1197.06 27.9409  -2
   4   8 -13 1197.06 27.9409   1
  -4  -8  -9 1764.15 38.1135  -2
   4   8 -12 1764.15 38.1135   1
  -4  -8  -8 38.7915 9.10425  -2
   4   8 -11 38.7915 9.10425   1
  -4  -8  -7 190.542 37.0887  -2
   4   8 -10 190.542 37.0887   1
  -4  -8  -6 2698.31 38.5374  -2
   4   8  -9 2698.31 38.5374   1
  -4  -8  -5 7975.77 41.4370  -2
   4   8  -8 7975.77 41.4370   1
  -4  -8  -4 13502.2 60.5022  -2
   4   8  -7 13502.2 60.5022   1
  -4  -8  -3 1444.91 30.9741  -2
   4   8  -6 1444.91 30.9741   1
  -4  -8  -2 1398.70 36.4319  -2
   4   8  -5 1398.70 36.4319   1
  -4  -8  -1 2105.23 39.7851  -2
   4   8  -4 2105.23 39.7851   1
  -4  -8   0 1140.53 43.7646  -2
   4   8  -3 1140.53 43.7646   1
  -4  -8   1 737.379 33.6999  -2
   4   8  -2 737.379 33.6999   1
  -4  -8   2 189.188 31.9902  -2
   4   8  -1 189.188 31.9902   1
  -4  -8   3 614.850 43.2447  -2
   4   8   0 614.850 43.2447   1
  -4  -8   4 610.148 38.5214  -2
   4   8   1 610.148 38.5214   1
  -4  -8   5 1640.62 36.3523  -2
   4   8   2 1640.62 36.3523   1
  -4  -8   6 2187.20 37.4368  -2
   4   8   3 2187.20 37.4368   1
  -4  -8   7 3925.23 39.0753  -2
   4   8   4 3925.23 39.0753   1
  -4  -8   8 6218.45 41.4346  -2
   4   8   5 6218.45 41.4346   1
  -4  -8   9 4037.61 41.9977  -2
   4   8   6 4037.61 41.9977   1
   4   8 -10 360.129 36.2047  -2
  -4  -8  -7 360.129 36.2047   1
  -4  -8  11 301.239 32.4126  -2
   4   8   8 301.239 32.4126   1
   4   8 -12 417.035 31.8819  -2
  -4  -8  -9 417.035 31.8819   1
  -4  -8  13 4555.38 44.9105  -2
   4   8  10 4555.38 44.9105   1
   4   8 -14 1403.70 46.2333  -2
  -4  -8 -11 1403.70 46.2333   1
   4   8 -15 1453.46 37.2505  -2
  -4  -8 -12 1453.46 37.2505   1
   4   8 -16 43.7929 23.5325  -2
  -4  -8 -13 43.7929 23.5325   1
   4   9 -15 1940.65 18.7926   1
  -4  -9 -12 2699.09 23.6724  -2
   4   9 -15 2699.09 23.6724   1
  -4  -9 -11 3204.15 21.4678  -2
   4   9 -14 3204.15 21.4678   1
  -4  -9 -10 829.369 26.7716  -2
   4   9 -13 829.369 26.7716   1
  -4  -9  -9 37.5408 7.08713  -2
   4   9 -12 37.5408 7.08713   1
  -4  -9  -8 978.257 38.3011  -2
   4   9 -11 978.257 38.3011   1
  -4  -9  -7 2352.38 31.1234  -2
   4   9 -10 2352.38 31.1234   1
  -4  -9  -6 4141.78 35.5020  -2
   4   9  -9 4141.78 35.5020   1
  -4  -9  -5 3620.22 43.0598  -2
   4   9  -8 3620.22 43.0598   1
  -4  -9  -4 2892.77 35.6678  -2
   4   9  -7 2892.77 35.6678   1
  -4  -9  -3 428.808 32.7328  -2
   4   9  -6 428.808 32.7328   1
  -4  -9  -2 1254.76 28.8063  -2
   4   9  -5 1254.76 28.8063   1
  -4  -9  -1 5425.27 32.6285  -2
   4   9  -4 5425.27 32.6285   1
  -4  -9   0 4045.85 35.3192  -2
   4   9  -3 4045.85 35.3192   1
  -4  -9   1 1762.50 31.6605  -2
   4   9  -2 1762.50 31.6605   1
  -4  -9   2 7876.37 38.3923  -2
   4   9  -1 7876.37 38.3923   1
  -4  -9   3 2007.88 34.5577  -2
   4   9   0 2007.88 34.5577   1
  -4  -9   4 3117.92 33.5140  -2
   4   9   1 3117.92 33.5140   1
  -4  -9   5 6596.21 46.1785  -2
   4   9   2 6596.21 46.1785   1
  -4  -9   6 705.226 32.4985  -2
   4   9   3 705.226 32.4985   1
  -4  -9   7 577.878 28.8838  -2
   4   9   4 577.878 28.8838   1
  -4  -9   8 10256.8 46.8350  -2
   4   9   5 10256.8 46.8350   1
  -4  -9   9 5390.46 36.5840  -2
   4   9   6 5390.46 36.5840   1
  -4  -9  10 1782.35 24.1753  -2
   4   9   7 1782.35 24.1753   1
  -4  -9  11 2994.25 26.7487  -2
   4   9   8 2994.25 26.7487   1
   4   9 -12 430.148 21.8327  -2
  -4  -9  -9 430.148 21.8327   1
   4   9 -13 781.522 18.1385  -2
  -4  -9 -10 781.522 18.1385   1
   4   9 -14 1369.63 24.0360  -2
  -4  -9 -11 1369.63 24.0360   1
   4  10 -13 43.6797 12.0012   1
   4  10 -12 488.083 12.1834   1
   4  10 -11 6104.94 25.6703   1
   4  10 -10 1433.10 25.4449   1
   4  10  -9 1207.38 17.0741   1
   4  10  -8 163.856 17.4201   1
   4  10  -7 2461.47 23.8698   1
   4  10  -6 1553.98 32.9145   1
  -4 -10  -3 3450.29 61.6494  -2
   4  10  -6 3450.29 61.6494   1
   4  10  -5 19254.5 48.2557   1
   4  10  -4 86.3280 21.2433   1
  -4 -10  -1 3122.28 55.6364  -2
   4  10  -4 3122.28 55.6364   1
   4  10  -3 10422.9 46.9887   1
  -4 -10   0 9567.81 56.1008  -2
   4  10  -3 9567.81 56.1008   1
   4  10  -2 1335.35 22.4918   1
  -4 -10   1 1385.04 36.4131  -2
   4  10  -2 1385.04 36.4131   1
   4  10  -1 1096.03 22.2574   1
  -4 -10   2 1195.88 36.2621  -2
   4  10  -1 1195.88 36.2621   1
   4  10   0 561.248 23.0294   1
  -4 -10   3 2031.94 46.1589  -2
   4  10   0 2031.94 46.1589   1
   4  10   1 17031.1 44.0315   1
  -4 -10   4 15847.9 67.3811  -2
   4  10   1 15847.9 67.3811   1
   4  10   2 1599.82 25.9985   1
  -4 -10   5 5252.88 49.4912  -2
   4  10   2 5252.88 49.4912   1
   4  10   3 9510.70 67.7590   1
  -4 -10   6 9433.09 54.2485  -2
   4  10   3 9433.09 54.2485   1
   4  10   4 650.372 24.5530   1
  -4 -10   7 1249.62 37.4523  -2
   4  10   4 1249.62 37.4523   1
   4  10   5 543.029 22.7803   1
  -4 -10   8 582.951 32.7470  -2
   4  10   5 582.951 32.7470   1
   4  10   6 1926.45 36.1777   1
  -4 -10   9 2064.28 39.7187  -2
   4  10   6 2064.28 39.7187   1
   4  10   7 2359.71 16.1076   1
   4  10   8 6417.38 23.4657   1
   4  10   9 4441.81 31.1878   1
   4  11 -10 721.901 16.3390   1
   4  11  -9 1114.33 23.7850   1
   4  11  -8 556.821 11.0903   1
   4  11  -7 488.820 16.1860   1
   4  11  -6 711.178 16.7064   1
   4  11  -5 711.671 18.0082   1
   4  11  -4 711.858 32.3334   1
  -4 -11   0 793.346 30.8427  -2
   4  11  -4 793.346 30.8427   1
   4  11  -3 70.6290 22.3073   1
  -4 -11   1 152.406 40.7269  -2
   4  11  -3 152.406 40.7269   1
   4  11  -2 62.4625 30.2636   1
  -4 -11   2 80.7502 47.1791  -2
   4  11  -2 80.7502 47.1791   1
  -4 -11   3 168.843 46.5451  -2
   4  11  -1 168.843 46.5451   1
   4  11   0 501.765 16.4440   1
  -4 -11   4 570.610 47.8547  -2
   4  11   0 570.610 47.8547   1
   4  11   1 293.487 15.5692   1
  -4 -11   5 397.233 45.0247  -2
   4  11   1 397.233 45.0247   1
   4  11   2 1170.46 16.7049   1
  -4 -11   6 1239.95 44.7802  -2
   4  11   2 1239.95 44.7802   1
  -4 -11   7 137.539 37.0326  -2
   4  11   3 137.539 37.0326   1
  -4 -11   8 63.2395 32.4596  -2
   4  11   4 63.2395 32.4596   1
   4  11   5 1799.19 24.3560   1
  -4 -11   9 1958.04 32.1415  -2
   4  11   5 1958.04 32.1415   1
   4  11   6 266.699 17.3285   1
  -4 -12   0 347.037 17.2976  -2
   4  12  -4 347.037 17.2976   1
  -4 -12   1 68.0489 12.8332  -2
   4  12  -3 68.0489 12.8332   1
  -4 -12   2 4471.61 23.7139  -2
   4  12  -2 4471.61 23.7139   1
  -4 -12   3 74.0778 19.5386  -2
   4  12  -1 74.0778 19.5386   1
  -4 -12   4 1545.00 16.0071  -2
   4  12   0 1545.00 16.0071   1
  -4 -12   5 369.310 17.5589  -2
   4  12   1 369.310 17.5589   1
   5 -15   9 779.057 16.6979  -2
  -5  15   6 779.057 16.6979   1
   5 -15   8 3318.20 29.9020  -2
  -5  15   5 3318.20 29.9020   1
   5 -15   7 291.876 27.2578  -2
  -5  15   4 291.876 27.2578   1
   5 -15   6 884.914 22.6178  -2
  -5  15   3 884.914 22.6178   1
   5 -15   5 768.578 24.0987  -2
  -5  15   2 768.578 24.0987   1
   5 -15   4 1700.33 38.1380  -2
  -5  15   1 1700.33 38.1380   1
   5 -15   3 1381.40 37.2654  -2
  -5  15   0 1381.40 37.2654   1
   5 -15   2 199.049 32.9133  -2
  -5  15  -1 199.049 32.9133   1
  -5  14   9 20.8954 8.17992   1
  -5  14   8 877.887 11.6480   1
  -5  14   7 1469.72 16.8325   1
  -5  14   6 704.579 18.0429   1
  -5  14   5 7254.28 29.6460   1
   5 -14   7 8721.33 68.3915  -2
  -5  14   5 8721.33 68.3915   1
  -5  14   4 76.1871 17.8470   1
   5 -14   6 688.382 52.6093  -2
  -5  14   4 688.382 52.6093   1
  -5  14   3 479.225 20.3935   1
   5 -14   5 1182.69 57.1633  -2
  -5  14   3 1182.69 57.1633   1
  -5  14   2 8941.63 38.4826   1
   5 -14   4 11819.3 86.9680  -2
  -5  14   2 11819.3 86.9680   1
  -5  14   1 2320.11 24.1501   1
  -5  14   0 2928.84 29.7646   1
  -5  14  -1 11184.6 52.8430   1
   5 -14   1 13983.0 93.6537  -2
  -5  14  -1 13983.0 93.6537   1
  -5  14  -2 1341.13 31.3064   1
  -5  14  -3 166.652 36.5160   1
  -5  13  11 561.587 11.3650   1
  -5  13  10 2302.35 17.6370   1
   5 -13  12 2914.72 42.6647  -2
  -5  13  10 2914.72 42.6647   1
  -5  13   9 889.945 25.9609   1
   5 -13  11 1138.92 31.9946  -2
  -5  13   9 1138.92 31.9946   1
  -5  13   8 3527.54 41.9015   1
   5 -13  10 3834.72 42.9542  -2
  -5  13   8 3834.72 42.9542   1
   5 -13   9 6900.40 37.8332  -2
  -5  13   7 6900.40 37.8332   1
   5 -13   8 612.033 31.5737  -2
  -5  13   6 612.033 31.5737   1
   5 -13   7 751.810 27.6613  -2
  -5  13   5 751.810 27.6613   1
   5 -13   6 1408.50 30.9618  -2
  -5  13   4 1408.50 30.9618   1
   5 -13   5 207.919 10.1266  -2
  -5  13   3 207.919 10.1266   1
   5 -13   4 928.207 27.6751  -2
  -5  13   2 928.207 27.6751   1
   5 -13   3 1376.89 28.8451  -2
  -5  13   1 1376.89 28.8451   1
   5 -13   2 719.757 35.9339  -2
  -5  13   0 719.757 35.9339   1
   5 -13   1 9.27366 9.27576  -2
  -5  13  -1 9.27366 9.27576   1
   5 -13   0 833.544 29.2320  -2
  -5  13  -2 833.544 29.2320   1
   5 -13  -1 4157.82 33.4944  -2
  -5  13  -3 4157.82 33.4944   1
   5 -13  -2 970.240 36.9168  -2
  -5  13  -4 970.240 36.9168   1
   5 -13  -3 712.135 60.2525  -2
  -5  13  -5 712.135 60.2525   1
   5 -12  15 636.851 3.88480  -2
  -5  12  13 636.851 3.88480   1
   5 -12  14 159.840 18.7625  -2
  -5  12  12 159.840 18.7625   1
   5 -12  13 209.420 4.51952  -2
  -5  12  11 209.420 4.51952   1
   5 -12  12 2852.27 6.80275  -2
  -5  12  10 2852.27 6.80275   1
   5 -12  11 360.673 5.59075  -2
  -5  12   9 360.673 5.59075   1
   5 -12  10 7221.45 7.08486  -2
  -5  12   8 7221.45 7.08486   1
   5 -12   9 66.2218 3.57476  -2
  -5  12   7 66.2218 3.57476   1
   5 -12   8 4744.40 6.69471  -2
  -5  12   6 4744.40 6.69471   1
   5 -12   7 176.879 7.17284  -2
  -5  12   5 176.879 7.17284   1
   5 -12   6 15893.9 14.7356  -2
  -5  12   4 15893.9 14.7356   1
   5 -12   5 1294.34 6.27068  -2
  -5  12   3 1294.34 6.27068   1
   5 -12   4 2431.88 38.1163  -2
  -5  12   2 2431.88 38.1163   1
   5 -12   3 197.654 5.71645  -2
  -5  12   1 197.654 5.71645   1
   5 -12   2 31342.1 14.0676  -2
  -5  12   0 31342.1 14.0676   1
   5 -12   1 153.967 4.70646  -2
  -5  12  -1 153.967 4.70646   1
   5 -12   0 15706.1 50.8142  -2
  -5  12  -2 15706.1 50.8142   1
   5 -12  -1 96.2774 3.63651  -2
  -5  12  -3 96.2774 3.63651   1
   5 -12  -2 1107.56 8.53751  -2
  -5  12  -4 1107.56 8.53751   1
   5 -12  -3 1040.40 4.57386  -2
  -5  12  -5 1040.40 4.57386   1
   5 -12  -4 16054.8 12.9071  -2
  -5  12  -6 16054.8 12.9071   1
   5 -12  -5 891.575 36.0103  -2
  -5  12  -7 891.575 36.0103   1
   5 -12  -6 1223.21 32.4001  -2
  -5  12  -8 1223.21 32.4001   1
   5 -12  -7 91.8252 7.93853  -2
  -5  12  -9 91.8252 7.93853   1
   5 -12  -8 4228.72 39.6173  -2
  -5  12 -10 4228.72 39.6173   1
   5 -12  -9 576.822 31.7694  -2
  -5  12 -11 576.822 31.7694   1
   5 -12 -10 2643.85 39.5324  -2
  -5  12 -12 2643.85 39.5324   1
   5 -12 -11 895.452 29.4311  -2
  -5  12 -13 895.452 29.4311   1
   5 -12 -12 159.112 26.3139  -2
  -5  12 -14 159.112 26.3139   1
  -5  11  15 3155.04 24.7801   1
  -5  11  14 729.469 17.6375   1
  -5  11  13 1776.85 19.3856   1
  -5  11  12 1479.41 18.2861   1
  -5  11  11 1194.43 23.2809   1
   5 -11  13 2328.01 57.3200  -2
  -5  11  11 2328.01 57.3200   1
  -5  11  10 1325.72 24.0945   1
   5 -11  12 3457.62 68.4819  -2
  -5  11  10 3457.62 68.4819   1
  -5  11   9 1443.91 36.4576   1
   5 -11  11 1706.59 47.2800  -2
  -5  11   9 1706.59 47.2800   1
  -5  11   8 1579.25 51.9570   1
   5 -11  10 2181.06 37.1307  -2
  -5  11   8 2181.06 37.1307   1
  -5  11   7 223.414 53.5449   1
   5 -11   9 1351.23 37.8347  -2
  -5  11   7 1351.23 37.8347   1
  -5  11   6 16753.7 116.757   1
   5 -11   8 19586.2 63.8939  -2
  -5  11   6 19586.2 63.8939   1
  -5  11   5 3080.93 76.8071   1
   5 -11   7 3038.92 32.6144  -2
  -5  11   5 3038.92 32.6144   1
  -5  11   4 7609.57 100.784   1
   5 -11   6 9947.34 38.4414  -2
  -5  11   4 9947.34 38.4414   1
  -5  11   3 436.469 44.7927   1
   5 -11   5 935.844 28.9333  -2
  -5  11   3 935.844 28.9333   1
   5 -11   4 519.633 26.8595  -2
  -5  11   2 519.633 26.8595   1
   5 -11   3 3101.61 31.4019  -2
  -5  11   1 3101.61 31.4019   1
   5 -11   2 35095.0 60.9943  -2
  -5  11   0 35095.0 60.9943   1
  -5  11  -1 322.816 56.7247   1
   5 -11   1 534.455 30.7297  -2
  -5  11  -1 534.455 30.7297   1
   5 -11   0 51397.1 57.5405  -2
  -5  11  -2 51397.1 57.5405   1
  -5  11  -3 239.691 53.0122   1
   5 -11  -1 886.000 23.5563  -2
  -5  11  -3 886.000 23.5563   1
  -5  11  -4 1463.22 37.1706   1
   5 -11  -2 1723.37 23.0608  -2
  -5  11  -4 1723.37 23.0608   1
  -5  11  -5 2384.89 34.2182   1
   5 -11  -3 2776.40 26.3639  -2
  -5  11  -5 2776.40 26.3639   1
  -5  11  -6 13639.3 46.8851   1
   5 -11  -4 15752.8 37.0136  -2
  -5  11  -6 15752.8 37.0136   1
  -5  11  -7 40.4835 25.5836   1
   5 -11  -5 782.084 27.5566  -2
  -5  11  -7 782.084 27.5566   1
  -5  11  -8 14626.6 111.324   1
   5 -11  -6 18492.7 45.9867  -2
  -5  11  -8 18492.7 45.9867   1
  -5  11  -9 5309.64 91.2555   1
   5 -11  -7 5683.58 35.4179  -2
  -5  11  -9 5683.58 35.4179   1
  -5  11 -10 2168.29 69.3197   1
   5 -11  -8 2736.68 32.7559  -2
  -5  11 -10 2736.68 32.7559   1
  -5  11 -11 16.2947 35.8259   1
   5 -11  -9 348.231 39.0758  -2
  -5  11 -11 348.231 39.0758   1
  -5  11 -12 10419.5 60.4482   1
   5 -11 -10 10794.4 58.2478  -2
  -5  11 -12 10794.4 58.2478   1
  -5  11 -13 4762.81 44.6505   1
   5 -11 -11 5094.72 52.8978  -2
  -5  11 -13 5094.72 52.8978   1
  -5  11 -14 474.464 27.1977   1
  -5  11 -15 6143.19 29.9157   1
  -5  11 -16 2643.98 21.8469   1
  -5  10  15 2037.24 30.3948   1
  -5  10  14 269.122 21.4402   1
  -5  10  13 1046.66 27.7409   1
  -5  10  12 396.038 20.0017   1
  -5  10  11 2352.48 27.2519   1
  -5  10  10 1698.47 33.5997   1
  -5  10   9 3387.42 40.5645   1
  -5  10   8 3525.84 35.3131   1
  -5  10   7 364.789 28.5340   1
  -5  10   6 146.834 21.7632   1
  -5  10   5 1693.35 24.4221   1
  -5  10   4 868.248 21.6628   1
  -5  10   3 3797.33 23.7388   1
  -5  10   2 57.2722 19.9105   1
  -5  10   1 991.892 18.9196   1
  -5  10   0 4580.15 30.6463   1
  -5  10  -1 4109.98 26.0233   1
  -5  10  -2 351.173 17.1305   1
  -5  10  -3 397.120 15.1908   1
  -5  10  -4 872.277 14.1579   1
  -5  10  -5 1340.80 15.2019   1
  -5  10  -6 119.605 13.3058   1
  -5  10  -7 3671.60 21.1544   1
  -5  10  -8 342.509 17.5287   1
  -5  10  -9 167.389 18.1989   1
  -5  10 -10 1653.90 23.9752   1
  -5  10 -11 1071.17 21.3738   1
  -5  10 -12 84.8777 19.4718   1
  -5  10 -13 2643.30 24.0797   1
  -5  10 -14 478.698 19.8911   1
  -5  10 -15 1558.84 21.0129   1
  -5  10 -16 579.687 17.2056   1
  -5  10 -17 825.943 12.9612   1
  -5  10 -18 1228.00 16.7953   1
  -5   9  17 200.514 19.6975   1
   5  -9 -16 905.264 17.6738   1
   5  -9 -15 5474.91 33.3015   1
   5  -9 -14 346.818 20.4877   1
   5  -9  15 420.242 51.3259  -2
  -5   9  14 420.242 51.3259   1
   5  -9 -13 127.003 19.9627   1
   5  -9  14 980.456 62.2056  -2
  -5   9  13 980.456 62.2056   1
  -5   9  12 2787.02 60.1367   1
   5  -9  13 2616.14 52.3804  -2
  -5   9  12 2616.14 52.3804   1
  -5   9  11 6422.63 78.2302   1
   5  -9  12 6212.94 65.7791  -2
  -5   9  11 6212.94 65.7791   1
   5  -9  11 4509.73 51.9313  -2
  -5   9  10 4509.73 51.9313   1
   5  -9  10 10187.0 75.3152  -2
  -5   9   9 10187.0 75.3152   1
   5  -9   9 7107.52 76.1128  -2
  -5   9   8 7107.52 76.1128   1
   5  -9   8 1582.20 45.4569  -2
  -5   9   7 1582.20 45.4569   1
  -5   9   6 1982.26 68.9650   1
   5  -9   7 2071.90 40.2447  -2
  -5   9   6 2071.90 40.2447   1
   5  -9   6 2116.95 63.7404  -2
  -5   9   5 2116.95 63.7404   1
   5  -9   5 446.541 54.6708  -2
  -5   9   4 446.541 54.6708   1
  -5   9   3 3603.30 123.530   1
   5  -9   4 3821.15 66.6246  -2
  -5   9   3 3821.15 66.6246   1
  -5   9   2 4224.08 132.533   1
   5  -9   3 7721.51 75.5634  -2
  -5   9   2 7721.51 75.5634   1
  -5   9   1 3041.20 120.787   1
   5  -9   2 3191.43 63.3706  -2
  -5   9   1 3191.43 63.3706   1
  -5   9   0 2702.06 50.6342   1
   5  -9   1 2734.76 122.527  -2
  -5   9   0 2734.76 122.527   1
   5  -9   0 2813.06 121.971  -2
  -5   9  -1 2813.06 121.971   1
  -5   9  -2 245.528 85.4038   1
   5  -9  -1 960.746 105.789  -2
  -5   9  -2 960.746 105.789   1
  -5   9  -3 17750.5 230.643   1
   5  -9  -2 17453.1 229.694  -2
  -5   9  -3 17453.1 229.694   1
  -5   9  -4 14.7691 81.7385   1
   5  -9  -3 872.718 123.793  -2
  -5   9  -4 872.718 123.793   1
   5  -9  -4 1332.94 127.222  -2
  -5   9  -5 1332.94 127.222   1
   5  -9  -5 794.445 47.4759  -2
  -5   9  -6 794.445 47.4759   1
  -5   9  -7 804.796 34.1700   1
   5  -9  -6 1170.97 27.0449  -2
  -5   9  -7 1170.97 27.0449   1
  -5   9  -8 3258.73 67.2724   1
   5  -9  -7 3594.12 36.6111  -2
  -5   9  -8 3594.12 36.6111   1
  -5   9  -9 1819.64 59.7927   1
   5  -9  -8 3420.85 38.1703  -2
  -5   9  -9 3420.85 38.1703   1
  -5   9 -10 6475.76 50.1930   1
   5  -9  -9 8403.05 47.3715  -2
  -5   9 -10 8403.05 47.3715   1
  -5   9 -11 12281.3 103.479   1
   5  -9 -10 12966.6 47.9071  -2
  -5   9 -11 12966.6 47.9071   1
  -5   9 -12 141.424 37.7064   1
   5  -9 -11 1432.91 35.4243  -2
  -5   9 -12 1432.91 35.4243   1
  -5   9 -13 900.690 38.9696   1
   5  -9 -12 1207.83 42.7497  -2
  -5   9 -13 1207.83 42.7497   1
  -5   9 -14 5731.01 40.7974   1
   5  -9 -13 5735.28 51.7484  -2
  -5   9 -14 5735.28 51.7484   1
  -5   9 -15 641.643 28.2689   1
  -5   9 -16 316.482 19.6308   1
  -5   9 -17 285.232 17.5468   1
  -5   9 -18 319.045 11.3008   1
  -5   8 -19 60.5596 17.5528  -2
   5  -8 -18 60.5596 17.5528   1
  -5   8 -18 954.070 36.5242  -2
   5  -8 -17 954.070 36.5242   1
  -5   8 -17 6298.37 47.3671  -2
   5  -8 -16 6298.37 47.3671   1
  -5   8 -16 609.791 29.4711  -2
   5  -8 -15 609.791 29.4711   1
   5  -8  15 400.014 33.8692  -2
  -5   8  14 400.014 33.8692   1
  -5   8 -14 4461.65 62.0231  -2
   5  -8 -13 4461.65 62.0231   1
  -5   8 -13 1075.42 44.4668  -2
   5  -8 -12 1075.42 44.4668   1
  -5   8 -12 143.025 41.3118  -2
   5  -8 -11 143.025 41.3118   1
   5  -8  11 6406.44 63.9072  -2
  -5   8  10 6406.44 63.9072   1
   5  -8  10 1153.10 54.0457  -2
  -5   8   9 1153.10 54.0457   1
   5  -8   9 6401.18 74.3695  -2
  -5   8   8 6401.18 74.3695   1
   5  -8   8 2740.72 64.1530  -2
  -5   8   7 2740.72 64.1530   1
   5  -8   7 4683.69 109.403  -2
  -5   8   6 4683.69 109.403   1
   5  -8   6 25730.5 134.526  -2
  -5   8   5 25730.5 134.526   1
   5  -8   5 13344.1 100.608  -2
  -5   8   4 13344.1 100.608   1
   5  -8   4 6101.64 74.2860  -2
  -5   8   3 6101.64 74.2860   1
   5  -8   3 25601.0 129.765  -2
  -5   8   2 25601.0 129.765   1
   5  -8   2 28683.6 104.348  -2
  -5   8   1 28683.6 104.348   1
   5  -8   1 9553.39 62.7714  -2
  -5   8   0 9553.39 62.7714   1
   5  -8   0 35644.8 147.649  -2
  -5   8  -1 35644.8 147.649   1
   5  -8  -1 27165.2 131.942  -2
  -5   8  -2 27165.2 131.942   1
   5  -8  -2 8311.15 148.785  -2
  -5   8  -3 8311.15 148.785   1
   5  -8  -3 20273.6 215.420  -2
  -5   8  -4 20273.6 215.420   1
   5  -8  -4 9655.81 157.063  -2
  -5   8  -5 9655.81 157.063   1
   5  -8  -5 5178.48 123.906  -2
  -5   8  -6 5178.48 123.906   1
   5  -8  -6 3506.70 108.535  -2
  -5   8  -7 3506.70 108.535   1
   5  -8  -7 12613.0 251.985  -2
  -5   8  -8 12613.0 251.985   1
   5  -8  -8 3456.08 39.2537  -2
  -5   8  -9 3456.08 39.2537   1
   5  -8  -9 5183.67 40.6667  -2
  -5   8 -10 5183.67 40.6667   1
   5  -8 -10 1603.88 33.5397  -2
  -5   8 -11 1603.88 33.5397   1
   5  -8 -11 352.521 8.46138  -2
  -5   8 -12 352.521 8.46138   1
   5  -8 -12 463.992 29.9394  -2
  -5   8 -13 463.992 29.9394   1
   5  -8 -13 5197.08 52.8216  -2
  -5   8 -14 5197.08 52.8216   1
   5  -8 -14 31.2344 8.48514  -2
  -5   8 -15 31.2344 8.48514   1
   5  -8 -15 3214.30 39.1995  -2
  -5   8 -16 3214.30 39.1995   1
   5  -8 -16 1483.83 27.5825  -2
  -5   8 -17 1483.83 27.5825   1
   5  -8 -17 544.182 18.2294  -2
  -5   8 -18 544.182 18.2294   1
   5  -8 -18 268.900 18.7286  -2
  -5   8 -19 268.900 18.7286   1
   5  -7 -19 184.213 14.4374   1
   5  -7 -18 4980.25 28.4429   1
   5  -7 -17 192.124 34.4364   1
   5  -7 -16 674.553 17.9380   1
  -5   7  15 94.1189 20.8587   1
   5  -7 -14 309.206 24.2843   1
  -5   7  13 67.8002 26.3296   1
   5  -7 -12 2340.69 33.0276   1
  -5   7  11 43.8630 39.6908   1
  -5   7  10 4153.99 49.9273   1
  -5   7   9 915.038 46.7107   1
  -5   7   8 1116.09 47.6323   1
  -5   7   7 178.938 41.0241   1
  -5   7   6 19666.2 144.000   1
   5  -7   7 20548.6 116.523  -2
  -5   7   6 20548.6 116.523   1
  -5   7   5 66.5214 47.4620   1
   5  -7   6 2244.27 99.7329  -2
  -5   7   5 2244.27 99.7329   1
  -5   7   4 13029.1 113.694   1
  -5   7   3 30465.3 102.192   1
  -5   7   2 24002.1 89.4220   1
  -5   7   1 2967.73 38.2038   1
  -5   7   0 18217.7 73.4129   1
  -5   7  -1 264.953 44.8394   1
  -5   7  -2 2078.20 51.0963   1
  -5   7  -3 13458.9 81.3910   1
  -5   7  -4 1543.35 65.5783   1
  -5   7  -5 19854.0 154.598   1
   5  -7  -4 22716.2 109.549  -2
  -5   7  -5 22716.2 109.549   1
  -5   7  -6 10404.0 117.899   1
   5  -7  -5 10721.3 88.8460  -2
  -5   7  -6 10721.3 88.8460   1
  -5   7  -7 3320.95 48.8398   1
  -5   7  -8 291.915 35.7367   1
  -5   7  -9 196.077 44.8984   1
  -5   7 -10 3245.23 36.9267   1
   5  -7  -9 3215.20 69.3935  -2
  -5   7 -10 3215.20 69.3935   1
  -5   7 -11 11393.8 48.0884   1
   5  -7 -10 11959.5 89.9065  -2
  -5   7 -11 11959.5 89.9065   1
  -5   7 -12 3230.66 37.4845   1
   5  -7 -11 3038.22 92.6928  -2
  -5   7 -12 3038.22 92.6928   1
  -5   7 -13 5751.76 40.9571   1
   5  -7 -12 6010.38 98.1070  -2
  -5   7 -13 6010.38 98.1070   1
  -5   7 -14 1564.70 34.2704   1
   5  -7 -13 1484.34 81.1897  -2
  -5   7 -14 1484.34 81.1897   1
  -5   7 -15 324.333 25.1012   1
  -5   7 -16 183.271 21.7810   1
  -5   7 -17 1401.95 20.1814   1
  -5   7 -18 3449.81 22.8637   1
  -5   7 -19 153.459 16.8556   1
  -5   7 -20 2331.05 19.7013   1
   5  -6 -19 2288.16 31.0104   1
   5  -6 -18 820.820 20.5566   1
   5  -6 -17 1193.58 22.2839   1
   5  -6 -16 78.3179 20.9427   1
   5  -6 -15 5010.35 31.3318   1
   5  -6 -14 6325.20 35.7112   1
   5  -6 -13 24880.0 67.2106   1
  -5   6  12 9011.83 53.2480   1
  -5   6  11 5979.66 44.4239   1
  -5   6  10 3508.24 57.8882   1
  -5   6   9 15121.8 104.238   1
  -5   6   8 10948.3 89.8442   1
  -5   6   7 75575.9 159.833   1
  -5   6   6 23179.4 91.1616   1
  -5   6   5 10728.2 64.7103   1
  -5   6   4 1522.22 33.7567   1
  -5   6   3 90.3114 37.3459   1
  -5   6   2 62234.8 176.626   1
  -5   6   1 140152. 262.781   1
  -5   6   0 9125.46 74.5236   1
  -5   6  -1 218077. 386.928   1
  -5   6  -2 141298. 367.378   1
  -5   6  -3 306.547 47.9159   1
  -5   6  -4 38363.8 279.691   1
  -5   6  -5 28975.2 172.491   1
  -5   6  -6 6465.79 55.9203   1
  -5   6  -7 27905.2 105.580   1
  -5   6  -8 34719.7 109.451   1
  -5   6  -9 7049.36 66.4366   1
  -5   6 -10 16138.9 92.6252   1
  -5   6 -11 2062.06 27.8311   1
  -5   6 -12 889.588 28.0119   1
  -5   6 -13 1446.68 30.4138   1
  -5   6 -14 3921.59 46.6819   1
  -5   6 -15 2324.64 39.8993   1
  -5   6 -16 239.646 22.1966   1
  -5   6 -17 1778.25 21.6183   1
  -5   6 -18 172.692 21.1690   1
  -5   6 -19 242.242 29.3311   1
  -5   6 -20 82.7365 10.5176   1
   5  -5 -20 123.475 17.6591   1
   5  -5 -19 40.4365 14.2431   1
   5  -5 -18 2640.72 18.2730   1
   5  -5 -17 240.747 19.3860   1
  -5   5  16 2825.24 30.4120   1
   5  -5 -15 4958.54 52.5075   1
   5  -5 -14 977.611 36.2889   1
  -5   5 -14 1651.28 79.3384  -2
   5  -5 -14 1651.28 79.3384   1
  -5   5  13 119.191 34.2412   1
   5  -5  13 494.425 86.1040  -2
  -5   5  13 494.425 86.1040   1
   5  -5 -12 14386.6 67.4009   1
   5  -5  12 15124.8 134.044  -2
  -5   5  12 15124.8 134.044   1
  -5   5  11 19982.4 225.737   1
   5  -5  11 22998.8 121.743  -2
  -5   5  11 22998.8 121.743   1
   5  -5  10 10984.4 82.5561  -2
  -5   5  10 10984.4 82.5561   1
   5  -5   9 29331.2 115.295  -2
  -5   5   9 29331.2 115.295   1
   5  -5   8 13461.0 83.9561  -2
  -5   5   8 13461.0 83.9561   1
  -5   5   7 19068.2 171.352   1
   5  -5   7 23459.0 112.252  -2
  -5   5   7 23459.0 112.252   1
  -5   5   6 955.063 66.6917   1
   5  -5   6 2217.99 57.8719  -2
  -5   5   6 2217.99 57.8719   1
  -5   5   5 8868.43 129.301   1
  -5   5   4 23498.9 200.761   1
  -5   5   3 72011.0 338.158   1
   5  -5   3 74685.8 195.584  -2
  -5   5   3 74685.8 195.584   1
  -5   5   2 9016.07 73.5998   1
   5  -5   2 9378.18 137.498  -2
  -5   5   2 9378.18 137.498   1
  -5   5   1 39375.6 144.361   1
   5  -5   1 54658.4 196.533  -2
  -5   5   1 54658.4 196.533   1
  -5   5   0 8973.10 73.3721   1
   5  -5   0 10461.8 76.9134  -2
  -5   5   0 10461.8 76.9134   1
  -5   5  -1 75054.8 354.102   1
   5  -5  -1 81335.9 214.311  -2
  -5   5  -1 81335.9 214.311   1
  -5   5  -2 283.563 40.2589   1
   5  -5  -2 2197.94 51.3330  -2
  -5   5  -2 2197.94 51.3330   1
  -5   5  -3 32318.1 163.396   1
   5  -5  -3 47023.4 150.003  -2
  -5   5  -3 47023.4 150.003   1
  -5   5  -4 28486.2 161.852   1
   5  -5  -4 32017.3 186.313  -2
  -5   5  -4 32017.3 186.313   1
  -5   5  -5 10763.9 143.389   1
   5  -5  -5 11647.5 116.830  -2
  -5   5  -5 11647.5 116.830   1
  -5   5  -6 4875.82 102.820   1
   5  -5  -6 4810.67 57.7004  -2
  -5   5  -6 4810.67 57.7004   1
  -5   5  -7 21325.1 191.783   1
   5  -5  -7 23949.2 99.9423  -2
  -5   5  -7 23949.2 99.9423   1
  -5   5  -8 27033.4 103.676   1
   5  -5  -8 29517.9 255.761  -2
  -5   5  -8 29517.9 255.761   1
  -5   5  -9 16400.8 100.534   1
   5  -5  -9 21250.1 229.199  -2
  -5   5  -9 21250.1 229.199   1
  -5   5 -10 31635.5 279.286   1
   5  -5 -10 31715.9 276.040  -2
  -5   5 -10 31715.9 276.040   1
  -5   5 -11 17354.0 215.139   1
   5  -5 -11 20804.2 233.121  -2
  -5   5 -11 20804.2 233.121   1
  -5   5 -12 1122.37 39.2900   1
   5  -5 -12 3951.41 52.5491  -2
  -5   5 -12 3951.41 52.5491   1
  -5   5 -13 539.689 42.9847   1
   5  -5 -13 674.844 60.2152  -2
  -5   5 -13 674.844 60.2152   1
   5  -5 -14 2845.34 61.9364  -2
  -5   5 -14 2845.34 61.9364   1
   5  -5 -15 20484.7 94.0123  -2
  -5   5 -15 20484.7 94.0123   1
  -5   5 -16 10253.7 98.0454   1
   5  -5 -16 11122.7 98.6655  -2
  -5   5 -16 11122.7 98.6655   1
  -5   5 -17 5458.76 72.2758   1
   5  -5 -17 5492.38 72.4791  -2
  -5   5 -17 5492.38 72.4791   1
  -5   5 -18 408.422 23.1539   1
  -5   5 -19 1159.16 19.0602   1
  -5   5 -20 25.1979 17.3841   1
  -5   4 -20 1657.06 24.5402  -2
   5  -4 -20 1657.06 24.5402   1
  -5   4 -19 5064.93 25.7177  -2
   5  -4 -19 5064.93 25.7177   1
   5  -4  18 515.220 22.8708  -2
  -5   4  18 515.220 22.8708   1
   5  -4  17 3115.52 44.4052  -2
  -5   4  17 3115.52 44.4052   1
   5  -4  16 5553.92 56.6083  -2
  -5   4  16 5553.92 56.6083   1
   5  -4  15 4132.40 55.5106  -2
  -5   4  15 4132.40 55.5106   1
  -5   4 -14 22491.5 166.150  -2
   5  -4 -14 22491.5 166.150   1
  -5   4 -13 13853.3 120.308  -2
   5  -4 -13 13853.3 120.308   1
   5  -4  12 14418.1 75.8122  -2
  -5   4  12 14418.1 75.8122   1
   5  -4  11 1273.72 57.2750  -2
  -5   4  11 1273.72 57.2750   1
   5  -4  10 36168.6 162.316  -2
  -5   4  10 36168.6 162.316   1
   5  -4   9 19172.9 120.640  -2
  -5   4   9 19172.9 120.640   1
   5  -4   8 32170.9 149.064  -2
  -5   4   8 32170.9 149.064   1
   5  -4   7 2124.23 46.4588  -2
  -5   4   7 2124.23 46.4588   1
   5  -4   6 17471.3 212.697  -2
  -5   4   6 17471.3 212.697   1
   5  -4   5 23700.9 251.343  -2
  -5   4   5 23700.9 251.343   1
   5  -4   4 4197.31 69.2399  -2
  -5   4   4 4197.31 69.2399   1
   5  -4   3 2350.49 33.3113  -2
  -5   4   3 2350.49 33.3113   1
   5  -4   2 5743.60 53.2416  -2
  -5   4   2 5743.60 53.2416   1
   5  -4   1 6251.18 54.0624  -2
  -5   4   1 6251.18 54.0624   1
   5  -4   0 1325.94 48.3748  -2
  -5   4   0 1325.94 48.3748   1
   5  -4  -1 1625.50 49.3283  -2
  -5   4  -1 1625.50 49.3283   1
   5  -4  -2 15783.5 110.568  -2
  -5   4  -2 15783.5 110.568   1
   5  -4  -3 9141.91 85.5598  -2
  -5   4  -3 9141.91 85.5598   1
   5  -4  -4 1578.00 40.3109  -2
  -5   4  -4 1578.00 40.3109   1
   5  -4  -5 9548.67 77.2812  -2
  -5   4  -5 9548.67 77.2812   1
   5  -4  -6 10478.8 100.979  -2
  -5   4  -6 10478.8 100.979   1
   5  -4  -7 10141.4 89.4247  -2
  -5   4  -7 10141.4 89.4247   1
   5  -4  -8 7766.25 112.361  -2
  -5   4  -8 7766.25 112.361   1
   5  -4  -9 4348.55 73.4084  -2
  -5   4  -9 4348.55 73.4084   1
   5  -4 -10 42352.6 182.925  -2
  -5   4 -10 42352.6 182.925   1
   5  -4 -11 5258.07 83.5179  -2
  -5   4 -11 5258.07 83.5179   1
   5  -4 -12 4413.18 64.0745  -2
  -5   4 -12 4413.18 64.0745   1
   5  -4 -13 6963.98 90.1364  -2
  -5   4 -13 6963.98 90.1364   1
   5  -4 -14 11622.9 137.586  -2
  -5   4 -14 11622.9 137.586   1
   5  -4 -15 820.128 80.3559  -2
  -5   4 -15 820.128 80.3559   1
   5  -4 -16 6038.73 73.2158  -2
  -5   4 -16 6038.73 73.2158   1
   5  -4 -17 12219.1 82.0770  -2
  -5   4 -17 12219.1 82.0770   1
   5  -4 -18 988.129 39.2705  -2
  -5   4 -18 988.129 39.2705   1
   5  -4 -19 3478.37 31.5090  -2
  -5   4 -19 3478.37 31.5090   1
   5  -4 -20 1562.17 20.3959  -2
  -5   4 -20 1562.17 20.3959   1
  -5   3  21 467.256 14.8965   1
   5  -3 -20 2804.21 19.2320   1
   5  -3 -19 2708.58 17.1373   1
   5  -3 -18 8079.21 30.7770   1
   5  -3 -17 2372.54 25.4596   1
  -5   3  16 52.3359 26.3658   1
   5  -3 -15 1357.80 31.5373   1
  -5   3  14 2843.62 40.9699   1
  -5   3  13 11902.9 63.4750   1
   5  -3 -12 5503.90 44.1897   1
  -5   3  11 12939.7 177.526   1
  -5   3  10 1880.07 92.4746   1
  -5   3   9 3987.28 111.396   1
  -5   3   8 31540.5 246.414   1
  -5   3   7 21335.5 134.651   1
  -5   3   6 64711.0 344.282   1
  -5   3   5 6943.44 125.194   1
  -5   3   4 8138.68 77.7844   1
  -5   3   3 3132.73 35.8963   1
  -5   3   2 175503. 241.938   1
  -5   3   1 1337.13 34.1941   1
  -5   3   0 35333.6 112.936   1
  -5   3  -1 9856.00 63.7055   1
  -5   3  -2 191632. 271.574   1
  -5   3  -3 188.203 28.0226   1
  -5   3  -4 12828.9 80.9337   1
  -5   3  -5 1576.07 40.5970   1
  -5   3  -6 162438. 551.646   1
  -5   3  -7 9619.36 120.052   1
  -5   3  -8 4366.79 69.0818   1
  -5   3  -9 1788.78 58.2607   1
  -5   3 -10 15610.4 113.116   1
  -5   3 -11 608.790 57.3734   1
  -5   3 -12 9975.78 65.1546   1
  -5   3 -13 6521.90 53.3482   1
  -5   3 -14 323.628 57.1487   1
  -5   3 -15 700.975 59.5729   1
  -5   3 -16 467.019 38.6220   1
  -5   3 -17 773.520 34.1847   1
  -5   3 -18 3657.39 35.3410   1
  -5   3 -19 1507.50 22.6491   1
  -5   3 -20 32.7577 18.8849   1
  -5   2  21 402.973 17.5649   1
  -5   2  20 916.079 21.4703   1
   5  -2 -19 349.237 15.6376   1
   5  -2 -18 25.6219 19.4140   1
   5  -2 -17 832.173 21.9062   1
   5  -2 -16 1873.59 27.0986   1
   5  -2 -15 919.363 29.9840   1
   5  -2 -14 137.445 33.8361   1
  -5   2  13 1323.86 32.2286   1
   5  -2 -12 3522.75 36.4205   1
   5  -2 -11 19715.0 115.261   1
   5  -2 -10 7993.93 78.7155   1
   5  -2  -9 2466.09 53.3493   1
  -5   2   8 14897.5 78.3320   1
  -5   2   7 74928.3 380.439   1
  -5   2   6 106772. 434.489   1
  -5   2   5 30610.5 164.296   1
  -5   2   4 4557.55 48.0880   1
  -5   2   3 12527.0 87.2300   1
  -5   2   2 12269.2 71.4151   1
  -5   2   1 43806.9 153.855   1
  -5   2   0 48.0690 39.5384   1
  -5   2  -1 45976.9 173.323   1
  -5   2  -2 844.731 40.2105   1
  -5   2  -3 2062.13 52.7865   1
  -5   2  -4 865.247 46.5978   1
  -5   2  -5 16375.3 122.641   1
  -5   2  -6 55002.7 222.589   1
  -5   2  -7 29758.7 171.692   1
  -5   2  -8 17289.4 202.354   1
  -5   2  -9 15548.1 95.4185   1
  -5   2 -10 3273.65 58.0777   1
  -5   2 -11 18109.4 106.825   1
  -5   2 -12 584.938 31.9942   1
  -5   2 -13 1490.91 35.1957   1
  -5   2 -14 1031.19 43.3159   1
  -5   2 -15 2750.93 47.2077   1
  -5   2 -16 334.303 33.5015   1
  -5   2 -17 2579.91 29.2375   1
   5  -2  18 216.844 22.4466   1
  -5   2 -19 1345.93 19.3231   1
  -5   2 -20 944.151 12.5979   1
  -5   1  21 804.174 13.3671   1
  -5   1  20 169.556 14.6992   1
  -5   1  19 261.126 15.9291   1
   5  -1 -18 430.946 20.9431   1
   5  -1 -17 2675.06 28.5473   1
  -5   1 -16 3797.07 71.5117  -2
   5  -1 -17 3797.07 71.5117   1
   5  -1 -16 167.612 29.8288   1
  -5   1 -15 589.804 48.4194  -2
   5  -1 -16 589.804 48.4194   1
  -5   1  15 12245.9 115.089   1
  -5   1 -14 12610.2 53.0783  -2
   5  -1 -15 12610.2 53.0783   1
  -5   1  14 200.075 52.8738   1
   5  -1  13 1273.07 39.0290  -2
  -5   1  14 1273.07 39.0290   1
   5  -1 -13 995.027 41.7977   1
   5  -1  12 1286.06 47.0146  -2
  -5   1  13 1286.06 47.0146   1
   5  -1 -12 2020.58 40.4480   1
  -5   1 -11 2126.09 77.0869  -2
   5  -1 -12 2126.09 77.0869   1
  -5   1 -10 11351.4 98.8118  -2
   5  -1 -11 11351.4 98.8118   1
  -5   1  -9 11796.7 95.5872  -2
   5  -1 -10 11796.7 95.5872   1
  -5   1   9 42656.0 293.764   1
  -5   1  -8 47791.0 154.820  -2
   5  -1  -9 47791.0 154.820   1
  -5   1   8 9657.67 151.447   1
  -5   1  -7 17185.6 95.9381  -2
   5  -1  -8 17185.6 95.9381   1
  -5   1   7 842.393 71.2614   1
  -5   1   6 22456.2 144.311   1
  -5   1   5 6712.54 118.982   1
  -5   1   4 25866.0 206.937   1
  -5   1   3 4065.15 43.4460   1
  -5   1   2 11311.9 70.2017   1
  -5   1   1 3691.20 60.2862   1
  -5   1   0 31785.6 212.551   1
   5  -1  -1 33796.9 224.496  -2
  -5   1   0 33796.9 224.496   1
  -5   1  -1 788.599 60.0166   1
  -5   1  -2 12408.9 148.347   1
  -5   1  -3 18944.9 185.492   1
   5  -1  -4 23865.5 196.964  -2
  -5   1  -3 23865.5 196.964   1
  -5   1  -4 9412.30 138.337   1
   5  -1  -5 10568.9 147.569  -2
  -5   1  -4 10568.9 147.569   1
  -5   1  -5 10426.7 151.923   1
   5  -1  -6 14850.4 172.891  -2
  -5   1  -5 14850.4 172.891   1
  -5   1  -6 7247.67 133.608   1
   5  -1  -7 8073.21 147.389  -2
  -5   1  -6 8073.21 147.389   1
  -5   1  -7 37906.4 282.555   1
   5  -1  -8 40763.6 280.458  -2
  -5   1  -7 40763.6 280.458   1
   5  -1  -9 35186.0 192.471  -2
  -5   1  -8 35186.0 192.471   1
  -5   1  -9 39551.1 157.761   1
   5  -1 -10 42331.1 304.317  -2
  -5   1  -9 42331.1 304.317   1
  -5   1 -10 13175.2 85.9432   1
   5  -1 -11 15502.9 207.342  -2
  -5   1 -10 15502.9 207.342   1
  -5   1 -11 336.131 42.5022   1
   5  -1 -12 959.124 121.723  -2
  -5   1 -11 959.124 121.723   1
  -5   1 -12 1316.79 59.2307   1
   5  -1 -13 1633.58 43.6908  -2
  -5   1 -12 1633.58 43.6908   1
  -5   1 -13 6577.08 71.5511   1
   5  -1 -14 6491.03 55.0708  -2
  -5   1 -13 6491.03 55.0708   1
   5  -1 -15 5967.79 51.8629  -2
  -5   1 -14 5967.79 51.8629   1
   5  -1 -16 2824.00 43.8707  -2
  -5   1 -15 2824.00 43.8707   1
  -5   1  17 6026.95 78.0593  -2
   5  -1  16 6026.95 78.0593   1
   5  -1  17 149.531 38.0544   1
   5  -1 -18 315.564 52.5827  -2
  -5   1 -17 315.564 52.5827   1
  -5   1 -18 888.910 24.5861   1
  -5   1 -19 1466.96 16.6415   1
  -5   1 -20 155.236 10.5510   1
   5   0  20 7.48595 12.9340  -2
  -5   0  21 7.48595 12.9340   1
   5   0  19 540.206 18.1996  -2
  -5   0  20 540.206 18.1996   1
  -5   0 -18 186.074 22.6114  -2
   5   0 -19 186.074 22.6114   1
   5   0  17 516.081 24.2180  -2
  -5   0  18 516.081 24.2180   1
  -5   0 -16 2777.50 31.5951  -2
   5   0 -17 2777.50 31.5951   1
  -5   0 -15 874.045 30.1356  -2
   5   0 -16 874.045 30.1356   1
  -5   0 -14 5202.66 38.8229  -2
   5   0 -15 5202.66 38.8229   1
   5   0  13 427.358 32.5995  -2
  -5   0  14 427.358 32.5995   1
  -5   0 -12 1798.02 32.5517  -2
   5   0 -13 1798.02 32.5517   1
   5   0  11 29729.5 75.5047  -2
  -5   0  12 29729.5 75.5047   1
  -5   0 -10 20190.1 108.573  -2
   5   0 -11 20190.1 108.573   1
   5   0   9 31901.3 119.200  -2
  -5   0  10 31901.3 119.200   1
   5   0   8 8941.52 68.0045  -2
  -5   0   9 8941.52 68.0045   1
   5   0   7 7077.02 60.7937  -2
  -5   0   8 7077.02 60.7937   1
   5   0   6 7829.93 60.2697  -2
  -5   0   7 7829.93 60.2697   1
   5   0   5 19655.6 236.213  -2
  -5   0   6 19655.6 236.213   1
   5   0   4 55382.2 382.809  -2
  -5   0   5 55382.2 382.809   1
   5   0   3 95516.4 505.599  -2
  -5   0   4 95516.4 505.599   1
   5   0   2 26613.7 189.652  -2
  -5   0   3 26613.7 189.652   1
   5   0   1 48696.0 256.731  -2
  -5   0   2 48696.0 256.731   1
   5   0   0 66168.1 300.625  -2
  -5   0   1 66168.1 300.625   1
   5   0  -1 20552.0 246.263  -2
  -5   0   0 20552.0 246.263   1
   5   0  -2 52523.7 384.849  -2
  -5   0  -1 52523.7 384.849   1
   5   0  -3 121415. 607.332  -2
  -5   0  -2 121415. 607.332   1
   5   0  -4 28159.2 199.667  -2
  -5   0  -3 28159.2 199.667   1
   5   0  -5 66840.2 312.160  -2
  -5   0  -4 66840.2 312.160   1
   5   0  -6 40781.1 254.645  -2
  -5   0  -5 40781.1 254.645   1
   5   0  -7 6173.00 118.379  -2
  -5   0  -6 6173.00 118.379   1
   5   0  -8 18305.3 182.676  -2
  -5   0  -7 18305.3 182.676   1
   5   0  -9 43317.0 277.705  -2
  -5   0  -8 43317.0 277.705   1
   5   0 -10 6490.41 58.2392  -2
  -5   0  -9 6490.41 58.2392   1
   5   0 -11 11852.4 71.8616  -2
  -5   0 -10 11852.4 71.8616   1
   5   0 -12 26726.5 74.2127  -2
  -5   0 -11 26726.5 74.2127   1
   5   0 -13 451.333 33.3163  -2
  -5   0 -12 451.333 33.3163   1
   5   0 -14 268.469 33.5430  -2
  -5   0 -13 268.469 33.5430   1
   5   0 -15 6953.58 55.9730  -2
  -5   0 -14 6953.58 55.9730   1
  -5   0  16 2250.89 54.5091  -2
   5   0  15 2250.89 54.5091   1
  -5   0  17 4530.44 55.8305  -2
   5   0  16 4530.44 55.8305   1
  -5   0  18 253.986 52.6434  -2
   5   0  17 253.986 52.6434   1
  -5   0  19 494.815 24.0032  -2
   5   0  18 494.815 24.0032   1
   5   0 -20 518.762 16.8378  -2
  -5   0 -19 518.762 16.8378   1
  -5   0  21 194.359 16.8178  -2
   5   0  20 194.359 16.8178   1
  -5  -1  20 330.685 24.8715   1
   5   1 -19 39.2165 18.6779   1
   5   1 -18 1086.96 19.0117   1
   5   1 -17 949.428 22.5830   1
  -5  -1  16 188.663 21.5787   1
   5   1 -15 184.549 19.6923   1
   5   1 -14 493.881 19.8393   1
   5   1 -13 9012.23 36.0130   1
  -5  -1  12 12256.2 39.8204   1
   5   1 -11 4555.86 49.7168   1
  -5  -1  10 870.866 33.0142   1
   5   1  -9 24561.5 64.7518   1
   5   1  -8 19564.3 56.7273   1
   5   1  -7 27261.4 62.2493   1
  -5  -1   6 20156.3 90.0729   1
  -5  -1   5 1910.55 78.6840   1
  -5  -1   4 122.646 43.2703   1
  -5  -1   3 11684.7 107.779   1
  -5  -1   2 18932.8 135.778   1
  -5  -1   1 347.201 67.6838   1
  -5  -1   0 32414.5 254.936   1
  -5  -1  -1 3972.98 111.826   1
  -5  -1  -2 1444.46 84.4912   1
  -5  -1  -3 2520.51 63.2282   1
  -5  -1  -4 5082.78 53.7698   1
  -5  -1  -5 6843.31 93.2381   1
  -5  -1  -6 4544.17 83.9467   1
  -5  -1  -7 11555.2 120.335   1
  -5  -1  -8 394.972 59.9391   1
  -5  -1  -9 1947.06 40.8065   1
  -5  -1 -10 14900.1 44.6755   1
  -5  -1 -11 6297.21 38.9021   1
  -5  -1 -12 9859.91 46.1352   1
  -5  -1 -13 49.8216 26.6364   1
  -5  -1 -14 1690.01 28.7297   1
   5   1  15 1776.71 39.7454   1
   5   1  16 4946.03 35.1561   1
   5   1  17 10.3720 24.5224   1
  -5  -1 -18 4153.28 26.6681   1
  -5  -1 -19 206.312 10.1728   1
  -5  -2  20 1522.30 23.7298   1
   5   2 -19 6709.75 28.9748   1
   5   2 -18 2465.24 23.7195   1
   5   2 -17 2032.39 27.4641   1
   5   2 -16 6211.58 34.9891   1
   5   2 -15 1303.50 28.2092   1
   5   2 -14 2314.21 29.5378   1
   5   2 -13 9258.11 38.7500   1
   5   2 -12 1742.69 24.7605   1
   5   2 -11 247.952 24.4673   1
   5   2 -10 846.299 34.3880   1
   5   2  -9 8687.07 51.9052   1
   5   2  -8 7379.52 43.7386   1
   5   2  -7 4355.23 38.9637   1
  -5  -2   6 3868.46 36.0431   1
  -5  -2   5 271.393 22.9269   1
  -5  -2   4 3575.87 72.9372   1
  -5  -2   3 9823.66 106.270   1
  -5  -2   2 17993.4 139.187   1
  -5  -2   1 27369.4 253.032   1
  -5  -2   0 3779.92 54.9338   1
  -5  -2  -1 16205.5 96.0440   1
  -5  -2  -2 385.858 40.9210   1
  -5  -2  -3 156.692 32.5851   1
  -5  -2  -4 905.504 54.4309   1
  -5  -2  -5 6110.85 89.0071   1
   5   2   6 22900.1 122.446   1
  -5  -2  -7 5494.19 93.1659   1
  -5  -2  -8 16009.2 116.077   1
  -5  -2  -9 1837.08 38.7384   1
   5   2  10 1865.87 34.0157   1
  -5  -2 -11 1058.68 30.1831   1
  -5  -2 -12 13595.2 54.0943   1
  -5  -2 -13 2602.16 29.8380   1
   5   2  14 4649.50 33.2744   1
   5   2  15 506.286 32.1311   1
   5   2  16 154.145 26.9708   1
  -5  -2 -17 585.232 16.8120   1
  -5  -2 -18 845.437 13.8751   1
   5   2  19 69.1127 7.71114   1
   5   3 -20 179.604 16.8825   1
   5   3 -19-6.44599 18.2076   1
   5   3 -18 543.448 30.2456   1
  -5  -3 -16 1418.58 40.5274  -2
   5   3 -18 1418.58 40.5274   1
  -5  -3  17 342.466 26.3005   1
  -5  -3 -15 526.235 46.2914  -2
   5   3 -17 526.235 46.2914   1
  -5  -3  16 386.812 45.8476   1
  -5  -3 -14 1914.49 44.0098  -2
   5   3 -16 1914.49 44.0098   1
  -5  -3  15 1423.36 56.3678   1
  -5  -3 -13 1808.12 48.2778  -2
   5   3 -15 1808.12 48.2778   1
  -5  -3 -12 781.159 30.7396  -2
   5   3 -14 781.159 30.7396   1
  -5  -3 -11 269.287 38.9046  -2
   5   3 -13 269.287 38.9046   1
  -5  -3 -10 1525.77 50.5453  -2
   5   3 -12 1525.77 50.5453   1
  -5  -3  -9 4628.50 46.6288  -2
   5   3 -11 4628.50 46.6288   1
   5   3 -10 956.902 50.9136   1
  -5  -3  -8 1730.52 54.2797  -2
   5   3 -10 1730.52 54.2797   1
  -5  -3  -7 67441.0 201.803  -2
   5   3  -9 67441.0 201.803   1
  -5  -3   8 2396.05 95.9646   1
  -5  -3  -6 2549.58 58.2260  -2
   5   3  -8 2549.58 58.2260   1
  -5  -3  -5 4046.45 61.9136  -2
   5   3  -7 4046.45 61.9136   1
  -5  -3  -4 8938.84 74.6780  -2
   5   3  -6 8938.84 74.6780   1
  -5  -3   5 29142.0 222.568   1
  -5  -3  -3 38705.6 285.347  -2
   5   3  -5 38705.6 285.347   1
  -5  -3   4 21.4750 61.4369   1
  -5  -3  -2 1946.06 109.128  -2
   5   3  -4 1946.06 109.128   1
   5   3   1 173064. 531.783  -2
  -5  -3   3 173064. 531.783   1
   5   3  -1 5509.84 88.6164  -2
  -5  -3   1 5509.84 88.6164   1
   5   3  -2 6147.26 93.1763  -2
  -5  -3   0 6147.26 93.1763   1
   5   3  -3 169877. 347.198  -2
  -5  -3  -1 169877. 347.198   1
  -5  -3   4 10624.3 88.3106  -2
   5   3   2 10624.3 88.3106   1
  -5  -3   5 63264.2 179.618  -2
   5   3   3 63264.2 179.618   1
  -5  -3   6 12492.8 173.784  -2
   5   3   4 12492.8 173.784   1
  -5  -3   7 1052.59 98.8747  -2
   5   3   5 1052.59 98.8747   1
  -5  -3   8 540.399 91.2459  -2
   5   3   6 540.399 91.2459   1
  -5  -3   9 50280.0 339.363  -2
   5   3   7 50280.0 339.363   1
  -5  -3  10 4071.08 52.0386  -2
   5   3   8 4071.08 52.0386   1
  -5  -3  11 18158.9 76.6787  -2
   5   3   9 18158.9 76.6787   1
  -5  -3  12 7532.91 62.8235  -2
   5   3  10 7532.91 62.8235   1
   5   3 -13 10.0581 42.8024  -2
  -5  -3 -11 10.0581 42.8024   1
   5   3 -14 56.9995 8.48980  -2
  -5  -3 -12 56.9995 8.48980   1
   5   3 -15 1524.83 47.2764  -2
  -5  -3 -13 1524.83 47.2764   1
   5   3 -16 7584.88 45.0974  -2
  -5  -3 -14 7584.88 45.0974   1
  -5  -3  17 1699.03 41.1244  -2
   5   3  15 1699.03 41.1244   1
  -5  -3  18 4939.67 39.0169  -2
   5   3  16 4939.67 39.0169   1
   5   3  17 141.139 13.9278   1
   5   3  18 43.8896 10.2377   1
  -5  -4 -17 1032.92 33.8623  -2
   5   4 -19 1032.92 33.8623   1
  -5  -4 -16 1463.92 36.5756  -2
   5   4 -18 1463.92 36.5756   1
  -5  -4 -15 3096.42 28.4538  -2
   5   4 -17 3096.42 28.4538   1
   5   4  14 3295.51 27.7196  -2
  -5  -4  16 3295.51 27.7196   1
  -5  -4 -13 8490.64 45.4707  -2
   5   4 -15 8490.64 45.4707   1
  -5  -4 -12 8683.88 50.4326  -2
   5   4 -14 8683.88 50.4326   1
   5   4  11 423.018 40.8398  -2
  -5  -4  13 423.018 40.8398   1
  -5  -4 -10 323.769 68.3163  -2
   5   4 -12 323.769 68.3163   1
  -5  -4  -9 22084.5 150.236  -2
   5   4 -11 22084.5 150.236   1
   5   4   8 1971.26 50.5286  -2
  -5  -4  10 1971.26 50.5286   1
  -5  -4  -7 1660.64 44.8293  -2
   5   4  -9 1660.64 44.8293   1
  -5  -4  -6 34072.2 98.0772  -2
   5   4  -8 34072.2 98.0772   1
   5   4   5 1452.12 87.1359  -2
  -5  -4   7 1452.12 87.1359   1
   5   4   4 17794.8 178.964  -2
  -5  -4   6 17794.8 178.964   1
   5   4   3 2272.14 96.8636  -2
  -5  -4   5 2272.14 96.8636   1
   5   4   2 905.172 86.5514  -2
  -5  -4   4 905.172 86.5514   1
   5   4   1 246.361 60.9345  -2
  -5  -4   3 246.361 60.9345   1
   5   4   0 3024.30 68.9593  -2
  -5  -4   2 3024.30 68.9593   1
   5   4  -1 7974.21 91.4855  -2
  -5  -4   1 7974.21 91.4855   1
   5   4  -2 1086.61 59.6768  -2
  -5  -4   0 1086.61 59.6768   1
   5   4  -3 151.836 52.1137  -2
  -5  -4  -1 151.836 52.1137   1
   5   4  -4 899.477 57.0048  -2
  -5  -4  -2 899.477 57.0048   1
   5   4  -5 1253.64 88.5411  -2
  -5  -4  -3 1253.64 88.5411   1
  -5  -4   6 13922.4 164.952  -2
   5   4   4 13922.4 164.952   1
  -5  -4   7 3585.27 101.228  -2
   5   4   5 3585.27 101.228   1
  -5  -4   8 19482.5 103.250  -2
   5   4   6 19482.5 103.250   1
  -5  -4   9 5694.55 74.6178  -2
   5   4   7 5694.55 74.6178   1
  -5  -4  10 2382.47 62.3742  -2
   5   4   8 2382.47 62.3742   1
  -5  -4  11 6122.36 81.8573  -2
   5   4   9 6122.36 81.8573   1
  -5  -4  12 179.048 57.0990  -2
   5   4  10 179.048 57.0990   1
   5   4 -13 378.521 41.6717  -2
  -5  -4 -11 378.521 41.6717   1
   5   4 -14 2968.56 45.9220  -2
  -5  -4 -12 2968.56 45.9220   1
   5   4 -15 4150.53 44.8389  -2
  -5  -4 -13 4150.53 44.8389   1
   5   4 -16 6279.70 43.6190  -2
  -5  -4 -14 6279.70 43.6190   1
  -5  -4  17 808.440 33.6775  -2
   5   4  15 808.440 33.6775   1
  -5  -4  18 3882.38 33.8303  -2
   5   4  16 3882.38 33.8303   1
  -5  -4  19 4394.20 25.3073  -2
   5   4  17 4394.20 25.3073   1
   5   5 -18 5706.57 44.4864   1
   5   5 -17 1932.47 22.9775   1
   5   5 -16 1000.92 22.0366   1
   5   5 -15 43.1556 29.3242   1
  -5  -5  14 8082.09 44.0211   1
  -5  -5  13 2323.14 43.0114   1
   5   5 -12 1330.66 63.4592   1
   5   5 -11 1485.67 43.7460   1
   5   5 -10 3345.95 43.3634   1
   5   5  -9 3570.57 55.7106   1
  -5  -5   8 4905.39 40.8795   1
  -5  -5   7 5605.48 40.0075   1
   5   5  -6 978.051 26.2326   1
   5   5  -5 2331.21 80.4420   1
  -5  -5   4 2122.24 79.4208   1
  -5  -5   3 2987.12 55.8239   1
  -5  -5   2 1040.93 107.427   1
   5   5   0 1223.99 78.3970  -2
  -5  -5   2 1223.99 78.3970   1
  -5  -5   1 853.577 45.6094   1
  -5  -5   0 1168.82 74.6605   1
   5   5  -2 1546.32 77.5755  -2
  -5  -5   0 1546.32 77.5755   1
  -5  -5  -1 7158.22 70.0126   1
  -5  -5  -2 5336.16 100.500   1
  -5  -5  -3 9130.20 94.8080   1
  -5  -5   5 9861.41 81.7160  -2
   5   5   3 9861.41 81.7160   1
  -5  -5  -4 2243.29 40.1737   1
  -5  -5   6 2558.11 51.5042  -2
   5   5   4 2558.11 51.5042   1
  -5  -5  -5 14201.8 111.731   1
  -5  -5   7 15902.3 54.9880  -2
   5   5   5 15902.3 54.9880   1
   5   5   6 5134.79 134.879   1
  -5  -5   8 5761.22 72.7701  -2
   5   5   6 5761.22 72.7701   1
   5   5   7 3398.27 57.2660   1
   5   5   8 1009.03 51.1951   1
   5   5 -10 1413.95 85.1063  -2
  -5  -5  -8 1413.95 85.1063   1
   5   5   9 2612.45 43.7394   1
  -5  -5 -10 1565.97 60.1122   1
   5   5  11 11722.3 51.9997   1
   5   5  12 2709.18 31.4229   1
   5   5  13 2086.01 25.7768   1
  -5  -5 -14 29.6706 16.5235   1
   5   5  15 240.733 23.6724   1
  -5  -5 -16 1304.63 13.9515   1
   5   6 -17 444.590 19.0600   1
   5   6 -16 213.798 14.4670   1
   5   6 -15 283.194 25.8614   1
   5   6 -14 425.862 44.5665   1
   5   6 -13 1779.29 39.3099   1
   5   6 -12 2967.04 42.0862   1
   5   6 -11 2404.00 44.7652   1
   5   6 -10 601.795 34.3456   1
   5   6  -9 15094.2 58.4439   1
   5   6  -8 719.712 35.8474   1
   5   6  -7 17461.5 62.5378   1
   5   6   4 17538.1 123.316  -2
  -5  -6   7 17538.1 123.316   1
   5   6  -6 520.742 24.0491   1
   5   6   3 941.125 75.6191  -2
  -5  -6   6 941.125 75.6191   1
   5   6  -5 894.950 29.1870   1
   5   6   2 2952.06 84.1865  -2
  -5  -6   5 2952.06 84.1865   1
   5   6  -4 15665.2 54.5607   1
   5   6   1 16626.0 124.325  -2
  -5  -6   4 16626.0 124.325   1
   5   6  -3 12594.3 52.7430   1
   5   6  -2 1734.26 34.0443   1
   5   6  -1 45065.9 96.8789   1
  -5  -6   0 2655.44 45.2320   1
  -5  -6  -1 7297.52 45.9231   1
   5   6   2 11662.4 52.1848   1
  -5  -6   5 11853.8 115.994  -2
   5   6   2 11853.8 115.994   1
   5   6   3 3116.12 37.6498   1
  -5  -6  -4 1700.06 34.6676   1
   5   6   5 12425.7 49.6854   1
   5   6   6 106.863 23.9755   1
   5   6   7 9875.65 41.0547   1
   5   6   8 378.307 24.0105   1
   5   6   9 8669.37 36.2712   1
   5   6  10 651.784 24.4934   1
   5   6  11 2818.92 26.6183   1
   5   6  12 846.775 19.0356   1
   5   6  13 64.3002 14.0705   1
   5   6  14 466.402 13.8431   1
  -5  -6 -15 2658.39 23.7792   1
   5   7 -16 42.5409 18.9234   1
  -5  -7 -12 1064.35 28.9014  -2
   5   7 -15 1064.35 28.9014   1
  -5  -7 -11 38.1234 7.76429  -2
   5   7 -14 38.1234 7.76429   1
   5   7 -13 232.723 32.7938   1
  -5  -7 -10 383.089 38.3458  -2
   5   7 -13 383.089 38.3458   1
  -5  -7  -9 1022.64 34.9094  -2
   5   7 -12 1022.64 34.9094   1
  -5  -7  -8 5533.33 56.9945  -2
   5   7 -11 5533.33 56.9945   1
  -5  -7  -7 759.630 47.8538  -2
   5   7 -10 759.630 47.8538   1
  -5  -7  -6 784.779 50.4481  -2
   5   7  -9 784.779 50.4481   1
  -5  -7  -5 1289.51 34.4748  -2
   5   7  -8 1289.51 34.4748   1
  -5  -7  -4 530.986 33.6143  -2
   5   7  -7 530.986 33.6143   1
  -5  -7  -3 1933.53 35.5478  -2
   5   7  -6 1933.53 35.5478   1
  -5  -7  -2 2338.76 38.1088  -2
   5   7  -5 2338.76 38.1088   1
  -5  -7  -1 290.811 34.2815  -2
   5   7  -4 290.811 34.2815   1
  -5  -7   0 529.595 42.1305  -2
   5   7  -3 529.595 42.1305   1
  -5  -7   1 838.719 52.8273  -2
   5   7  -2 838.719 52.8273   1
  -5  -7   2 177.452 50.3443  -2
   5   7  -1 177.452 50.3443   1
  -5  -7   3 422.353 45.1995  -2
   5   7   0 422.353 45.1995   1
  -5  -7   4 658.346 52.0604  -2
   5   7   1 658.346 52.0604   1
  -5  -7   5 882.717 39.9405  -2
   5   7   2 882.717 39.9405   1
   5   7  -6 1050.25 39.0606  -2
  -5  -7  -3 1050.25 39.0606   1
   5   7  -7 366.631 35.7849  -2
  -5  -7  -4 366.631 35.7849   1
   5   7  -8 624.142 28.2321  -2
  -5  -7  -5 624.142 28.2321   1
  -5  -7   9 2394.17 39.3271  -2
   5   7   6 2394.17 39.3271   1
   5   7 -10 1711.52 31.9332  -2
  -5  -7  -7 1711.52 31.9332   1
   5   7 -11 4426.97 37.8257  -2
  -5  -7  -8 4426.97 37.8257   1
   5   7 -12 1368.22 28.4769  -2
  -5  -7  -9 1368.22 28.4769   1
   5   7 -13 15.4920 6.88464  -2
  -5  -7 -10 15.4920 6.88464   1
   5   7 -14 188.765 20.1919  -2
  -5  -7 -11 188.765 20.1919   1
   5   7 -15 422.500 23.9797  -2
  -5  -7 -12 422.500 23.9797   1
   5   7 -16 2470.27 31.1413  -2
  -5  -7 -13 2470.27 31.1413   1
  -5  -7 -14 565.504 12.3807   1
  -5  -8 -12 29.5479 13.4324  -2
   5   8 -15 29.5479 13.4324   1
  -5  -8 -11 1334.77 26.1942  -2
   5   8 -14 1334.77 26.1942   1
  -5  -8 -10 3027.81 31.2668  -2
   5   8 -13 3027.81 31.2668   1
  -5  -8  -9 4963.73 45.0635  -2
   5   8 -12 4963.73 45.0635   1
  -5  -8  -8 12407.9 67.7551  -2
   5   8 -11 12407.9 67.7551   1
  -5  -8  -7 1688.22 65.9478  -2
   5   8 -10 1688.22 65.9478   1
  -5  -8  -6 1091.25 70.0827  -2
   5   8  -9 1091.25 70.0827   1
  -5  -8  -5 727.885 26.3739  -2
   5   8  -8 727.885 26.3739   1
  -5  -8  -4 4746.65 36.9620  -2
   5   8  -7 4746.65 36.9620   1
  -5  -8  -3 6695.36 51.8939  -2
   5   8  -6 6695.36 51.8939   1
  -5  -8  -2 2645.55 35.1813  -2
   5   8  -5 2645.55 35.1813   1
  -5  -8  -1 6095.98 43.3724  -2
   5   8  -4 6095.98 43.3724   1
  -5  -8   0 1962.76 42.3379  -2
   5   8  -3 1962.76 42.3379   1
  -5  -8   1 2352.70 37.5721  -2
   5   8  -2 2352.70 37.5721   1
  -5  -8   2 1518.81 35.7617  -2
   5   8  -1 1518.81 35.7617   1
  -5  -8   3 9283.04 51.0518  -2
   5   8   0 9283.04 51.0518   1
  -5  -8   4 1251.69 48.3419  -2
   5   8   1 1251.69 48.3419   1
  -5  -8   5 11742.3 63.9827  -2
   5   8   2 11742.3 63.9827   1
  -5  -8   6 3215.81 43.4177  -2
   5   8   3 3215.81 43.4177   1
   5   8  -7 2818.48 32.7125  -2
  -5  -8  -4 2818.48 32.7125   1
  -5  -8   8 3890.34 32.4153  -2
   5   8   5 3890.34 32.4153   1
  -5  -8   9 3697.54 36.2790  -2
   5   8   6 3697.54 36.2790   1
   5   8 -10 386.996 29.8913  -2
  -5  -8  -7 386.996 29.8913   1
   5   8 -11 5713.11 37.5427  -2
  -5  -8  -8 5713.11 37.5427   1
   5   8 -12 6963.42 31.9408  -2
  -5  -8  -9 6963.42 31.9408   1
   5   8 -13 1286.37 21.5405  -2
  -5  -8 -10 1286.37 21.5405   1
   5   8 -14 745.040 30.2954  -2
  -5  -8 -11 745.040 30.2954   1
   5   9 -13 290.192 12.4434   1
   5   9 -12 709.714 16.3028   1
   5   9 -11 244.995 19.2165   1
   5   9 -10 1669.00 22.4191   1
   5   9  -9 4788.97 30.8739   1
   5   9  -8 9371.44 36.1624   1
   5   9  -7 1215.12 20.2025   1
   5   9  -6 3901.63 27.2257   1
   5   9  -5 278.464 27.7181   1
  -5  -9  -2 464.809 58.0597  -2
   5   9  -5 464.809 58.0597   1
   5   9  -4 2500.85 22.4666   1
  -5  -9  -1 2778.43 64.5075  -2
   5   9  -4 2778.43 64.5075   1
   5   9  -3 3309.78 31.5049   1
  -5  -9   0 3949.62 52.3849  -2
   5   9  -3 3949.62 52.3849   1
   5   9  -2 10017.6 38.1520   1
  -5  -9   1 9730.07 98.7928  -2
   5   9  -2 9730.07 98.7928   1
   5   9  -1 663.468 22.0787   1
  -5  -9   2 2367.12 78.4201  -2
   5   9  -1 2367.12 78.4201   1
   5   9   0 5389.24 35.1186   1
  -5  -9   3 5653.15 87.6191  -2
   5   9   0 5653.15 87.6191   1
   5   9   1 2374.10 28.6894   1
  -5  -9   4 2525.93 76.9929  -2
   5   9   1 2525.93 76.9929   1
   5   9   2 104.460 22.0422   1
  -5  -9   5 167.876 67.1688  -2
   5   9   2 167.876 67.1688   1
   5   9   3 1085.93 20.2499   1
  -5  -9   6 1770.37 69.1571  -2
   5   9   3 1770.37 69.1571   1
   5   9   4 4652.34 30.7373   1
  -5  -9   7 4569.81 72.9823  -2
   5   9   4 4569.81 72.9823   1
   5   9   5 6267.18 37.1843   1
   5   9   6 4066.11 30.7503   1
   5   9   7 2671.23 36.0421   1
   5   9   8 52.6164 21.1564   1
   5   9   9 1350.73 24.2005   1
   5   9  10 276.851 12.8767   1
   5  10 -10 116.211 12.7116   1
   5  10  -9 102.031 15.6344   1
   5  10  -8 1963.90 18.4565   1
   5  10  -7 234.046 14.3913   1
   5  10  -6 151.452 19.1663   1
   5  10  -5 6.06757 20.6914   1
   5  10  -4 375.706 19.7317   1
   5  10  -3 1117.17 27.5112   1
   5  10  -2 39.8352 15.0734   1
  -5 -10   2 62.4662 49.5110  -2
   5  10  -2 62.4662 49.5110   1
   5  10  -1 4609.41 20.7448   1
  -5 -10   3 4708.16 61.9481  -2
   5  10  -1 4708.16 61.9481   1
   5  10   0 138.158 20.6061   1
  -5 -10   4 220.824 48.5178  -2
   5  10   0 220.824 48.5178   1
   5  10   1 25.0567 16.3172   1
  -5 -10   5 26.0101 7.83601  -2
   5  10   1 26.0101 7.83601   1
   5  10   2 400.333 16.7607   1
  -5 -10   6 306.102 44.4368  -2
   5  10   2 306.102 44.4368   1
   5  10   3 820.155 21.1284   1
  -5 -10   7 893.977 43.5997  -2
   5  10   3 893.977 43.5997   1
   5  10   4 29.8887 20.9812   1
  -5 -10   8 468.804 36.7327  -2
   5  10   4 468.804 36.7327   1
   5  10   5 253.980 23.6621   1
   5  10   6 539.984 13.8413   1
   5  10   7 20.2506 8.29564   1
  -5 -11  -1 2828.56 19.8754  -2
   5  11  -5 2828.56 19.8754   1
  -5 -11   0 181.717 12.5903  -2
   5  11  -4 181.717 12.5903   1
  -5 -11   1 1927.05 20.9329  -2
   5  11  -3 1927.05 20.9329   1
  -5 -11   2 2009.76 22.6801  -2
   5  11  -2 2009.76 22.6801   1
  -5 -11   3 1060.43 20.1296  -2
   5  11  -1 1060.43 20.1296   1
  -5 -11   5 4116.89 31.7976  -2
   5  11   1 4116.89 31.7976   1
  -6  15   6 66.6601 7.28810   1
  -6  15   5 653.335 9.47379   1
  -6  15   4 1370.40 24.5334   1
   6 -15   7 1861.22 17.5947  -2
  -6  15   4 1861.22 17.5947   1
  -6  15   3 1277.11 18.0744   1
   6 -15   6 1534.55 24.9873  -2
  -6  15   3 1534.55 24.9873   1
  -6  15   2 3834.84 37.8028   1
   6 -15   5 4209.09 24.6284  -2
  -6  15   2 4209.09 24.6284   1
   6 -15   4 2645.51 28.2219  -2
  -6  15   1 2645.51 28.2219   1
  -6  15   0 1344.59 31.1700   1
   6 -15   3 2304.34 42.9687  -2
  -6  15   0 2304.34 42.9687   1
  -6  14   9 160.473 14.3547   1
  -6  14   8 979.491 19.5173   1
   6 -14  10 1092.55 30.0674  -2
  -6  14   8 1092.55 30.0674   1
  -6  14   7 3021.87 20.4158   1
   6 -14   9 3969.63 32.1275  -2
  -6  14   7 3969.63 32.1275   1
  -6  14   6 603.372 24.5547   1
   6 -14   8 700.487 23.8021  -2
  -6  14   6 700.487 23.8021   1
   6 -14   7 1196.02 20.3884  -2
  -6  14   5 1196.02 20.3884   1
   6 -14   6 1539.04 25.4074  -2
  -6  14   4 1539.04 25.4074   1
   6 -14   5 1136.97 26.4485  -2
  -6  14   3 1136.97 26.4485   1
   6 -14   4 612.778 26.8220  -2
  -6  14   2 612.778 26.8220   1
   6 -14   3 9965.04 40.8052  -2
  -6  14   1 9965.04 40.8052   1
   6 -14   2 1566.86 29.2612  -2
  -6  14   0 1566.86 29.2612   1
   6 -14   1 833.905 27.6043  -2
  -6  14  -1 833.905 27.6043   1
   6 -14   0 1468.29 31.8165  -2
  -6  14  -2 1468.29 31.8165   1
   6 -13  13 1402.22 30.5929  -2
  -6  13  11 1402.22 30.5929   1
   6 -13  12 58.3035 19.5546  -2
  -6  13  10 58.3035 19.5546   1
   6 -13  11 976.156 25.0921  -2
  -6  13   9 976.156 25.0921   1
   6 -13  10 506.964 29.6214  -2
  -6  13   8 506.964 29.6214   1
   6 -13   9 11356.9 46.5421  -2
  -6  13   7 11356.9 46.5421   1
   6 -13   8 444.242 27.8730  -2
  -6  13   6 444.242 27.8730   1
   6 -13   7 3367.68 38.9548  -2
  -6  13   5 3367.68 38.9548   1
   6 -13   6 455.000 7.92837  -2
  -6  13   4 455.000 7.92837   1
   6 -13   5 1188.32 33.5960  -2
  -6  13   3 1188.32 33.5960   1
   6 -13   4 1841.17 40.3862  -2
  -6  13   2 1841.17 40.3862   1
   6 -13   3 10693.2 13.1987  -2
  -6  13   1 10693.2 13.1987   1
   6 -13   2 26.7345 5.16726  -2
  -6  13   0 26.7345 5.16726   1
   6 -13   1 955.417 8.19786  -2
  -6  13  -1 955.417 8.19786   1
   6 -13   0 257.345 26.9601  -2
  -6  13  -2 257.345 26.9601   1
   6 -13  -1 5311.86 33.8270  -2
  -6  13  -3 5311.86 33.8270   1
   6 -13  -2 530.912 36.2725  -2
  -6  13  -4 530.912 36.2725   1
  -6  12  13 95.3653 12.2214   1
  -6  12  12 1230.19 15.8458   1
   6 -12  14 1335.80 37.9914  -2
  -6  12  12 1335.80 37.9914   1
  -6  12  11 70.2829 16.2812   1
   6 -12  13 450.518 30.8880  -2
  -6  12  11 450.518 30.8880   1
  -6  12  10 5979.30 35.4352   1
   6 -12  12 7265.01 38.8257  -2
  -6  12  10 7265.01 38.8257   1
   6 -12  11 4871.41 28.8609  -2
  -6  12   9 4871.41 28.8609   1
  -6  12   8 445.647 39.6667   1
   6 -12  10 769.872 26.3000  -2
  -6  12   8 769.872 26.3000   1
  -6  12   7 2330.75 53.2916   1
   6 -12   9 4935.67 32.6535  -2
  -6  12   7 4935.67 32.6535   1
   6 -12   8 4468.88 31.4630  -2
  -6  12   6 4468.88 31.4630   1
   6 -12   7 589.450 29.8962  -2
  -6  12   5 589.450 29.8962   1
   6 -12   6 1145.18 32.1211  -2
  -6  12   4 1145.18 32.1211   1
   6 -12   5 13982.4 45.2572  -2
  -6  12   3 13982.4 45.2572   1
   6 -12   4 313.589 30.2576  -2
  -6  12   2 313.589 30.2576   1
   6 -12   3 823.703 28.1278  -2
  -6  12   1 823.703 28.1278   1
   6 -12   2 319.480 30.6784  -2
  -6  12   0 319.480 30.6784   1
   6 -12   1 133.426 24.3245  -2
  -6  12  -1 133.426 24.3245   1
   6 -12   0 1240.01 29.0441  -2
  -6  12  -2 1240.01 29.0441   1
   6 -12  -1 1268.45 25.5932  -2
  -6  12  -3 1268.45 25.5932   1
   6 -12  -2 444.940 23.2769  -2
  -6  12  -4 444.940 23.2769   1
   6 -12  -3 15183.7 41.2343  -2
  -6  12  -5 15183.7 41.2343   1
   6 -12  -4 5152.02 33.4601  -2
  -6  12  -6 5152.02 33.4601   1
   6 -12  -5 234.900 35.2776  -2
  -6  12  -7 234.900 35.2776   1
   6 -12  -6 1113.01 35.4389  -2
  -6  12  -8 1113.01 35.4389   1
   6 -12  -7 13424.5 46.6858  -2
  -6  12  -9 13424.5 46.6858   1
   6 -12  -8 1467.13 37.2335  -2
  -6  12 -10 1467.13 37.2335   1
   6 -12  -9 3646.96 37.3811  -2
  -6  12 -11 3646.96 37.3811   1
   6 -12 -10 6977.43 42.7637  -2
  -6  12 -12 6977.43 42.7637   1
   6 -12 -11 2457.16 37.1014  -2
  -6  12 -13 2457.16 37.1014   1
  -6  12 -14 101.237 24.6713   1
  -6  11  15 104.848 13.0952   1
  -6  11  14 4780.30 26.7122   1
  -6  11  13 40.8843 13.9005   1
  -6  11  12 4063.97 20.9646   1
  -6  11  11 385.561 17.0731   1
  -6  11  10 405.157 21.9077   1
  -6  11   9 146.704 23.6068   1
  -6  11   8 6144.77 30.8076   1
  -6  11   7 183.914 22.6286   1
  -6  11   6 8547.37 33.7402   1
  -6  11   5 2726.18 24.8342   1
  -6  11   4 3498.27 26.2919   1
  -6  11   3 76.9999 19.5479   1
  -6  11   2 657.893 23.4253   1
  -6  11   1 460.501 22.7841   1
  -6  11   0 2911.55 24.3927   1
  -6  11  -1 1022.00 21.5984   1
  -6  11  -2 6130.26 29.3369   1
  -6  11  -3 2376.12 20.6392   1
  -6  11  -4 1174.68 17.6171   1
  -6  11  -5 82.0745 14.8877   1
  -6  11  -6 1000.79 16.0359   1
  -6  11  -7 4091.09 21.6007   1
  -6  11  -8 10232.0 30.6239   1
  -6  11  -9 2806.82 24.2110   1
  -6  11 -10 6199.71 27.9526   1
  -6  11 -11 250.314 21.9513   1
  -6  11 -12 1109.82 23.7316   1
  -6  11 -13 1926.17 23.1298   1
  -6  11 -14 2426.95 20.3412   1
  -6  11 -15 468.628 17.6656   1
  -6  11 -16 1213.14 17.4053   1
  -6  10  16 1566.57 13.4632   1
  -6  10  15 94.1470 17.5027   1
  -6  10  14 304.509 13.3040   1
  -6  10  13-3.74087 18.1277   1
  -6  10  12 4099.07 31.6472   1
  -6  10  11 3474.44 42.0353   1
   6 -10  12 5276.22 72.3400  -2
  -6  10  11 5276.22 72.3400   1
  -6  10  10 868.767 52.5274   1
   6 -10  11 971.667 50.1811  -2
  -6  10  10 971.667 50.1811   1
  -6  10   9 3608.33 67.7696   1
   6 -10  10 4362.10 61.3672  -2
  -6  10   9 4362.10 61.3672   1
  -6  10   8 5395.43 74.8056   1
   6 -10   9 5637.51 67.2601  -2
  -6  10   8 5637.51 67.2601   1
  -6  10   7 3348.82 41.8680   1
   6 -10   8 5445.60 68.0320  -2
  -6  10   7 5445.60 68.0320   1
  -6  10   6 7572.12 50.9477   1
   6 -10   7 7668.60 53.1979  -2
  -6  10   6 7668.60 53.1979   1
  -6  10   5 8532.69 52.1917   1
   6 -10   6 10014.5 58.5748  -2
  -6  10   5 10014.5 58.5748   1
  -6  10   4 279.336 63.0214   1
   6 -10   5 329.705 32.0555  -2
  -6  10   4 329.705 32.0555   1
  -6  10   3 841.438 44.2108   1
   6 -10   4 988.193 34.2384  -2
  -6  10   3 988.193 34.2384   1
  -6  10   2 4541.73 66.8967   1
   6 -10   3 4699.28 38.7066  -2
  -6  10   2 4699.28 38.7066   1
  -6  10   1 308.174 47.8239   1
   6 -10   2 1246.39 31.6181  -2
  -6  10   1 1246.39 31.6181   1
  -6  10   0 13600.6 71.1203   1
   6 -10   1 13950.6 48.2677  -2
  -6  10   0 13950.6 48.2677   1
  -6  10  -1 1269.37 68.9483   1
   6 -10   0 3997.28 34.3260  -2
  -6  10  -1 3997.28 34.3260   1
  -6  10  -2 5443.69 44.7939   1
   6 -10  -1 5422.65 32.6729  -2
  -6  10  -2 5422.65 32.6729   1
  -6  10  -3 217.929 28.2116   1
   6 -10  -2 1241.64 28.3908  -2
  -6  10  -3 1241.64 28.3908   1
  -6  10  -4 409.947 34.5982   1
   6 -10  -3 728.395 23.6917  -2
  -6  10  -4 728.395 23.6917   1
  -6  10  -5 307.816 25.9951   1
   6 -10  -4 474.593 25.7453  -2
  -6  10  -5 474.593 25.7453   1
  -6  10  -6 7120.40 39.1120   1
   6 -10  -5 9379.46 38.5776  -2
  -6  10  -6 9379.46 38.5776   1
  -6  10  -7 387.089 26.3118   1
   6 -10  -6 2096.01 31.1764  -2
  -6  10  -7 2096.01 31.1764   1
  -6  10  -8 10362.8 44.2505   1
   6 -10  -7 11502.1 44.9094  -2
  -6  10  -8 11502.1 44.9094   1
  -6  10  -9 1078.11 33.7875   1
   6 -10  -8 2245.07 41.8567  -2
  -6  10  -9 2245.07 41.8567   1
  -6  10 -10 2909.98 36.1074   1
   6 -10  -9 3744.43 48.6656  -2
  -6  10 -10 3744.43 48.6656   1
  -6  10 -11 527.572 27.9797   1
   6 -10 -10 706.057 34.0791  -2
  -6  10 -11 706.057 34.0791   1
  -6  10 -12 8782.09 46.0814   1
   6 -10 -11 9577.72 59.1401  -2
  -6  10 -12 9577.72 59.1401   1
  -6  10 -13 351.426 22.8170   1
   6 -10 -12 1263.46 71.1584  -2
  -6  10 -13 1263.46 71.1584   1
  -6  10 -14 1112.12 24.0705   1
  -6  10 -15 149.123 17.4854   1
  -6  10 -16 3600.46 19.9144   1
  -6  10 -17 153.668 19.5797   1
  -6   9 -17 1580.21 32.1869  -2
   6  -9 -16 1580.21 32.1869   1
  -6   9 -16 1883.09 25.9301  -2
   6  -9 -15 1883.09 25.9301   1
  -6   9 -15 842.874 24.9514  -2
   6  -9 -14 842.874 24.9514   1
   6  -9  14 1826.70 37.5893  -2
  -6   9  13 1826.70 37.5893   1
  -6   9 -13 1754.73 39.4435  -2
   6  -9 -12 1754.73 39.4435   1
  -6   9 -12 7992.54 10.0276  -2
   6  -9 -11 7992.54 10.0276   1
   6  -9  11 7595.78 77.2520  -2
  -6   9  10 7595.78 77.2520   1
   6  -9  10 1989.85 59.1939  -2
  -6   9   9 1989.85 59.1939   1
   6  -9   9 1792.17 48.9912  -2
  -6   9   8 1792.17 48.9912   1
   6  -9   8 1767.60 60.7865  -2
  -6   9   7 1767.60 60.7865   1
   6  -9   7 1315.85 48.5183  -2
  -6   9   6 1315.85 48.5183   1
   6  -9   6 8618.78 48.6528  -2
  -6   9   5 8618.78 48.6528   1
   6  -9   5 4727.12 59.2818  -2
  -6   9   4 4727.12 59.2818   1
   6  -9   4 5645.51 8.84206  -2
  -6   9   3 5645.51 8.84206   1
   6  -9   3 6570.00 68.1276  -2
  -6   9   2 6570.00 68.1276   1
   6  -9   2 6102.39 7.94434  -2
  -6   9   1 6102.39 7.94434   1
   6  -9   1 3511.03 6.01279  -2
  -6   9   0 3511.03 6.01279   1
   6  -9   0 15942.6 10.1379  -2
  -6   9  -1 15942.6 10.1379   1
   6  -9  -1 6825.35 149.699  -2
  -6   9  -2 6825.35 149.699   1
   6  -9  -2 1682.71 142.579  -2
  -6   9  -3 1682.71 142.579   1
   6  -9  -3 6805.02 148.262  -2
  -6   9  -4 6805.02 148.262   1
   6  -9  -4 21983.1 63.3108  -2
  -6   9  -5 21983.1 63.3108   1
   6  -9  -5 1766.46 5.25230  -2
  -6   9  -6 1766.46 5.25230   1
   6  -9  -6 6719.82 11.5159  -2
  -6   9  -7 6719.82 11.5159   1
   6  -9  -7 927.638 8.86076  -2
  -6   9  -8 927.638 8.86076   1
   6  -9  -8 3787.33 10.7282  -2
  -6   9  -9 3787.33 10.7282   1
   6  -9  -9 4330.69 11.2678  -2
  -6   9 -10 4330.69 11.2678   1
   6  -9 -10 31105.7 15.2075  -2
  -6   9 -11 31105.7 15.2075   1
   6  -9 -11 4049.80 10.8822  -2
  -6   9 -12 4049.80 10.8822   1
   6  -9 -12 8448.63 12.8428  -2
  -6   9 -13 8448.63 12.8428   1
   6  -9 -13 802.284 32.3139  -2
  -6   9 -14 802.284 32.3139   1
   6  -9 -14 4689.18 9.47679  -2
  -6   9 -15 4689.18 9.47679   1
   6  -9 -15 1534.41 23.9997  -2
  -6   9 -16 1534.41 23.9997   1
   6  -9 -16 7766.39 30.5602  -2
  -6   9 -17 7766.39 30.5602   1
   6  -9 -17 834.760 18.8065  -2
  -6   9 -18 834.760 18.8065   1
   6  -8 -17 3720.30 34.9961   1
   6  -8 -16 1458.54 19.5542   1
   6  -8 -15 4965.33 37.9845   1
   6  -8 -14 38.4528 28.2540   1
   6  -8 -13 3609.70 37.4809   1
  -6   8  12 485.452 39.1459   1
  -6   8 -13 503.284 45.8354  -2
   6  -8 -12 503.284 45.8354   1
  -6   8  11 939.630 43.1584   1
   6  -8  12 687.665 68.2284  -2
  -6   8  11 687.665 68.2284   1
  -6   8  10 1727.96 72.0675   1
   6  -8  11 2634.33 55.2963  -2
  -6   8  10 2634.33 55.2963   1
   6  -8  10 8730.16 58.2895  -2
  -6   8   9 8730.16 58.2895   1
  -6   8   8 496.008 57.3106   1
   6  -8   9 2521.59 46.8886  -2
  -6   8   8 2521.59 46.8886   1
  -6   8   7 5990.69 82.4690   1
   6  -8   8 6354.49 90.6107  -2
  -6   8   7 6354.49 90.6107   1
  -6   8   6 2389.79 101.885   1
   6  -8   7 4124.43 84.4836  -2
  -6   8   6 4124.43 84.4836   1
  -6   8   5 361.616 79.7975   1
  -6   8   4 3363.57 117.552   1
  -6   8   3 3570.76 121.757   1
   6  -8   4 4331.98 78.6087  -2
  -6   8   3 4331.98 78.6087   1
  -6   8   2 3653.72 123.299   1
   6  -8   3 4398.80 79.1478  -2
  -6   8   2 4398.80 79.1478   1
  -6   8   1 7108.65 62.3093   1
   6  -8   2 7690.06 72.3077  -2
  -6   8   1 7690.06 72.3077   1
  -6   8   0 9862.58 70.7765   1
   6  -8   1 9957.79 137.691  -2
  -6   8   0 9957.79 137.691   1
   6  -8   0 4312.11 57.1697  -2
  -6   8  -1 4312.11 57.1697   1
  -6   8  -2 3251.87 122.731   1
   6  -8  -1 4562.96 68.7492  -2
  -6   8  -2 4562.96 68.7492   1
  -6   8  -3 2609.72 113.448   1
   6  -8  -2 3138.92 74.1582  -2
  -6   8  -3 3138.92 74.1582   1
  -6   8  -4 1977.20 104.471   1
  -6   8  -5 333.389 83.1903   1
   6  -8  -4 1072.33 54.3891  -2
  -6   8  -5 1072.33 54.3891   1
  -6   8  -6 6310.55 143.369   1
   6  -8  -5 6565.91 72.7832  -2
  -6   8  -6 6565.91 72.7832   1
  -6   8  -7 8173.95 153.577   1
   6  -8  -6 8678.67 81.8801  -2
  -6   8  -7 8678.67 81.8801   1
  -6   8  -8 2340.40 62.6445   1
   6  -8  -7 3575.07 32.5842  -2
  -6   8  -8 3575.07 32.5842   1
  -6   8  -9 11568.2 69.2478   1
   6  -8  -8 11750.1 47.5196  -2
  -6   8  -9 11750.1 47.5196   1
  -6   8 -10 1877.26 45.8439   1
   6  -8  -9 3780.53 40.5186  -2
  -6   8 -10 3780.53 40.5186   1
  -6   8 -11 4597.66 58.8169   1
   6  -8 -10 5080.82 44.5679  -2
  -6   8 -11 5080.82 44.5679   1
  -6   8 -12 457.318 33.5203   1
   6  -8 -11 606.398 50.8991  -2
  -6   8 -12 606.398 50.8991   1
  -6   8 -13 360.373 57.7724   1
   6  -8 -12 404.487 42.0311  -2
  -6   8 -13 404.487 42.0311   1
  -6   8 -14 531.132 31.9539   1
   6  -8 -13 1192.58 85.1595  -2
  -6   8 -14 1192.58 85.1595   1
  -6   8 -15 4765.20 33.3814   1
  -6   8 -16 2437.90 24.2350   1
  -6   8 -17 1431.57 18.8589   1
  -6   8 -18 12.3892 16.2822   1
  -6   8 -19 52.9656 12.8582   1
   6  -7 -18 855.952 25.5335   1
   6  -7 -17 38.6140 14.4565   1
   6  -7 -16 3161.00 32.5297   1
   6  -7 -15 1185.73 23.1117   1
   6  -7 -14 305.207 23.3519   1
  -6   7  13 202.471 24.7467   1
  -6   7  12 3301.29 39.1699   1
  -6   7  11 196.929 40.7608   1
  -6   7  10 11436.8 75.0578   1
  -6   7   9 2093.78 47.5812   1
  -6   7   8 18574.0 118.826   1
  -6   7   7 8308.73 86.4394   1
  -6   7   6 896.967 44.2936   1
  -6   7   5 15567.2 92.0527   1
  -6   7   4 54272.9 159.694   1
  -6   7   3 107.696 72.8465   1
  -6   7   2 99088.9 190.186   1
  -6   7   1 42242.0 154.896   1
  -6   7   0 6575.84 50.9105   1
  -6   7  -1 50895.5 155.100   1
  -6   7  -2 63561.4 156.460   1
  -6   7  -3 14222.5 59.0133   1
  -6   7  -4 84840.0 183.151   1
  -6   7  -5 21932.2 102.450   1
  -6   7  -6 2055.85 44.6599   1
  -6   7  -7 30530.1 115.572   1
  -6   7  -8 23845.2 105.032   1
  -6   7  -9 1067.23 22.2551   1
  -6   7 -10 19462.4 44.0513   1
  -6   7 -11 2937.98 26.7120   1
  -6   7 -12 400.712 24.9314   1
  -6   7 -13 135.956 25.9397   1
  -6   7 -14 3541.59 28.7042   1
  -6   7 -15 324.343 22.2448   1
  -6   7 -16 669.470 23.2886   1
  -6   7 -17 628.606 21.8342   1
  -6   7 -18 737.369 17.6560   1
  -6   7 -19 41.2227 10.9456   1
   6  -6 -19 266.478 20.2474   1
   6  -6 -18 351.220 18.7438   1
   6  -6 -17 43.6865 18.5534   1
  -6   6  16 22.6348 19.2999   1
   6  -6 -15 8144.78 34.2410   1
   6  -6 -14 975.246 23.2490   1
  -6   6  13 627.086 32.2540   1
  -6   6  12 576.687 32.5041   1
  -6   6  11 9853.55 54.5534   1
  -6   6  10 1230.96 34.6539   1
  -6   6   9 852.611 51.5898   1
   6  -6   8 613.649 65.4883  -2
  -6   6   8 613.649 65.4883   1
  -6   6   7 57727.2 320.977   1
   6  -6   7 63782.5 187.590  -2
  -6   6   7 63782.5 187.590   1
  -6   6   6 38591.9 270.810   1
   6  -6   6 40376.5 151.886  -2
  -6   6   6 40376.5 151.886   1
  -6   6   5 16710.7 188.463   1
   6  -6   5 19833.3 112.370  -2
  -6   6   5 19833.3 112.370   1
  -6   6   4 26839.5 232.287   1
   6  -6   4 32832.4 134.833  -2
  -6   6   4 32832.4 134.833   1
  -6   6   3 773.264 52.1734   1
   6  -6   3 1613.12 59.7670  -2
  -6   6   3 1613.12 59.7670   1
  -6   6   2 3136.09 72.2399   1
  -6   6   1 8109.94 100.963   1
  -6   6   0 235678. 284.799   1
  -6   6  -1 2959.14 48.5850   1
  -6   6  -2 15524.4 80.1975   1
  -6   6  -3 3634.05 42.3711   1
  -6   6  -4 29464.2 103.356   1
   6  -6  -4 35825.2 280.886  -2
  -6   6  -4 35825.2 280.886   1
  -6   6  -5 15714.2 188.616   1
   6  -6  -5 17615.7 108.411  -2
  -6   6  -5 17615.7 108.411   1
  -6   6  -6 11043.7 79.4630   1
  -6   6  -7 32628.9 117.102   1
  -6   6  -8 1292.77 43.5155   1
  -6   6  -9 10497.8 89.1475   1
  -6   6 -10 7560.04 51.2977   1
   6  -6 -10 7680.31 63.9726  -2
  -6   6 -10 7680.31 63.9726   1
  -6   6 -11 34858.0 92.0140   1
   6  -6 -11 36768.9 102.382  -2
  -6   6 -11 36768.9 102.382   1
  -6   6 -12 897.445 36.8224   1
   6  -6 -12 940.075 62.1145  -2
  -6   6 -12 940.075 62.1145   1
  -6   6 -13 6798.70 64.3211   1
   6  -6 -13 7218.01 73.9835  -2
  -6   6 -13 7218.01 73.9835   1
  -6   6 -14 2221.64 38.9747   1
   6  -6 -14 2319.19 77.5052  -2
  -6   6 -14 2319.19 77.5052   1
  -6   6 -15 2341.84 44.7835   1
   6  -6 -15 4172.26 78.3381  -2
  -6   6 -15 4172.26 78.3381   1
  -6   6 -16 2775.83 34.7011   1
  -6   6 -17 862.512 24.7286   1
  -6   6 -18 4900.51 34.7079   1
  -6   6 -19 1350.92 13.4076   1
  -6   5 -19 2868.68 40.3419  -2
   6  -5 -19 2868.68 40.3419   1
   6  -5  18 2120.24 3.57678  -2
  -6   5  18 2120.24 3.57678   1
  -6   5 -17 4732.20 4.09000  -2
   6  -5 -17 4732.20 4.09000   1
  -6   5 -16 10370.8 8.27987  -2
   6  -5 -16 10370.8 8.27987   1
  -6   5 -15 1399.14 4.19846  -2
   6  -5 -15 1399.14 4.19846   1
   6  -5  14 188.250 4.66880  -2
  -6   5  14 188.250 4.66880   1
   6  -5  13 5034.82 6.39632  -2
  -6   5  13 5034.82 6.39632   1
   6  -5  12 15686.5 85.6360  -2
  -6   5  12 15686.5 85.6360   1
  -6   5 -11 6711.17 6.80674  -2
   6  -5 -11 6711.17 6.80674   1
   6  -5  10 340.850 5.83676  -2
  -6   5  10 340.850 5.83676   1
   6  -5   9 8637.60 9.01583  -2
  -6   5   9 8637.60 9.01583   1
   6  -5   8 3813.44 6.64860  -2
  -6   5   8 3813.44 6.64860   1
   6  -5   7 6655.11 6.46575  -2
  -6   5   7 6655.11 6.46575   1
   6  -5   6 3644.85 5.09794  -2
  -6   5   6 3644.85 5.09794   1
   6  -5   5 1946.83 4.31915  -2
  -6   5   5 1946.83 4.31915   1
   6  -5   4 32664.8 10.8451  -2
  -6   5   4 32664.8 10.8451   1
   6  -5   3 5490.27 4.34309  -2
  -6   5   3 5490.27 4.34309   1
   6  -5   2 22945.3 13.1253  -2
  -6   5   2 22945.3 13.1253   1
   6  -5   1 12658.0 8.32514  -2
  -6   5   1 12658.0 8.32514   1
   6  -5   0 8994.25 12.5137  -2
  -6   5   0 8994.25 12.5137   1
   6  -5  -1 4158.76 6.83378  -2
  -6   5  -1 4158.76 6.83378   1
   6  -5  -2 10138.7 12.8186  -2
  -6   5  -2 10138.7 12.8186   1
   6  -5  -3 7797.40 13.4257  -2
  -6   5  -3 7797.40 13.4257   1
   6  -5  -4 61029.2 34.3557  -2
  -6   5  -4 61029.2 34.3557   1
   6  -5  -5 4205.82 12.0236  -2
  -6   5  -5 4205.82 12.0236   1
   6  -5  -6 2331.22 74.7967  -2
  -6   5  -6 2331.22 74.7967   1
   6  -5  -7 13688.8 106.115  -2
  -6   5  -7 13688.8 106.115   1
   6  -5  -8 1784.33 7.92506  -2
  -6   5  -8 1784.33 7.92506   1
   6  -5  -9 7396.68 12.1375  -2
  -6   5  -9 7396.68 12.1375   1
   6  -5 -10 1052.90 11.6323  -2
  -6   5 -10 1052.90 11.6323   1
   6  -5 -11 10253.3 20.3945  -2
  -6   5 -11 10253.3 20.3945   1
   6  -5 -12 3085.09 7.40277  -2
  -6   5 -12 3085.09 7.40277   1
   6  -5 -13 13733.6 15.0379  -2
  -6   5 -13 13733.6 15.0379   1
   6  -5 -14 653.261 45.9072  -2
  -6   5 -14 653.261 45.9072   1
   6  -5 -15 780.361 53.8050  -2
  -6   5 -15 780.361 53.8050   1
   6  -5 -16 6574.23 10.9991  -2
  -6   5 -16 6574.23 10.9991   1
   6  -5 -17 1253.11 41.2874  -2
  -6   5 -17 1253.11 41.2874   1
   6  -5 -18 1678.79 29.1651  -2
  -6   5 -18 1678.79 29.1651   1
   6  -5 -19 3754.38 23.0008  -2
  -6   5 -19 3754.38 23.0008   1
   6  -4 -20 180.456 11.5869   1
   6  -4 -19 576.899 14.3629   1
   6  -4 -18 125.301 13.4015   1
   6  -4 -17 1872.04 21.2530   1
  -6   4  16 502.210 23.4247   1
   6  -4 -15 1811.01 38.7778   1
   6  -4 -14 5511.97 51.6956   1
  -6   4  13 126.825 31.7450   1
   6  -4 -12 322.198 25.6628   1
   6  -4 -11 4162.82 33.3014   1
  -6   4  10 11677.6 85.2433   1
  -6   4 -10 11349.8 90.2024  -2
   6  -4 -10 11349.8 90.2024   1
  -6   4   9 3636.22 58.5143   1
   6  -4   8 25103.2 117.077  -2
  -6   4   8 25103.2 117.077   1
  -6   4   7 3265.06 88.7065   1
   6  -4   7 4960.99 69.3927  -2
  -6   4   7 4960.99 69.3927   1
  -6   4   6 10750.3 146.586   1
   6  -4   6 10899.9 82.8776  -2
  -6   4   6 10899.9 82.8776   1
   6  -4   5 8063.49 73.7198  -2
  -6   4   5 8063.49 73.7198   1
  -6   4   4 41494.0 180.710   1
  -6   4   3 75948.2 244.186   1
  -6   4   2 11636.5 84.8790   1
  -6   4   1 2800.87 48.8567   1
  -6   4   0 5263.36 60.6091   1
  -6   4  -1 13750.0 89.0453   1
  -6   4  -2 1119.88 52.7644   1
  -6   4  -3 146224. 350.657   1
  -6   4  -4 27415.8 112.633   1
   6  -4  -4 37189.7 235.540  -2
  -6   4  -4 37189.7 235.540   1
  -6   4  -5 9337.97 104.094   1
   6  -4  -5 10212.2 138.118  -2
  -6   4  -5 10212.2 138.118   1
  -6   4  -6 1333.47 44.2385   1
  -6   4  -7 8264.93 87.9814   1
  -6   4  -8 12453.8 189.320   1
  -6   4  -9 20360.3 113.345   1
  -6   4 -10 213.536 42.6260   1
  -6   4 -11 3577.54 44.2598   1
   6  -4 -11 4527.42 64.5809  -2
  -6   4 -11 4527.42 64.5809   1
  -6   4 -12 885.664 46.5336   1
   6  -4 -12 1180.62 58.4057  -2
  -6   4 -12 1180.62 58.4057   1
  -6   4 -13 3223.99 73.6832   1
   6  -4 -13 3150.07 62.8203  -2
  -6   4 -13 3150.07 62.8203   1
  -6   4 -14 91.7881 60.3636   1
   6  -4 -14 945.514 75.7339  -2
  -6   4 -14 945.514 75.7339   1
  -6   4 -15 1752.54 62.6706   1
   6  -4 -15 2117.32 73.5034  -2
  -6   4 -15 2117.32 73.5034   1
  -6   4 -16 822.200 34.2757   1
  -6   4 -17 600.271 28.1853   1
  -6   4 -18 781.181 22.4564   1
  -6   4 -19 2255.18 22.4055   1
   6  -3 -20 191.706 13.6408   1
   6  -3 -19 8.36208 14.0915   1
   6  -3 -18 692.052 16.4989   1
   6  -3 -17 249.288 18.6185   1
   6  -3 -16 1116.10 23.3114   1
  -6   3  15 62.7894 24.8986   1
  -6   3  14 1834.28 37.0094   1
  -6   3  13 76.4377 31.3549   1
   6  -3 -12 1409.63 30.9348   1
  -6   3  11 1737.85 31.2345   1
   6  -3 -10 9990.98 81.6900   1
   6  -3  -9 160.910 41.3011   1
  -6   3   8 10413.5 167.222   1
  -6   3   7 13100.7 74.7453   1
  -6   3   6 860.481 79.2612   1
  -6   3   5 14119.7 71.0685   1
  -6   3   4 11042.2 72.3825   1
  -6   3   3 23825.4 91.9863   1
  -6   3   2 2285.40 46.3341   1
  -6   3   1 2325.04 48.4298   1
  -6   3   0 2783.24 45.1172   1
  -6   3  -1 444.875 31.7677   1
  -6   3  -2 2085.22 43.5153   1
  -6   3  -3 7335.76 79.6612   1
  -6   3  -4 531.264 42.6159   1
  -6   3  -5 8863.61 77.7814   1
  -6   3  -6 21013.6 115.577   1
  -6   3  -7 2532.60 53.3296   1
  -6   3  -8 12532.4 118.165   1
  -6   3  -9 2787.62 49.0131   1
  -6   3 -10 2230.88 57.5234   1
  -6   3 -11 1416.11 40.7537   1
  -6   3 -12 2429.01 47.9448   1
  -6   3 -13 575.010 39.7511   1
  -6   3 -14 3882.04 49.6538   1
  -6   3 -15 4.73756 33.4261   1
  -6   3 -16 1322.65 48.6243   1
  -6   3 -17 1595.02 41.5918   1
  -6   3 -18 105.554 28.3710   1
   6  -3  19 2775.48 20.6787   1
  -6   3 -20 475.115 13.9485   1
  -6   2  20 3410.37 33.4031   1
  -6   2  19 254.512 32.7854   1
   6  -2 -18 5902.21 27.7208   1
   6  -2 -17 2130.45 21.4560   1
   6  -2 -16 1293.33 26.2364   1
  -6   2  15 519.825 31.0486   1
  -6   2  14 3933.04 37.3624   1
  -6   2  13 3.20740 28.3435   1
  -6   2 -12 899.466 69.7823  -2
   6  -2 -13 899.466 69.7823   1
   6  -2 -12 9329.56 49.3587   1
  -6   2 -11 10306.5 97.1546  -2
   6  -2 -12 10306.5 97.1546   1
   6  -2 -11 2372.50 46.7580   1
  -6   2 -10 4058.47 56.4698  -2
   6  -2 -11 4058.47 56.4698   1
  -6   2  -9 1953.89 66.9447  -2
   6  -2 -10 1953.89 66.9447   1
  -6   2   9 270.865 78.1035   1
  -6   2  -8 649.702 55.5323  -2
   6  -2  -9 649.702 55.5323   1
  -6   2   8 15225.7 195.056   1
  -6   2  -7 14254.3 86.8114  -2
   6  -2  -8 14254.3 86.8114   1
  -6   2   7 2239.39 101.109   1
  -6   2  -6 6596.47 76.9289  -2
   6  -2  -7 6596.47 76.9289   1
  -6   2   6 18193.7 142.816   1
  -6   2  -5 17791.7 101.099  -2
   6  -2  -6 17791.7 101.099   1
  -6   2   5 5729.18 88.1559   1
  -6   2  -4 12186.3 85.2985  -2
   6  -2  -5 12186.3 85.2985   1
  -6   2   4 103765. 287.455   1
  -6   2   3 5295.16 54.1982   1
  -6   2   2 1147.81 35.9674   1
  -6   2   1 4058.35 52.2817   1
  -6   2   0 8184.49 82.8608   1
  -6   2  -1 1356.97 67.6887   1
   6  -2  -2 1587.45 99.1020  -2
  -6   2  -1 1587.45 99.1020   1
  -6   2  -2 2828.44 61.8380   1
  -6   2  -3 9372.59 96.5726   1
  -6   2  -4 32050.1 172.453   1
  -6   2  -5 942.291 71.4049   1
   6  -2  -6 4106.55 127.332  -2
  -6   2  -5 4106.55 127.332   1
  -6   2  -6 20449.7 200.060   1
   6  -2  -7 21314.3 218.837  -2
  -6   2  -6 21314.3 218.837   1
  -6   2  -7 157.639 68.5885   1
   6  -2  -8 2853.68 127.396  -2
  -6   2  -7 2853.68 127.396   1
  -6   2  -8 1662.49 91.7705   1
   6  -2  -9 1856.52 125.098  -2
  -6   2  -8 1856.52 125.098   1
  -6   2  -9 379.592 52.0204   1
   6  -2 -10 648.552 116.260  -2
  -6   2  -9 648.552 116.260   1
  -6   2 -10 9072.93 82.4556   1
  -6   2 -11 5510.95 69.5888   1
   6  -2 -12 7183.78 87.7734  -2
  -6   2 -11 7183.78 87.7734   1
  -6   2 -12 4045.02 65.0251   1
   6  -2 -13 4157.77 77.4143  -2
  -6   2 -12 4157.77 77.4143   1
  -6   2 -13 5687.06 77.8520   1
  -6   2  14 6251.89 58.4018  -2
   6  -2  13 6251.89 58.4018   1
   6  -2  14 462.870 50.0852   1
   6  -2 -15 711.139 66.8286  -2
  -6   2 -14 711.139 66.8286   1
   6  -2  15-28.2704 41.0875   1
   6  -2 -16 218.877 60.0358  -2
  -6   2 -15 218.877 60.0358   1
  -6   2 -16 539.081 28.4923   1
  -6   2 -17 1589.97 26.0082   1
  -6   2 -18 1549.14 30.7236   1
  -6   2 -19 10.2419 12.6470   1
   6  -1  19 325.905 15.3424  -2
  -6   1  20 325.905 15.3424   1
   6  -1  18 3541.43 38.6273  -2
  -6   1  19 3541.43 38.6273   1
  -6   1 -17 1479.07 23.6043  -2
   6  -1 -18 1479.07 23.6043   1
  -6   1 -16 2035.23 25.1909  -2
   6  -1 -17 2035.23 25.1909   1
  -6   1 -15 2664.61 29.8649  -2
   6  -1 -16 2664.61 29.8649   1
   6  -1  14 1495.49 34.0241  -2
  -6   1  15 1495.49 34.0241   1
   6  -1  13 1059.94 35.3745  -2
  -6   1  14 1059.94 35.3745   1
   6  -1  12 12328.9 56.1928  -2
  -6   1  13 12328.9 56.1928   1
  -6   1 -11 6495.14 45.3076  -2
   6  -1 -12 6495.14 45.3076   1
  -6   1 -10 2223.33 38.0298  -2
   6  -1 -11 2223.33 38.0298   1
   6  -1   9 10666.0 78.7260  -2
  -6   1  10 10666.0 78.7260   1
   6  -1   8 20145.9 98.2284  -2
  -6   1   9 20145.9 98.2284   1
   6  -1   7 5850.34 58.7997  -2
  -6   1   8 5850.34 58.7997   1
   6  -1   6 53495.6 183.470  -2
  -6   1   7 53495.6 183.470   1
   6  -1   5 11502.4 15.9539  -2
  -6   1   6 11502.4 15.9539   1
   6  -1   4 17005.8 114.748  -2
  -6   1   5 17005.8 114.748   1
   6  -1   3 46178.7 27.3885  -2
  -6   1   4 46178.7 27.3885   1
   6  -1   2 24603.0 200.466  -2
  -6   1   3 24603.0 200.466   1
   6  -1   1 29254.1 158.421  -2
  -6   1   2 29254.1 158.421   1
   6  -1   0 92023.5 377.950  -2
  -6   1   1 92023.5 377.950   1
   6  -1  -1 19315.3 180.273  -2
  -6   1   0 19315.3 180.273   1
   6  -1  -2 48892.5 392.890  -2
  -6   1  -1 48892.5 392.890   1
   6  -1  -3 40772.3 365.443  -2
  -6   1  -2 40772.3 365.443   1
   6  -1  -4 9253.87 190.242  -2
  -6   1  -3 9253.87 190.242   1
   6  -1  -5 59870.5 197.351  -2
  -6   1  -4 59870.5 197.351   1
   6  -1  -6 46310.3 287.043  -2
  -6   1  -5 46310.3 287.043   1
   6  -1  -7 11875.0 159.314  -2
  -6   1  -6 11875.0 159.314   1
   6  -1  -8 11167.9 158.629  -2
  -6   1  -7 11167.9 158.629   1
   6  -1  -9 19329.3 203.930  -2
  -6   1  -8 19329.3 203.930   1
   6  -1 -10 6073.17 133.853  -2
  -6   1  -9 6073.17 133.853   1
   6  -1 -11 6387.54 82.4341  -2
  -6   1 -10 6387.54 82.4341   1
   6  -1 -12 18925.5 86.1381  -2
  -6   1 -11 18925.5 86.1381   1
   6  -1 -13 4057.73 54.2591  -2
  -6   1 -12 4057.73 54.2591   1
   6  -1 -14 1153.54 43.0836  -2
  -6   1 -13 1153.54 43.0836   1
  -6   1  15 913.641 48.7644  -2
   6  -1  14 913.641 48.7644   1
  -6   1  16 3362.44 78.1453  -2
   6  -1  15 3362.44 78.1453   1
   6  -1 -17 483.538 36.7923  -2
  -6   1 -16 483.538 36.7923   1
   6  -1 -18 5010.67 44.0293  -2
  -6   1 -17 5010.67 44.0293   1
   6  -1 -19 1954.51 22.6214  -2
  -6   1 -18 1954.51 22.6214   1
   6  -1 -20 1325.09 16.2248  -2
  -6   1 -19 1325.09 16.2248   1
  -6   0  20 1894.49 16.7684   1
  -6   0  19 614.039 19.5797   1
   6   0 -18 3006.86 20.5632   1
   6   0 -17 523.223 19.5844   1
   6   0 -16 6660.32 34.5998   1
   6   0 -15 3377.99 23.3976   1
   6   0 -14 275.395 21.1968   1
  -6   0  13 19.8350 19.9182   1
   6   0 -12 6445.77 30.9483   1
   6   0 -11 22379.8 54.7828   1
  -6   0  10 19186.2 101.358   1
  -6   0  -9 21272.0 78.6771  -2
   6   0 -10 21272.0 78.6771   1
  -6   0   9 13930.7 87.3643   1
  -6   0  -8 15374.8 67.9726  -2
   6   0  -9 15374.8 67.9726   1
  -6   0   8 2317.88 102.197   1
  -6   0  -7 2569.22 47.8093  -2
   6   0  -8 2569.22 47.8093   1
  -6   0   7 117.231 33.1962   1
  -6   0   6 5408.93 122.451   1
  -6   0  -5 5359.12 72.6285  -2
   6   0  -6 5359.12 72.6285   1
  -6   0   5 8368.02 99.6752   1
  -6   0   4 9330.83 102.529   1
  -6   0   3 5631.90 50.8777   1
  -6   0   2 643.346 50.3343   1
  -6   0   1 276.942 47.1274   1
  -6   0   0 3809.84 76.4814   1
  -6   0  -1 4365.75 56.7137   1
  -6   0  -2 82.5258 37.2664   1
  -6   0  -3 1943.32 46.4631   1
  -6   0  -4 4894.70 53.9596   1
  -6   0  -5 137.749 51.5669   1
  -6   0  -6 927.938 92.0899   1
   6   0  -7 1037.58 103.958  -2
  -6   0  -6 1037.58 103.958   1
  -6   0  -7 1028.98 65.6749   1
  -6   0  -8 9159.44 114.377   1
  -6   0  -9 12152.2 131.412   1
  -6   0 -10 5152.88 58.0750   1
  -6   0  11 9363.39 74.3337  -2
   6   0  10 9363.39 74.3337   1
  -6   0 -11 5966.17 58.7781   1
  -6   0  12 7328.26 70.2289  -2
   6   0  11 7328.26 70.2289   1
  -6   0 -12 620.103 37.8400   1
  -6   0  13 522.445 75.7243  -2
   6   0  12 522.445 75.7243   1
  -6   0 -13 3445.26 37.8286   1
   6   0  14 8.14290 33.7876   1
   6   0  15 7268.17 49.2638   1
  -6   0 -16 2506.22 26.3645   1
  -6   0 -17 1437.17 19.4221   1
  -6   0 -18 688.621 12.2882   1
   6   0  19 418.549 14.6918   1
  -6  -1  20 46.3573 15.1425   1
  -6  -1  19 1318.83 17.0776   1
  -6  -1  18 4184.95 24.6848   1
   6   1 -17 105.619 17.6425   1
  -6  -1  16 9711.70 39.0922   1
   6   1 -15 208.134 20.1947   1
   6   1 -14 446.912 22.5381   1
   6   1 -13 2954.52 26.5908   1
   6   1 -12 12202.7 41.9972   1
   6   1 -11 616.095 26.5699   1
   6   1 -10 28437.9 64.3563   1
   6   1  -9 64.4293 29.2524   1
   6   1  -8 198.689 28.0017   1
   6   1  -7 176.919 27.0168   1
   6   1  -6 24466.7 69.5093   1
  -6  -1   5 3686.73 46.8133   1
  -6  -1   4 12237.5 122.709   1
  -6  -1   3 174.461 52.9887   1
  -6  -1   2 2306.72 70.5944   1
  -6  -1   1 257.510 54.8203   1
  -6  -1   0 2062.73 49.1769   1
  -6  -1  -1 4818.40 63.1295   1
  -6  -1  -2 7695.16 76.1944   1
  -6  -1  -3 4039.83 61.5546   1
  -6  -1  -4 24941.3 254.435   1
  -6  -1  -5 6445.04 97.0198   1
  -6  -1  -6 2588.16 76.8814   1
  -6  -1  -7 743.287 62.0452   1
  -6  -1  -8 17658.3 150.358   1
  -6  -1  -9 2185.82 31.8814   1
  -6  -1 -10 26142.1 59.8763   1
   6   1  11 6138.31 45.3032   1
  -6  -1 -12 467.383 27.0042   1
   6   1  13 55.5110 30.7763   1
   6   1  14 617.964 28.9240   1
   6   1  15 1407.42 27.3220   1
   6   1  16 1222.21 22.4307   1
   6   1  17 165.653 19.0327   1
   6   1  18 20.6950 12.1059   1
   6   2 -19 18.9770 15.0998   1
   6   2 -18 470.706 15.2356   1
   6   2 -17 2027.31 23.6165   1
  -6  -2  16 376.233 31.9434   1
  -6  -2 -14 601.797 47.9054  -2
   6   2 -16 601.797 47.9054   1
  -6  -2  15 1691.06 41.0151   1
  -6  -2 -13 3495.37 45.4860  -2
   6   2 -15 3495.37 45.4860   1
  -6  -2  14 2385.86 43.7497   1
  -6  -2 -12 3290.87 48.5580  -2
   6   2 -14 3290.87 48.5580   1
  -6  -2  13 142.045 29.8556   1
  -6  -2 -11 897.903 36.2033  -2
   6   2 -13 897.903 36.2033   1
  -6  -2  12 3042.56 65.7525   1
  -6  -2 -10 3538.16 37.1867  -2
   6   2 -12 3538.16 37.1867   1
   6   2 -11 17009.6 76.6172   1
  -6  -2  -9 17519.5 64.2391  -2
   6   2 -11 17519.5 64.2391   1
  -6  -2  -8 8179.81 45.8355  -2
   6   2 -10 8179.81 45.8355   1
   6   2  -9 1716.42 33.0452   1
  -6  -2  -7 4281.46 50.1190  -2
   6   2  -9 4281.46 50.1190   1
   6   2  -8 66247.0 253.574   1
  -6  -2  -6 78978.0 175.608  -2
   6   2  -8 78978.0 175.608   1
   6   2  -7 1166.30 82.3282   1
   6   2   5 3708.04 60.2735  -2
  -6  -2   7 3708.04 60.2735   1
  -6  -2   6 15210.3 179.622   1
   6   2   4 18032.4 90.2441  -2
  -6  -2   6 18032.4 90.2441   1
  -6  -2   5 576.268 73.7137   1
   6   2   3 757.634 110.933  -2
  -6  -2   5 757.634 110.933   1
  -6  -2   4 5389.03 123.379   1
   6   2   2 8416.59 172.220  -2
  -6  -2   4 8416.59 172.220   1
  -6  -2   3 6616.93 100.491   1
  -6  -2   2 87303.0 314.342   1
  -6  -2   1 4443.68 89.0298   1
   6   2  -1 5132.84 89.5145  -2
  -6  -2   1 5132.84 89.5145   1
   6   2  -2 62609.7 188.130  -2
  -6  -2   0 62609.7 188.130   1
  -6  -2  -1 23301.3 120.841   1
  -6  -2  -2 16832.2 106.872   1
  -6  -2  -3 298.156 88.8442   1
   6   2  -5 715.174 72.7480  -2
  -6  -2  -3 715.174 72.7480   1
  -6  -2  -4 13696.9 212.484   1
  -6  -2   7 11448.3 125.488  -2
   6   2   5 11448.3 125.488   1
  -6  -2  -6 36796.9 199.948   1
  -6  -2   9 13566.8 67.3217  -2
   6   2   7 13566.8 67.3217   1
  -6  -2  -8 11314.8 132.689   1
  -6  -2  10 12767.0 84.9789  -2
   6   2   8 12767.0 84.9789   1
  -6  -2  -9 534.664 66.1919   1
  -6  -2  11 3727.32 66.9459  -2
   6   2   9 3727.32 66.9459   1
  -6  -2 -10 2429.86 59.4698   1
  -6  -2  12 3018.02 63.1612  -2
   6   2  10 3018.02 63.1612   1
  -6  -2 -11 3350.24 59.4948   1
  -6  -2  13 3644.15 51.6310  -2
   6   2  11 3644.15 51.6310   1
  -6  -2 -12 3759.43 57.5237   1
  -6  -2  14 4374.15 49.5398  -2
   6   2  12 4374.15 49.5398   1
  -6  -2  15 9998.00 53.9791  -2
   6   2  13 9998.00 53.9791   1
  -6  -2  16 648.258 33.8542  -2
   6   2  14 648.258 33.8542   1
   6   2  15 104.040 21.2256   1
   6   2  16 323.412 21.3631   1
   6   2  17 2373.31 20.9079   1
   6   2  18 312.200 12.7213   1
  -6  -3 -16 2368.64 38.7988  -2
   6   3 -18 2368.64 38.7988   1
   6   3  15 5146.48 44.0125  -2
  -6  -3  17 5146.48 44.0125   1
  -6  -3 -14 1138.11 30.3555  -2
   6   3 -16 1138.11 30.3555   1
  -6  -3 -13 735.719 33.8705  -2
   6   3 -15 735.719 33.8705   1
  -6  -3 -12 8091.75 50.2128  -2
   6   3 -14 8091.75 50.2128   1
  -6  -3 -11 2260.58 54.5034  -2
   6   3 -13 2260.58 54.5034   1
  -6  -3 -10 7934.78 58.0300  -2
   6   3 -12 7934.78 58.0300   1
  -6  -3  -9 9985.84 66.4911  -2
   6   3 -11 9985.84 66.4911   1
  -6  -3  -8 826.105 36.6540  -2
   6   3 -10 826.105 36.6540   1
  -6  -3  -7 2827.56 41.1583  -2
   6   3  -9 2827.56 41.1583   1
  -6  -3  -6 2505.32 37.9461  -2
   6   3  -8 2505.32 37.9461   1
  -6  -3  -5 14988.2 88.4313  -2
   6   3  -7 14988.2 88.4313   1
   6   3   4 31743.3 246.947  -2
  -6  -3   6 31743.3 246.947   1
  -6  -3  -3 2702.37 103.235  -2
   6   3  -5 2702.37 103.235   1
  -6  -3  -2 7540.56 113.891  -2
   6   3  -4 7540.56 113.891   1
   6   3   1 5131.05 100.971  -2
  -6  -3   3 5131.05 100.971   1
   6   3   0 547.738 56.1669  -2
  -6  -3   2 547.738 56.1669   1
   6   3  -1 724.616 59.0860  -2
  -6  -3   1 724.616 59.0860   1
   6   3  -2 440.458 65.5674  -2
  -6  -3   0 440.458 65.5674   1
  -6  -3   3 1608.33 63.7717  -2
   6   3   1 1608.33 63.7717   1
  -6  -3   4 13047.4 114.249  -2
   6   3   2 13047.4 114.249   1
  -6  -3   5 1095.13 88.3606  -2
   6   3   3 1095.13 88.3606   1
   6   3  -6 9061.50 150.367  -2
  -6  -3  -4 9061.50 150.367   1
  -6  -3   7 3780.34 53.4015  -2
   6   3   5 3780.34 53.4015   1
  -6  -3   8 5238.22 62.4448  -2
   6   3   6 5238.22 62.4448   1
  -6  -3   9 697.042 43.5488  -2
   6   3   7 697.042 43.5488   1
  -6  -3  10 1894.24 54.5488  -2
   6   3   8 1894.24 54.5488   1
  -6  -3  11 6831.03 68.8872  -2
   6   3   9 6831.03 68.8872   1
  -6  -3  12 1684.76 50.1741  -2
   6   3  10 1684.76 50.1741   1
   6   3 -13 1882.57 44.8512  -2
  -6  -3 -11 1882.57 44.8512   1
   6   3 -14 1743.14 40.0826  -2
  -6  -3 -12 1743.14 40.0826   1
  -6  -3  15 2575.21 52.8116  -2
   6   3  13 2575.21 52.8116   1
  -6  -3  16 3780.21 40.3542  -2
   6   3  14 3780.21 40.3542   1
   6   3 -17 2454.29 26.2264  -2
  -6  -3 -15 2454.29 26.2264   1
  -6  -3  18 876.359 35.0765  -2
   6   3  16 876.359 35.0765   1
  -6  -3  19 7089.84 28.5073  -2
   6   3  17 7089.84 28.5073   1
   6   4 -18 147.820 18.2147   1
   6   4 -17 10373.4 34.9105   1
  -6  -4  16 2173.66 22.8895   1
  -6  -4  15 3012.68 29.3631   1
  -6  -4  14 660.214 33.4018   1
  -6  -4  13 785.813 54.8302   1
   6   4 -12 7108.19 83.4445   1
   6   4 -11 8352.82 65.8177   1
   6   4 -10 16574.8 121.112   1
   6   4  -9 3047.04 52.1843   1
   6   4  -8 4762.93 49.3304   1
   6   4  -7 4960.09 51.7617   1
   6   4  -6 5702.65 52.4888   1
   6   4  -5 1006.62 39.3995   1
   6   4  -4 17425.4 110.101   1
   6   4  -3 13635.9 195.487   1
   6   4   1 18605.5 139.189  -2
  -6  -4   3 18605.5 139.189   1
  -6  -4   2 2194.75 107.912   1
   6   4   0 2177.48 90.0419  -2
  -6  -4   2 2177.48 90.0419   1
  -6  -4   1 15.1540 40.9840   1
   6   4   0 1823.41 105.145   1
   6   4  -2 1874.00 85.0984  -2
  -6  -4   0 1874.00 85.0984   1
   6   4   1 19306.5 113.926   1
   6   4   2 3353.85 62.7465   1
   6   4  -4 6809.52 64.8332  -2
  -6  -4  -2 6809.52 64.8332   1
   6   4   3 8450.69 156.754   1
  -6  -4   5 9439.74 50.2056  -2
   6   4   3 9439.74 50.2056   1
   6   4   4 8087.07 146.818   1
  -6  -4   6 9638.35 50.5218  -2
   6   4   4 9638.35 50.5218   1
   6   4   5 15618.4 135.739   1
  -6  -4   7 16897.7 67.3256  -2
   6   4   5 16897.7 67.3256   1
  -6  -4   8 1944.14 52.0943  -2
   6   4   6 1944.14 52.0943   1
  -6  -4   9 5339.57 58.2311  -2
   6   4   7 5339.57 58.2311   1
   6   4   8 17672.1 98.3998   1
  -6  -4  10 20007.8 78.0583  -2
   6   4   8 20007.8 78.0583   1
  -6  -4  11 3712.61 51.6172  -2
   6   4   9 3712.61 51.6172   1
   6   4  10 7126.63 58.0928   1
  -6  -4  12 8393.22 101.429  -2
   6   4  10 8393.22 101.429   1
  -6  -4 -11 11.6301 23.0445   1
  -6  -4 -12 333.524 20.9395   1
   6   4  13 2907.42 35.5340   1
   6   4  14 1834.62 22.2833   1
   6   4  15 353.109 14.1732   1
   6   4  16 1592.50 20.7853   1
   6   5 -17 1137.78 23.4757   1
   6   5 -16 1389.33 22.5409   1
  -6  -5  15 681.549 22.7138   1
  -6  -5  14 2115.17 32.9140   1
  -6  -5  13 2294.66 31.2884   1
   6   5 -12 1640.24 57.2582   1
   6   5 -11 52.2075 34.1490   1
   6   5 -10 5446.38 44.7416   1
   6   5  -9 144.968 28.2663   1
   6   5  -8 6152.37 46.9550   1
   6   5  -7 2433.48 38.2779   1
   6   5  -6 6502.64 36.8427   1
   6   5  -5 9804.16 54.5888   1
   6   5  -4 22893.3 70.2024   1
   6   5  -3 4781.88 42.3206   1
   6   5  -2 7928.46 45.0827   1
   6   5  -1 15906.5 50.1541   1
   6   5   0 16917.9 46.4768   1
   6   5   1 919.983 27.1103   1
   6   5   2 21433.1 55.8891   1
   6   5   3 19863.4 56.8286   1
   6   5   4 2127.03 31.4192   1
   6   5   5 779.321 28.0415   1
   6   5   6 15834.9 50.2388   1
   6   5   7 3686.53 30.4578   1
   6   5   8 7565.71 32.0287   1
   6   5   9 2539.17 30.4762   1
   6   5  10 563.241 26.8222   1
   6   5  11 783.772 24.1714   1
   6   5  12 242.062 25.4649   1
   6   5  13 4911.56 48.1988   1
   6   5  14 1126.17 26.7684   1
  -6  -5 -15 137.999 9.46844   1
   6   6 -16 185.941 17.9390   1
   6   6 -15 1199.00 21.4195   1
  -6  -6 -12 2094.26 39.8282  -2
   6   6 -15 2094.26 39.8282   1
   6   6 -14 3185.73 45.3002   1
  -6  -6 -11 3224.79 51.2217  -2
   6   6 -14 3224.79 51.2217   1
  -6  -6  13 1606.31 30.4364   1
  -6  -6 -10 2941.33 55.7755  -2
   6   6 -13 2941.33 55.7755   1
   6   6 -12 5091.86 53.2277   1
  -6  -6  -9 6610.52 73.3438  -2
   6   6 -12 6610.52 73.3438   1
   6   6 -11 2599.98 52.9028   1
  -6  -6  -8 2849.03 66.8748  -2
   6   6 -11 2849.03 66.8748   1
  -6  -6  -7 4.49346 8.65406  -2
   6   6 -10 4.49346 8.65406   1
   6   6  -9 3469.61 66.6924   1
  -6  -6  -6 3824.25 47.1931  -2
   6   6  -9 3824.25 47.1931   1
  -6  -6  -5 2374.32 37.0569  -2
   6   6  -8 2374.32 37.0569   1
  -6  -6  -4 735.008 28.7568  -2
   6   6  -7 735.008 28.7568   1
  -6  -6  -3 2598.77 45.0711  -2
   6   6  -6 2598.77 45.0711   1
  -6  -6  -2 507.950 33.5770  -2
   6   6  -5 507.950 33.5770   1
  -6  -6  -1 3000.46 39.1609  -2
   6   6  -4 3000.46 39.1609   1
  -6  -6   0 3341.16 40.3514  -2
   6   6  -3 3341.16 40.3514   1
  -6  -6   1 6582.12 46.6440  -2
   6   6  -2 6582.12 46.6440   1
  -6  -6   2 1204.14 41.7392  -2
   6   6  -1 1204.14 41.7392   1
  -6  -6   3 2089.62 48.6059  -2
   6   6   0 2089.62 48.6059   1
  -6  -6   4 2266.44 42.7173  -2
   6   6   1 2266.44 42.7173   1
  -6  -6   5 2520.94 46.0851  -2
   6   6   2 2520.94 46.0851   1
  -6  -6   6 734.132 41.1261  -2
   6   6   3 734.132 41.1261   1
   6   6  -7 3655.10 38.7442  -2
  -6  -6  -4 3655.10 38.7442   1
   6   6  -8 1333.66 32.5791  -2
  -6  -6  -5 1333.66 32.5791   1
  -6  -6   9 1378.03 32.1149  -2
   6   6   6 1378.03 32.1149   1
  -6  -6  10 474.381 32.4753  -2
   6   6   7 474.381 32.4753   1
   6   6   8 137.979 35.9616   1
  -6  -6  11 590.959 36.8866  -2
   6   6   8 590.959 36.8866   1
   6   6   9 6047.08 49.9868   1
   6   6 -12 7051.47 57.7152  -2
  -6  -6  -9 7051.47 57.7152   1
   6   6 -13 6217.53 37.6814  -2
  -6  -6 -10 6217.53 37.6814   1
   6   6 -14 617.878 27.2763  -2
  -6  -6 -11 617.878 27.2763   1
   6   6 -15 4399.27 31.6671  -2
  -6  -6 -12 4399.27 31.6671   1
   6   6  13 34.3080 13.2661   1
  -6  -6 -14 65.1903 10.8400   1
  -6  -7 -12 930.396 23.3412  -2
   6   7 -15 930.396 23.3412   1
  -6  -7 -11 2728.17 29.9705  -2
   6   7 -14 2728.17 29.9705   1
  -6  -7 -10 4271.85 32.4113  -2
   6   7 -13 4271.85 32.4113   1
  -6  -7  -9 997.606 26.7000  -2
   6   7 -12 997.606 26.7000   1
  -6  -7  -8 3058.03 62.0452  -2
   6   7 -11 3058.03 62.0452   1
  -6  -7  -7 2686.82 68.5731  -2
   6   7 -10 2686.82 68.5731   1
  -6  -7  -6 5949.32 91.3081  -2
   6   7  -9 5949.32 91.3081   1
  -6  -7  -5 9687.47 63.3250  -2
   6   7  -8 9687.47 63.3250   1
  -6  -7  -4 6710.55 49.7655  -2
   6   7  -7 6710.55 49.7655   1
  -6  -7  -3 2499.54 43.6443  -2
   6   7  -6 2499.54 43.6443   1
  -6  -7  -2 2395.50 46.1990  -2
   6   7  -5 2395.50 46.1990   1
  -6  -7  -1 10822.4 51.9543  -2
   6   7  -4 10822.4 51.9543   1
  -6  -7   0 11813.3 64.1266  -2
   6   7  -3 11813.3 64.1266   1
  -6  -7   1 9257.72 52.4318  -2
   6   7  -2 9257.72 52.4318   1
  -6  -7   2 17993.1 74.6501  -2
   6   7  -1 17993.1 74.6501   1
  -6  -7   3 9418.80 59.4338  -2
   6   7   0 9418.80 59.4338   1
  -6  -7   4 6627.56 47.3909  -2
   6   7   1 6627.56 47.3909   1
   6   7  -5 12163.9 68.3346  -2
  -6  -7  -2 12163.9 68.3346   1
  -6  -7   6 4764.46 40.7717  -2
   6   7   3 4764.46 40.7717   1
  -6  -7   7 2508.44 32.9761  -2
   6   7   4 2508.44 32.9761   1
  -6  -7   8 11857.4 51.0141  -2
   6   7   5 11857.4 51.0141   1
  -6  -7   9 8508.52 54.1415  -2
   6   7   6 8508.52 54.1415   1
  -6  -7  10 2338.87 35.2952  -2
   6   7   7 2338.87 35.2952   1
   6   7 -11 3241.69 40.3216  -2
  -6  -7  -8 3241.69 40.3216   1
   6   7 -12 414.403 24.5226  -2
  -6  -7  -9 414.403 24.5226   1
   6   7 -13 887.300 21.1660  -2
  -6  -7 -10 887.300 21.1660   1
   6   7 -14 1961.16 25.0319  -2
  -6  -7 -11 1961.16 25.0319   1
   6   7 -15 792.302 22.2975  -2
  -6  -7 -12 792.302 22.2975   1
   6   8 -13 146.026 18.9440   1
   6   8 -12 850.291 13.5740   1
   6   8 -11 2101.66 20.9623   1
   6   8 -10 3753.37 44.8957   1
   6   8  -9 5046.24 55.3146   1
   6   8  -8 65.0923 40.4247   1
   6   8  -7 5910.10 28.9068   1
   6   8  -6 2770.01 27.2490   1
  -6  -8  -3 4496.03 70.7052  -2
   6   8  -6 4496.03 70.7052   1
   6   8  -5 17745.5 63.8314   1
  -6  -8  -2 17774.6 105.707  -2
   6   8  -5 17774.6 105.707   1
   6   8  -4 2019.25 27.6762   1
  -6  -8  -1 3266.94 72.0222  -2
   6   8  -4 3266.94 72.0222   1
   6   8  -3 5388.33 60.1448   1
  -6  -8   0 5512.95 45.8658  -2
   6   8  -3 5512.95 45.8658   1
   6   8  -2 3076.08 37.7155   1
  -6  -8   1 3080.62 42.7437  -2
   6   8  -2 3080.62 42.7437   1
   6   8  -1 925.879 33.4231   1
  -6  -8   2 1307.06 37.5151  -2
   6   8  -1 1307.06 37.5151   1
   6   8   0 729.046 38.9962   1
  -6  -8   3 1599.38 33.0236  -2
   6   8   0 1599.38 33.0236   1
   6   8   1 7240.81 62.8954   1
  -6  -8   4 6968.20 58.0954  -2
   6   8   1 6968.20 58.0954   1
   6   8   2 2777.09 33.5829   1
  -6  -8   5 6049.07 54.7931  -2
   6   8   2 6049.07 54.7931   1
   6   8   3 10044.9 39.7177   1
  -6  -8   6 9858.06 60.4383  -2
   6   8   3 9858.06 60.4383   1
   6   8   4 990.527 21.0964   1
  -6  -8   7 1984.63 33.7857  -2
   6   8   4 1984.63 33.7857   1
   6   8   5 767.318 25.0933   1
   6   8  -8 460.601 50.2115  -2
  -6  -8  -5 460.601 50.2115   1
   6   8   6 4676.51 43.1226   1
   6   8  -9 5191.45 56.2639  -2
  -6  -8  -6 5191.45 56.2639   1
   6   8   7 3003.51 25.4054   1
   6   8 -10 3302.08 46.6108  -2
  -6  -8  -7 3302.08 46.6108   1
  -6  -8  -8 4801.68 26.7733   1
   6   8   9 1392.00 12.7334   1
   6   9 -10 408.464 14.5204   1
   6   9  -9 501.432 18.3085   1
   6   9  -8 34.3717 19.1850   1
   6   9  -7 256.483 15.5740   1
   6   9  -6 627.143 17.2112   1
   6   9  -5 10.8506 14.4880   1
   6   9  -4 895.661 19.6763   1
   6   9  -3 434.899 17.7723   1
   6   9  -2 39.9777 14.8521   1
  -6  -9   2 175.795 46.9240  -2
   6   9  -2 175.795 46.9240   1
   6   9  -1 1133.03 17.6249   1
  -6  -9   3 1089.24 49.4345  -2
   6   9  -1 1089.24 49.4345   1
   6   9   0 735.317 16.4397   1
  -6  -9   4 894.445 48.4898  -2
   6   9   0 894.445 48.4898   1
   6   9   1 33.4144 16.2593   1
  -6  -9   5 61.7380 45.4191  -2
   6   9   1 61.7380 45.4191   1
   6   9   2 1288.19 18.8277   1
  -6  -9   6 1204.47 45.8595  -2
   6   9   2 1204.47 45.8595   1
   6   9   3 395.841 16.5689   1
  -6  -9   7 349.269 38.8346  -2
   6   9   3 349.269 38.8346   1
   6   9   4 42.4396 13.6365   1
  -6  -9   8 30.3164 34.4671  -2
   6   9   4 30.3164 34.4671   1
   6   9   5 114.619 16.7061   1
   6   9   6 239.034 19.1965   1
   6   9   7 559.423 15.7816   1
  -6 -10  -3 2107.49 26.5272  -2
   6  10  -7 2107.49 26.5272   1
  -6 -10  -2 2678.12 33.1864  -2
   6  10  -6 2678.12 33.1864   1
  -6 -10  -1 352.245 21.5228  -2
   6  10  -5 352.245 21.5228   1
  -6 -10   0 930.372 20.5117  -2
   6  10  -4 930.372 20.5117   1
  -6 -10   1 146.109 14.7737  -2
   6  10  -3 146.109 14.7737   1
  -6 -10   2 7278.31 26.5133  -2
   6  10  -2 7278.31 26.5133   1
  -6 -10   3 361.821 19.5381  -2
   6  10  -1 361.821 19.5381   1
  -6 -10   5 372.239 23.2721  -2
   6  10   1 372.239 23.2721   1
  -6 -10   6 1146.96 16.5816  -2
   6  10   2 1146.96 16.5816   1
  -6 -10   7 2078.29 22.9287  -2
   6  10   3 2078.29 22.9287   1
  -7  15   6 103.121 11.5783   1
   7 -15   8 416.387 19.6913  -2
  -7  15   6 416.387 19.6913   1
  -7  15   5 559.678 17.9815   1
   7 -15   7 801.654 26.1469  -2
  -7  15   5 801.654 26.1469   1
   7 -15   6 3362.71 25.5083  -2
  -7  15   4 3362.71 25.5083   1
   7 -15   5 648.286 21.8455  -2
  -7  15   3 648.286 21.8455   1
   7 -15   4 1353.49 34.3518  -2
  -7  15   2 1353.49 34.3518   1
   7 -15   3 336.309 33.2198  -2
  -7  15   1 336.309 33.2198   1
   7 -15   2 2815.03 39.4190  -2
  -7  15   0 2815.03 39.4190   1
   7 -14  11 194.280 11.8584  -2
  -7  14   9 194.280 11.8584   1
   7 -14  10 1259.95 13.8344  -2
  -7  14   8 1259.95 13.8344   1
   7 -14   9 41.6871 13.4565  -2
  -7  14   7 41.6871 13.4565   1
   7 -14   8 751.060 17.4516  -2
  -7  14   6 751.060 17.4516   1
   7 -14   7 59.1116 5.01605  -2
  -7  14   5 59.1116 5.01605   1
   7 -14   6 3434.31 27.5391  -2
  -7  14   4 3434.31 27.5391   1
   7 -14   5 757.129 26.2590  -2
  -7  14   3 757.129 26.2590   1
   7 -14   4 3698.97 31.1024  -2
  -7  14   2 3698.97 31.1024   1
   7 -14   3 382.107 24.1778  -2
  -7  14   1 382.107 24.1778   1
   7 -14   2 3707.32 35.2524  -2
  -7  14   0 3707.32 35.2524   1
   7 -14   1 3243.80 31.0158  -2
  -7  14  -1 3243.80 31.0158   1
   7 -14   0 8998.18 51.7588  -2
  -7  14  -2 8998.18 51.7588   1
   7 -14  -1 1364.06 60.1907  -2
  -7  14  -3 1364.06 60.1907   1
   7 -13  13 550.757 22.5127  -2
  -7  13  11 550.757 22.5127   1
  -7  13  10 469.530 18.0877   1
   7 -13  12 1346.33 21.4458  -2
  -7  13  10 1346.33 21.4458   1
   7 -13  11 526.118 17.6405  -2
  -7  13   9 526.118 17.6405   1
  -7  13   8 347.488 27.4869   1
   7 -13  10 610.523 21.8650  -2
  -7  13   8 610.523 21.8650   1
   7 -13   9 540.319 21.6956  -2
  -7  13   7 540.319 21.6956   1
   7 -13   8 4925.58 31.4552  -2
  -7  13   6 4925.58 31.4552   1
   7 -13   7 701.607 24.5451  -2
  -7  13   5 701.607 24.5451   1
   7 -13   6 10213.0 43.8208  -2
  -7  13   4 10213.0 43.8208   1
   7 -13   5 125.949 8.32574  -2
  -7  13   3 125.949 8.32574   1
   7 -13   4 1097.65 24.7581  -2
  -7  13   2 1097.65 24.7581   1
   7 -13   3 3086.97 26.3679  -2
  -7  13   1 3086.97 26.3679   1
   7 -13   2 11360.0 38.0316  -2
  -7  13   0 11360.0 38.0316   1
   7 -13   1 249.371 28.1536  -2
  -7  13  -1 249.371 28.1536   1
   7 -13   0 5035.98 35.9973  -2
  -7  13  -2 5035.98 35.9973   1
   7 -13  -1 3858.66 35.8745  -2
  -7  13  -3 3858.66 35.8745   1
   7 -13  -2 2641.03 34.0867  -2
  -7  13  -4 2641.03 34.0867   1
   7 -13  -3 116.454 34.7566  -2
  -7  13  -5 116.454 34.7566   1
   7 -13  -4 14185.4 98.0178  -2
  -7  13  -6 14185.4 98.0178   1
  -7  12  13 355.978 16.7407   1
  -7  12  12 31.9898 9.19278   1
  -7  12  11 3670.21 22.3043   1
  -7  12  10 2817.66 24.6271   1
  -7  12   9 1610.45 19.3219   1
  -7  12   8 7.20942 18.4925   1
  -7  12   7 2697.06 26.5212   1
  -7  12   6 22.1792 19.2841   1
  -7  12   5 4149.99 26.5622   1
  -7  12   4 375.217 21.6865   1
   7 -12   6 536.256 77.4568  -2
  -7  12   4 536.256 77.4568   1
  -7  12   3 2819.36 25.7187   1
   7 -12   5 2776.35 58.5985  -2
  -7  12   3 2776.35 58.5985   1
  -7  12   2 6519.84 29.8210   1
   7 -12   4 6553.64 93.9716  -2
  -7  12   2 6553.64 93.9716   1
  -7  12   1 447.492 24.1268   1
   7 -12   3 317.416 55.2878  -2
  -7  12   1 317.416 55.2878   1
  -7  12   0 1417.43 20.6306   1
  -7  12  -1 585.401 23.1194   1
   7 -12   1 725.905 76.8369  -2
  -7  12  -1 725.905 76.8369   1
  -7  12  -2 727.359 18.3190   1
  -7  12  -3 631.771 18.4882   1
  -7  12  -4 3800.48 26.2473   1
  -7  12  -5 658.036 22.1075   1
  -7  12  -6 250.057 22.9096   1
  -7  12  -7 2766.70 23.2475   1
  -7  12  -8 89.9969 20.0847   1
  -7  12  -9 2157.61 27.4493   1
  -7  12 -10 26.9480 22.5175   1
  -7  12 -11 741.653 25.8643   1
  -7  12 -12 110.074 21.0344   1
  -7  12 -13 1523.79 36.7128   1
  -7  12 -14 68.0689 22.2349   1
  -7  11  14 5030.75 36.0632   1
  -7  11  13 585.471 12.8935   1
  -7  11  12 2463.87 23.0815   1
  -7  11  11 4122.32 30.7059   1
  -7  11  10 1405.53 34.1519   1
   7 -11  11 1541.59 69.1343  -2
  -7  11  10 1541.59 69.1343   1
  -7  11   9 5292.20 38.3546   1
   7 -11  10 5335.48 85.6377  -2
  -7  11   9 5335.48 85.6377   1
  -7  11   8 8207.07 57.6411   1
   7 -11   9 10680.4 55.2431  -2
  -7  11   8 10680.4 55.2431   1
  -7  11   7 1917.12 41.1837   1
   7 -11   8 2732.08 46.1954  -2
  -7  11   7 2732.08 46.1954   1
  -7  11   6 8630.33 49.4451   1
   7 -11   7 8819.66 57.8821  -2
  -7  11   6 8819.66 57.8821   1
  -7  11   5 8950.08 53.1240   1
   7 -11   6 8989.77 79.1868  -2
  -7  11   5 8989.77 79.1868   1
  -7  11   4 2751.53 35.0150   1
   7 -11   5 6005.74 73.6474  -2
  -7  11   4 6005.74 73.6474   1
  -7  11   3 5107.31 41.7367   1
   7 -11   4 5292.03 58.5112  -2
  -7  11   3 5292.03 58.5112   1
  -7  11   2 6004.44 39.5281   1
   7 -11   3 7171.03 60.0395  -2
  -7  11   2 7171.03 60.0395   1
  -7  11   1 3429.14 31.3789   1
   7 -11   2 3596.62 55.5349  -2
  -7  11   1 3596.62 55.5349   1
  -7  11   0 203.361 23.4648   1
   7 -11   1 292.692 44.0979  -2
  -7  11   0 292.692 44.0979   1
  -7  11  -1 1556.28 29.0924   1
   7 -11   0 1531.70 45.4692  -2
  -7  11  -1 1531.70 45.4692   1
  -7  11  -2 74.5836 23.4467   1
   7 -11  -1 833.579 50.0581  -2
  -7  11  -2 833.579 50.0581   1
  -7  11  -3 7705.56 30.9921   1
   7 -11  -2 8842.70 70.7600  -2
  -7  11  -3 8842.70 70.7600   1
  -7  11  -4 525.140 22.5038   1
   7 -11  -3 1699.07 44.9912  -2
  -7  11  -4 1699.07 44.9912   1
  -7  11  -5 16347.5 46.0703   1
   7 -11  -4 16855.3 64.5883  -2
  -7  11  -5 16855.3 64.5883   1
  -7  11  -6 225.423 23.5651   1
   7 -11  -5 2095.78 44.6370  -2
  -7  11  -6 2095.78 44.6370   1
  -7  11  -7 135.459 24.5928   1
   7 -11  -6 2115.59 42.9766  -2
  -7  11  -7 2115.59 42.9766   1
  -7  11  -8 3969.75 32.2534   1
   7 -11  -7 4740.69 40.7396  -2
  -7  11  -8 4740.69 40.7396   1
  -7  11  -9 13705.2 53.4859   1
   7 -11  -8 15783.3 55.1172  -2
  -7  11  -9 15783.3 55.1172   1
  -7  11 -10 666.809 32.6910   1
   7 -11  -9 1840.36 38.6453  -2
  -7  11 -10 1840.36 38.6453   1
  -7  11 -11 1646.04 24.2223   1
   7 -11 -10 1904.96 53.5043  -2
  -7  11 -11 1904.96 53.5043   1
  -7  11 -12 205.172 19.0396   1
  -7  11 -13 125.530 21.3202   1
  -7  11 -14 1400.39 26.1170   1
  -7  11 -15 625.118 18.6905   1
   7 -10  16 471.623 20.8605  -2
  -7  10  15 471.623 20.8605   1
   7 -10  15 1269.03 22.7686  -2
  -7  10  14 1269.03 22.7686   1
   7 -10  14 1964.67 24.8738  -2
  -7  10  13 1964.67 24.8738   1
   7 -10  13 43.4080 53.9991  -2
  -7  10  12 43.4080 53.9991   1
   7 -10  11 5627.17 69.2026  -2
  -7  10  10 5627.17 69.2026   1
   7 -10  10 2024.75 38.4860  -2
  -7  10   9 2024.75 38.4860   1
   7 -10   9 5982.01 47.0365  -2
  -7  10   8 5982.01 47.0365   1
   7 -10   8 2256.27 39.9199  -2
  -7  10   7 2256.27 39.9199   1
   7 -10   7 30.7180 8.29132  -2
  -7  10   6 30.7180 8.29132   1
   7 -10   6 1805.64 30.4416  -2
  -7  10   5 1805.64 30.4416   1
   7 -10   5 1140.21 30.5499  -2
  -7  10   4 1140.21 30.5499   1
   7 -10   4 1973.76 36.6570  -2
  -7  10   3 1973.76 36.6570   1
   7 -10   3 10452.8 50.5245  -2
  -7  10   2 10452.8 50.5245   1
   7 -10   2 3221.05 32.7581  -2
  -7  10   1 3221.05 32.7581   1
   7 -10   1 923.459 25.7677  -2
  -7  10   0 923.459 25.7677   1
   7 -10   0 3203.37 34.6730  -2
  -7  10  -1 3203.37 34.6730   1
   7 -10  -1 5758.46 36.2780  -2
  -7  10  -2 5758.46 36.2780   1
   7 -10  -2 2151.84 28.7615  -2
  -7  10  -3 2151.84 28.7615   1
   7 -10  -3 9812.20 37.9074  -2
  -7  10  -4 9812.20 37.9074   1
   7 -10  -4 330.513 23.9812  -2
  -7  10  -5 330.513 23.9812   1
   7 -10  -5 463.173 28.0750  -2
  -7  10  -6 463.173 28.0750   1
   7 -10  -6 260.530 30.3193  -2
  -7  10  -7 260.530 30.3193   1
   7 -10  -7 4664.85 36.0512  -2
  -7  10  -8 4664.85 36.0512   1
   7 -10  -8 1215.53 30.5217  -2
  -7  10  -9 1215.53 30.5217   1
   7 -10  -9 9229.07 41.6768  -2
  -7  10 -10 9229.07 41.6768   1
   7 -10 -10 3244.60 35.0075  -2
  -7  10 -11 3244.60 35.0075   1
   7 -10 -11 88.8822 27.7005  -2
  -7  10 -12 88.8822 27.7005   1
   7 -10 -12 140.070 26.5710  -2
  -7  10 -13 140.070 26.5710   1
   7 -10 -13 2926.70 26.3449  -2
  -7  10 -14 2926.70 26.3449   1
   7 -10 -14 743.657 27.3526  -2
  -7  10 -15 743.657 27.3526   1
   7 -10 -15 1918.47 22.6273  -2
  -7  10 -16 1918.47 22.6273   1
   7 -10 -16 456.078 21.2105  -2
  -7  10 -17 456.078 21.2105   1
   7  -9 -16 2083.71 16.2877   1
   7  -9 -15 197.718 12.2247   1
  -7   9  14 203.028 35.8893   1
  -7   9 -15 375.946 27.8936  -2
   7  -9 -14 375.946 27.8936   1
  -7   9 -14 485.448 28.5676  -2
   7  -9 -13 485.448 28.5676   1
  -7   9 -13 3235.39 44.9800  -2
   7  -9 -12 3235.39 44.9800   1
  -7   9 -12 2915.85 48.1136  -2
   7  -9 -11 2915.85 48.1136   1
   7  -9  11 1600.80 71.2199  -2
  -7   9  10 1600.80 71.2199   1
  -7   9   9 2741.55 65.8104   1
   7  -9  10 3019.81 52.3736  -2
  -7   9   9 3019.81 52.3736   1
   7  -9   9 2786.71 45.6510  -2
  -7   9   8 2786.71 45.6510   1
   7  -9   8 128.654 53.7235  -2
  -7   9   7 128.654 53.7235   1
  -7   9   6 624.218 61.6949   1
   7  -9   7 2085.90 46.0508  -2
  -7   9   6 2085.90 46.0508   1
  -7   9   5 14752.9 198.842   1
   7  -9   6 15246.4 75.9245  -2
  -7   9   5 15246.4 75.9245   1
   7  -9   5 5063.81 48.7224  -2
  -7   9   4 5063.81 48.7224   1
   7  -9   4 11348.9 48.4482  -2
  -7   9   3 11348.9 48.4482   1
   7  -9   3 2918.73 40.1377  -2
  -7   9   2 2918.73 40.1377   1
   7  -9   2 4675.41 77.3896  -2
  -7   9   1 4675.41 77.3896   1
   7  -9   1 1260.69 63.9289  -2
  -7   9   0 1260.69 63.9289   1
   7  -9   0 906.252 63.1276  -2
  -7   9  -1 906.252 63.1276   1
   7  -9  -1 1192.46 57.9122  -2
  -7   9  -2 1192.46 57.9122   1
   7  -9  -2 9445.01 55.3041  -2
  -7   9  -3 9445.01 55.3041   1
   7  -9  -3 3228.38 31.9106  -2
  -7   9  -4 3228.38 31.9106   1
   7  -9  -4 18807.6 48.2891  -2
  -7   9  -5 18807.6 48.2891   1
   7  -9  -5 3652.08 29.7204  -2
  -7   9  -6 3652.08 29.7204   1
  -7   9  -7 7592.83 148.309   1
   7  -9  -6 8260.19 35.2208  -2
  -7   9  -7 8260.19 35.2208   1
   7  -9  -7 404.412 29.7889  -2
  -7   9  -8 404.412 29.7889   1
  -7   9  -9 1190.52 63.7358   1
   7  -9  -8 1788.68 37.0022  -2
  -7   9  -9 1788.68 37.0022   1
   7  -9  -9 1111.17 31.1797  -2
  -7   9 -10 1111.17 31.1797   1
  -7   9 -11 7986.22 87.1420   1
   7  -9 -10 8195.77 45.9619  -2
  -7   9 -11 8195.77 45.9619   1
  -7   9 -12 2861.82 59.1072   1
   7  -9 -11 3405.59 36.4669  -2
  -7   9 -12 3405.59 36.4669   1
  -7   9 -13 3226.56 63.6966   1
   7  -9 -12 3980.23 40.0025  -2
  -7   9 -13 3980.23 40.0025   1
   7  -9 -13 908.974 29.5642  -2
  -7   9 -14 908.974 29.5642   1
  -7   9 -15 972.075 24.2983   1
   7  -9 -14 1005.26 27.9858  -2
  -7   9 -15 1005.26 27.9858   1
  -7   9 -16 51.3390 16.6349   1
   7  -9 -15 168.157 44.7585  -2
  -7   9 -16 168.157 44.7585   1
  -7   9 -17 43.1118 11.7228   1
   7  -8 -17 986.569 14.4283   1
   7  -8 -16 678.065 16.4831   1
   7  -8 -15 5470.99 37.4212   1
   7  -8 -14-3.64465 22.4683   1
   7  -8 -13 4559.17 37.8281   1
  -7   8  12 749.498 37.8373   1
  -7   8  11 2675.77 46.3392   1
  -7   8  10 4664.91 54.0084   1
  -7   8   9 32848.1 89.1911   1
  -7   8   8 3856.85 51.3571   1
  -7   8   7 32250.9 152.309   1
  -7   8   6 4446.23 63.6830   1
  -7   8   5 11410.6 88.2315   1
  -7   8   4 2320.45 109.170   1
  -7   8   3 19822.6 233.561   1
  -7   8   2 5303.04 67.9938   1
  -7   8   1 37352.6 130.354   1
  -7   8   0 1983.45 48.2133   1
  -7   8  -1 8272.73 76.3521   1
  -7   8  -2 2968.03 52.8540   1
  -7   8  -3 14021.4 86.7924   1
  -7   8  -4 15524.8 80.3382   1
  -7   8  -5 6983.16 67.9352   1
  -7   8  -6 443.603 24.2618   1
  -7   8  -7 20847.0 46.2900   1
  -7   8  -8 9147.88 31.8088   1
  -7   8  -9 1816.78 23.4145   1
  -7   8 -10 4776.57 32.7292   1
  -7   8 -11 4116.11 32.7488   1
  -7   8 -12 255.570 23.5244   1
  -7   8 -13 3809.34 28.4259   1
  -7   8 -14 98.6403 27.9876   1
  -7   8 -15 504.226 24.6322   1
  -7   8 -16 179.618 20.2292   1
  -7   8 -17 909.450 14.6119   1
  -7   8 -18 23.6680 11.7111   1
   7  -7 -18 749.413 12.0734   1
   7  -7 -17 58.9002 12.9060   1
   7  -7 -16 3418.88 22.6887   1
   7  -7 -15 292.055 19.4234   1
   7  -7 -14 65.4665 21.3520   1
  -7   7  13 253.989 27.3116   1
  -7   7  12 252.357 28.8156   1
  -7   7  11 673.967 31.8514   1
   7  -7 -10 19357.0 69.0251   1
  -7   7   9 10737.6 70.2290   1
  -7   7   8 7783.90 61.8795   1
  -7   7   7 14776.6 106.996   1
  -7   7   6 4018.73 59.5675   1
  -7   7   5 812.212 38.0055   1
   7  -7   5 1009.86 69.6058  -2
  -7   7   5 1009.86 69.6058   1
  -7   7   4 12831.7 182.410   1
  -7   7   3 3724.87 122.654   1
  -7   7   2 2917.54 78.1555   1
  -7   7   1 1226.41 66.7881   1
   7  -7   1 2042.97 71.4323  -2
  -7   7   1 2042.97 71.4323   1
  -7   7   0 3795.49 53.9406   1
  -7   7  -1 3571.45 59.0836   1
  -7   7  -2 72.3771 35.6031   1
  -7   7  -3 7508.55 68.0944   1
   7  -7  -3 7880.47 81.7733  -2
  -7   7  -3 7880.47 81.7733   1
  -7   7  -4 5949.68 100.254   1
   7  -7  -4 7772.48 85.9095  -2
  -7   7  -4 7772.48 85.9095   1
  -7   7  -5 1101.62 41.8643   1
  -7   7  -6 5152.34 64.5863   1
  -7   7  -7 6531.61 64.5858   1
  -7   7  -8 1640.20 37.5215   1
   7  -7  -8 3378.22 60.5982  -2
  -7   7  -8 3378.22 60.5982   1
  -7   7  -9 17289.4 62.1489   1
   7  -7  -9 18719.8 81.4195  -2
  -7   7  -9 18719.8 81.4195   1
  -7   7 -10 19026.3 58.7370   1
   7  -7 -10 21793.6 100.856  -2
  -7   7 -10 21793.6 100.856   1
  -7   7 -11 227.785 28.4740   1
   7  -7 -11 288.279 58.8534  -2
  -7   7 -11 288.279 58.8534   1
  -7   7 -12 6543.01 40.3250   1
   7  -7 -12 6488.88 92.7657  -2
  -7   7 -12 6488.88 92.7657   1
  -7   7 -13 5722.00 36.8210   1
  -7   7 -14 2883.95 28.5464   1
  -7   7 -15 4486.23 42.7462   1
  -7   7 -16 6840.94 42.5279   1
  -7   7 -17 1456.25 19.8697   1
  -7   7 -18 416.687 15.7364   1
  -7   6 -19 1626.23 23.4430  -2
   7  -6 -19 1626.23 23.4430   1
  -7   6 -18 675.683 21.6853  -2
   7  -6 -18 675.683 21.6853   1
  -7   6 -17 5048.07 31.6888  -2
   7  -6 -17 5048.07 31.6888   1
  -7   6 -16 14824.7 54.7134  -2
   7  -6 -16 14824.7 54.7134   1
  -7   6 -15 1465.16 32.9076  -2
   7  -6 -15 1465.16 32.9076   1
   7  -6  14 6259.96 57.0689  -2
  -7   6  14 6259.96 57.0689   1
   7  -6  13 4450.11 69.0677  -2
  -7   6  13 4450.11 69.0677   1
   7  -6  12 11435.8 73.5353  -2
  -7   6  12 11435.8 73.5353   1
   7  -6  11 873.112 43.8020  -2
  -7   6  11 873.112 43.8020   1
  -7   6 -10 1290.03 38.8434  -2
   7  -6 -10 1290.03 38.8434   1
  -7   6  -9 2730.32 44.5185  -2
   7  -6  -9 2730.32 44.5185   1
   7  -6   8 1240.41 75.7157  -2
  -7   6   8 1240.41 75.7157   1
   7  -6   7 596.167 58.4793  -2
  -7   6   7 596.167 58.4793   1
   7  -6   6 1197.74 61.8614  -2
  -7   6   6 1197.74 61.8614   1
   7  -6   5 6713.33 80.7070  -2
  -7   6   5 6713.33 80.7070   1
   7  -6   4 3267.50 62.7271  -2
  -7   6   4 3267.50 62.7271   1
   7  -6   3 153.066 65.6275  -2
  -7   6   3 153.066 65.6275   1
   7  -6   2 4890.86 114.401  -2
  -7   6   2 4890.86 114.401   1
   7  -6   1 7812.72 136.623  -2
  -7   6   1 7812.72 136.623   1
   7  -6   0 2473.86 53.7032  -2
  -7   6   0 2473.86 53.7032   1
   7  -6  -1 10728.4 84.1792  -2
  -7   6  -1 10728.4 84.1792   1
   7  -6  -2 5412.35 60.0898  -2
  -7   6  -2 5412.35 60.0898   1
   7  -6  -3 379.537 43.9121  -2
  -7   6  -3 379.537 43.9121   1
   7  -6  -4 8118.49 79.1048  -2
  -7   6  -4 8118.49 79.1048   1
   7  -6  -5 5101.84 122.010  -2
  -7   6  -5 5101.84 122.010   1
   7  -6  -6 229.583 51.7538  -2
  -7   6  -6 229.583 51.7538   1
   7  -6  -7 161.186 57.0420  -2
  -7   6  -7 161.186 57.0420   1
   7  -6  -8 3355.22 84.6348  -2
  -7   6  -8 3355.22 84.6348   1
   7  -6  -9 8960.92 57.0959  -2
  -7   6  -9 8960.92 57.0959   1
   7  -6 -10 1947.54 40.2084  -2
  -7   6 -10 1947.54 40.2084   1
   7  -6 -11 2503.47 43.4248  -2
  -7   6 -11 2503.47 43.4248   1
   7  -6 -12 14694.1 65.8390  -2
  -7   6 -12 14694.1 65.8390   1
   7  -6 -13 3247.76 46.4147  -2
  -7   6 -13 3247.76 46.4147   1
   7  -6 -14 3272.07 50.4610  -2
  -7   6 -14 3272.07 50.4610   1
   7  -6 -15 3731.53 56.2309  -2
  -7   6 -15 3731.53 56.2309   1
   7  -6 -16 10432.4 65.4484  -2
  -7   6 -16 10432.4 65.4484   1
   7  -6 -17 4552.23 38.1580  -2
  -7   6 -17 4552.23 38.1580   1
   7  -6 -18 1872.30 26.1236  -2
  -7   6 -18 1872.30 26.1236   1
   7  -6 -19 1308.20 23.0115  -2
  -7   6 -19 1308.20 23.0115   1
   7  -5 -19 19.2832 15.1503   1
   7  -5 -18 3588.79 26.2348   1
   7  -5 -17 6881.23 56.7652   1
  -7   5  16 212.278 29.9030   1
   7  -5 -15 1227.84 26.3863   1
   7  -5 -14 3345.05 38.6475   1
  -7   5  13 1146.35 43.8567   1
  -7   5 -13 1448.38 72.3414  -2
   7  -5 -13 1448.38 72.3414   1
   7  -5 -12 5366.70 75.4043   1
   7  -5  12 8273.25 110.683  -2
  -7   5  12 8273.25 110.683   1
   7  -5 -11 18709.5 115.664   1
   7  -5  11 19781.7 96.4676  -2
  -7   5  11 19781.7 96.4676   1
  -7   5 -10 4729.08 45.2250  -2
   7  -5 -10 4729.08 45.2250   1
  -7   5   9 855.345 61.1533   1
   7  -5   9 736.813 65.0192  -2
  -7   5   9 736.813 65.0192   1
   7  -5   8 14742.9 107.475  -2
  -7   5   8 14742.9 107.475   1
  -7   5   7 970.338 79.1729   1
  -7   5   6 2265.24 88.9266   1
  -7   5  -6 2467.62 64.4432  -2
   7  -5  -6 2467.62 64.4432   1
  -7   5   5 1473.34 63.1349   1
  -7   5  -5 1720.44 61.8244  -2
   7  -5  -5 1720.44 61.8244   1
  -7   5   4 14014.6 100.566   1
  -7   5  -4 21862.6 106.350  -2
   7  -5  -4 21862.6 106.350   1
  -7   5   3 5657.25 113.311   1
   7  -5   3 5908.05 53.9768  -2
  -7   5   3 5908.05 53.9768   1
  -7   5   2 14591.9 170.393   1
   7  -5   2 17536.0 116.261  -2
  -7   5   2 17536.0 116.261   1
  -7   5   1 577.444 72.6513   1
   7  -5   1 1576.21 70.1475  -2
  -7   5   1 1576.21 70.1475   1
   7  -5   0 140444. 196.986  -2
  -7   5   0 140444. 196.986   1
  -7   5  -1 5349.01 70.9803   1
   7  -5  -1 5437.17 71.4734  -2
  -7   5  -1 5437.17 71.4734   1
  -7   5  -2 10632.8 80.4579   1
   7  -5  -2 13910.4 96.7131  -2
  -7   5  -2 13910.4 96.7131   1
  -7   5  -3 1996.27 95.5056   1
   7  -5  -3 2935.64 46.0151  -2
  -7   5  -3 2935.64 46.0151   1
  -7   5  -4 35740.6 136.564   1
   7  -5  -4 39177.0 195.461  -2
  -7   5  -4 39177.0 195.461   1
  -7   5  -5 175.636 69.0804   1
   7  -5  -5 578.431 68.2492  -2
  -7   5  -5 578.431 68.2492   1
  -7   5  -6 1527.73 88.0004   1
   7  -5  -6 2230.95 78.6870  -2
  -7   5  -6 2230.95 78.6870   1
  -7   5  -7 10625.4 150.572   1
   7  -5  -7 10586.6 192.712  -2
  -7   5  -7 10586.6 192.712   1
  -7   5  -8 5368.17 81.0713   1
  -7   5  -9 634.317 98.3035   1
   7  -5  -9 762.895 81.1848  -2
  -7   5  -9 762.895 81.1848   1
  -7   5 -10 1427.17 109.635   1
   7  -5 -10 2211.57 48.2844  -2
  -7   5 -10 2211.57 48.2844   1
  -7   5 -11 5549.47 54.1417   1
   7  -5 -11 8741.58 74.6927  -2
  -7   5 -11 8741.58 74.6927   1
  -7   5 -12 11814.1 70.7325   1
   7  -5 -12 12521.7 79.9416  -2
  -7   5 -12 12521.7 79.9416   1
  -7   5 -13 3130.80 70.1284   1
   7  -5 -13 2971.98 58.5255  -2
  -7   5 -13 2971.98 58.5255   1
  -7   5 -14 2608.75 63.0401   1
   7  -5 -14 2974.71 54.1909  -2
  -7   5 -14 2974.71 54.1909   1
   7  -5 -15 728.279 44.4299  -2
  -7   5 -15 728.279 44.4299   1
  -7   5 -16 2818.84 49.8439   1
   7  -5 -16 3120.69 57.7344  -2
  -7   5 -16 3120.69 57.7344   1
  -7   5 -17 1214.68 23.7686   1
   7  -5  18 2358.15 24.3742   1
  -7   5 -19 113.209 17.0604   1
   7  -4 -19 1634.78 15.9115   1
   7  -4 -18 290.992 13.3053   1
   7  -4 -17 3106.67 24.8068   1
   7  -4 -16 125.389 18.9160   1
   7  -4 -15 337.347 29.4904   1
  -7   4  14 761.065 30.1596   1
  -7   4  13 2984.75 30.5853   1
   7  -4 -12 541.061 23.2945   1
   7  -4 -11 9209.23 49.3413   1
   7  -4 -10 488.146 33.9462   1
   7  -4  -9 6517.71 79.7546   1
   7  -4  -8 1021.35 52.5482   1
  -7   4   7 10255.4 69.9365   1
   7  -4  -6 17984.4 106.517   1
   7  -4  -5 68322.8 187.535   1
  -7   4   4 9976.03 65.0099   1
  -7   4   3 1844.00 36.2415   1
  -7   4   2 25425.1 86.4113   1
  -7   4   1 77702.3 218.047   1
  -7   4   0 3106.96 40.4516   1
  -7   4  -1 50104.1 135.405   1
  -7   4  -2 6947.29 58.8413   1
  -7   4  -3 4791.80 54.0619   1
  -7   4  -4 7448.14 62.8293   1
  -7   4  -5 36527.5 197.216   1
  -7   4  -6 36598.0 159.386   1
  -7   4  -7 1186.40 47.3178   1
  -7   4  -8 5102.41 69.6604   1
  -7   4  -9 4582.44 68.5939   1
  -7   4 -10 103.819 28.0661   1
  -7   4 -11 18721.8 65.7361   1
  -7   4 -12 512.080 32.0818   1
  -7   4 -13 2949.42 45.6593   1
  -7   4 -14 286.709 46.5352   1
  -7   4 -15 192.078 40.9799   1
  -7   4 -16 2435.63 44.4690   1
  -7   4 -17 9736.35 55.3779   1
   7  -4  18 1.24222 18.5686   1
  -7   3  19-2.89884 13.1166   1
   7  -3 -18 65.7317 14.2557   1
   7  -3 -17 5361.32 28.8063   1
   7  -3 -16 405.566 18.7873   1
   7  -3 -15 4890.87 37.1798   1
  -7   3  14 2718.94 31.1112   1
   7  -3 -13 488.226 27.3030   1
   7  -3 -12 194.934 25.0106   1
   7  -3 -11 7148.41 43.4132   1
   7  -3 -10 6658.81 36.9931   1
   7  -3  -9 14295.8 106.503   1
  -7   3   8 33627.2 297.537   1
  -7   3  -7 38268.6 153.598  -2
   7  -3  -8 38268.6 153.598   1
  -7   3   7 4554.07 129.105   1
  -7   3  -6 4398.20 75.6148  -2
   7  -3  -7 4398.20 75.6148   1
  -7   3   6 385.379 46.0830   1
  -7   3  -5 426.138 57.9496  -2
   7  -3  -6 426.138 57.9496   1
  -7   3   5 11453.5 106.466   1
  -7   3  -4 11662.2 90.0858  -2
   7  -3  -5 11662.2 90.0858   1
  -7   3   4 390.368 29.5886   1
  -7   3   3 9542.72 55.4090   1
  -7   3   2 34647.3 97.5111   1
  -7   3   1 7942.86 52.1563   1
  -7   3   0 16559.6 70.0028   1
  -7   3  -1 52497.3 120.495   1
  -7   3  -2 15123.6 69.3240   1
  -7   3  -3 19510.4 67.2202   1
   7  -3  -4 21074.8 213.837  -2
  -7   3  -3 21074.8 213.837   1
  -7   3  -4 67.1301 43.2165   1
  -7   3  -5 696.246 50.7722   1
  -7   3  -6 893.459 50.9955   1
  -7   3  -7 20436.9 155.588   1
  -7   3  -8 15461.1 137.433   1
  -7   3  -9 12184.2 92.2715   1
  -7   3 -10 9933.49 86.2273   1
  -7   3 -11 1859.45 42.5152   1
  -7   3 -12 91.0604 37.4407   1
   7  -3 -13 212.256 63.7216  -2
  -7   3 -12 212.256 63.7216   1
  -7   3 -13 819.832 55.3392   1
   7  -3 -14 1227.64 64.8093  -2
  -7   3 -13 1227.64 64.8093   1
  -7   3 -14 4719.28 45.9150   1
  -7   3 -15 1900.19 46.4844   1
  -7   3 -16 1680.43 39.3431   1
  -7   3 -17 8.69181 18.9465   1
   7  -3  18 236.822 10.5348   1
   7  -2  18 865.251 38.6428  -2
  -7   2  19 865.251 38.6428   1
   7  -2  17 454.410 49.2005  -2
  -7   2  18 454.410 49.2005   1
  -7   2 -16 491.106 28.3025  -2
   7  -2 -17 491.106 28.3025   1
  -7   2 -15 1225.16 36.5534  -2
   7  -2 -16 1225.16 36.5534   1
   7  -2  14 1611.32 41.5348  -2
  -7   2  15 1611.32 41.5348   1
   7  -2  13 231.952 34.1603  -2
  -7   2  14 231.952 34.1603   1
   7  -2  12 2476.91 47.2393  -2
  -7   2  13 2476.91 47.2393   1
  -7   2 -11 1682.22 40.5945  -2
   7  -2 -12 1682.22 40.5945   1
  -7   2 -10 3515.43 42.3580  -2
   7  -2 -11 3515.43 42.3580   1
  -7   2  -9 26802.4 102.512  -2
   7  -2 -10 26802.4 102.512   1
   7  -2   8 15146.0 110.710  -2
  -7   2   9 15146.0 110.710   1
   7  -2   7 47591.7 205.757  -2
  -7   2   8 47591.7 205.757   1
   7  -2   6 23556.3 129.659  -2
  -7   2   7 23556.3 129.659   1
   7  -2   5 17614.4 104.002  -2
  -7   2   6 17614.4 104.002   1
   7  -2   4 9976.14 80.5200  -2
  -7   2   5 9976.14 80.5200   1
   7  -2   3 90629.0 229.323  -2
  -7   2   4 90629.0 229.323   1
   7  -2   2 17727.5 105.608  -2
  -7   2   3 17727.5 105.608   1
   7  -2   1 22624.8 116.395  -2
  -7   2   2 22624.8 116.395   1
   7  -2   0 21321.7 149.600  -2
  -7   2   1 21321.7 149.600   1
   7  -2  -1 9651.52 66.3021  -2
  -7   2   0 9651.52 66.3021   1
   7  -2  -2 7627.82 66.3753  -2
  -7   2  -1 7627.82 66.3753   1
   7  -2  -3 68492.5 162.712  -2
  -7   2  -2 68492.5 162.712   1
   7  -2  -4 20290.5 93.9079  -2
  -7   2  -3 20290.5 93.9079   1
   7  -2  -5 48416.2 289.958  -2
  -7   2  -4 48416.2 289.958   1
   7  -2  -6 16923.8 180.668  -2
  -7   2  -5 16923.8 180.668   1
   7  -2  -7 8501.48 114.636  -2
  -7   2  -6 8501.48 114.636   1
   7  -2  -8 25978.8 227.470  -2
  -7   2  -7 25978.8 227.470   1
   7  -2  -9 62058.1 508.678  -2
  -7   2  -8 62058.1 508.678   1
   7  -2 -10 6434.99 66.2302  -2
  -7   2  -9 6434.99 66.2302   1
   7  -2 -11 6849.49 72.1360  -2
  -7   2 -10 6849.49 72.1360   1
   7  -2 -12 1007.20 53.3465  -2
  -7   2 -11 1007.20 53.3465   1
   7  -2 -13 9949.23 66.8914  -2
  -7   2 -12 9949.23 66.8914   1
   7  -2 -14 789.038 46.7809  -2
  -7   2 -13 789.038 46.7809   1
   7  -2 -15 2036.36 48.0663  -2
  -7   2 -14 2036.36 48.0663   1
   7  -2 -16 265.185 47.4979  -2
  -7   2 -15 265.185 47.4979   1
   7  -2 -17 204.735 29.7609  -2
  -7   2 -16 204.735 29.7609   1
   7  -2 -18 213.988 23.4440  -2
  -7   2 -17 213.988 23.4440   1
  -7   2  19 1635.11 31.6916  -2
   7  -2  18 1635.11 31.6916   1
   7  -2 -20 181.982 17.2643  -2
  -7   2 -19 181.982 17.2643   1
  -7   1  20 102.068 12.4645   1
  -7   1  19 51.7112 14.9603   1
  -7   1  18 1069.12 17.9181   1
  -7   1  17 693.230 22.3259   1
  -7   1  16 6318.77 38.5709   1
  -7   1  15 6323.36 37.4714   1
   7  -1 -14 1196.48 25.9702   1
   7  -1 -13 2213.83 29.3987   1
   7  -1 -12 15768.9 51.8787   1
   7  -1 -11 399.897 41.2637   1
  -7   1 -10 3520.21 82.3280  -2
   7  -1 -11 3520.21 82.3280   1
   7  -1 -10 1314.07 32.7947   1
  -7   1  -9 1318.66 73.8266  -2
   7  -1 -10 1318.66 73.8266   1
  -7   1   9 13697.2 195.748   1
  -7   1  -8 13764.1 108.823  -2
   7  -1  -9 13764.1 108.823   1
  -7   1   8 8707.80 160.275   1
  -7   1   7 17334.1 215.195   1
   7  -1   6 16287.5 191.287  -2
  -7   1   7 16287.5 191.287   1
  -7   1   6 4462.95 90.4309   1
   7  -1   5 4368.70 123.732  -2
  -7   1   6 4368.70 123.732   1
  -7   1   5 183.613 76.9690   1
   7  -1   4 801.060 50.3842  -2
  -7   1   5 801.060 50.3842   1
   7  -1   3 1305.85 46.7979  -2
  -7   1   4 1305.85 46.7979   1
   7  -1   2 9121.70 66.9111  -2
  -7   1   3 9121.70 66.9111   1
   7  -1   1 6545.86 100.915  -2
  -7   1   2 6545.86 100.915   1
  -7   1   1 718.903 36.9781   1
   7  -1   0 1106.07 111.401  -2
  -7   1   1 1106.07 111.401   1
   7  -1  -1 1467.43 36.8918  -2
  -7   1   0 1467.43 36.8918   1
  -7   1  -1 7513.51 70.3873   1
   7  -1  -2 8019.37 68.8639  -2
  -7   1  -1 8019.37 68.8639   1
  -7   1  -2 582.717 43.1144   1
   7  -1  -3 2408.09 60.6947  -2
  -7   1  -2 2408.09 60.6947   1
  -7   1  -3 3673.00 68.3453   1
   7  -1  -4 4197.02 91.2760  -2
  -7   1  -3 4197.02 91.2760   1
  -7   1  -4 3239.72 108.338   1
  -7   1  -5 606.140 76.5553   1
  -7   1  -6 2761.10 107.334   1
  -7   1  -7 5343.87 137.199   1
   7  -1  -8 7023.88 157.965  -2
  -7   1  -7 7023.88 157.965   1
  -7   1  -8 3084.18 116.086   1
   7  -1  -9 5357.98 151.137  -2
  -7   1  -8 5357.98 151.137   1
  -7   1  -9 153.043 83.9771   1
  -7   1  10 349.604 46.7557  -2
   7  -1   9 349.604 46.7557   1
  -7   1 -10 15834.5 95.8403   1
  -7   1  11 15781.2 76.5316  -2
   7  -1  10 15781.2 76.5316   1
  -7   1 -11 1661.82 56.4555   1
  -7   1  12 4762.45 61.6068  -2
   7  -1  11 4762.45 61.6068   1
  -7   1 -12 5520.95 73.2029   1
  -7   1  13 6179.69 61.3162  -2
   7  -1  12 6179.69 61.3162   1
  -7   1 -13 602.971 47.7234   1
  -7   1  14 837.506 46.5555  -2
   7  -1  13 837.506 46.5555   1
   7  -1  14 47.5213 40.4749   1
   7  -1  15 244.195 26.4798   1
   7  -1  16 8694.34 40.4481   1
   7  -1  17 120.688 15.1377   1
   7  -1  18 4393.33 21.3651   1
  -7   0  19 1683.92 27.7252   1
  -7   0  18 365.447 18.6011   1
  -7   0  17 1049.97 22.0616   1
  -7   0  16 3057.63 38.5921   1
   7   0 -15 223.633 18.7445   1
   7   0 -14 14989.4 39.6354   1
   7   0 -13 2827.77 25.8205   1
   7   0 -12 2382.97 29.2955   1
   7   0 -11 656.977 33.3526   1
   7   0 -10 4743.50 41.1727   1
  -7   0   9 11084.8 50.5459   1
  -7   0   8 5339.16 58.1254   1
  -7   0   7 11680.0 69.1134   1
  -7   0   6 1295.70 40.3032   1
  -7   0   5 409.247 55.3533   1
  -7   0   4 218.749 55.6913   1
  -7   0   3 16733.2 146.559   1
  -7   0   2 3719.21 83.5118   1
  -7   0   1 28536.7 183.134   1
  -7   0   0 615.098 40.3995   1
  -7   0  -1 11641.7 79.9931   1
  -7   0  -2 10874.5 77.9396   1
  -7   0  -3 333.945 43.0806   1
  -7   0  -4 69.8174 75.3271   1
  -7   0  -5 10181.0 172.456   1
  -7   0  -6 10109.1 175.836   1
  -7   0  -7 5434.60 63.1248   1
  -7   0  -8 18173.6 62.6079   1
   7   0   9 71.4812 28.5048   1
  -7   0 -10 2234.70 31.5397   1
  -7   0 -11 4082.98 34.7467   1
  -7   0 -12 22344.0 58.4562   1
  -7   0 -13 495.552 24.4640   1
   7   0  14 6657.84 47.0775   1
   7   0  15 384.907 26.0621   1
   7   0  16 716.988 21.5961   1
   7   0  17 425.316 14.6003   1
   7   0  18 1521.34 12.5516   1
   7   1 -18 130.708 16.8065   1
  -7  -1  17 377.980 23.8272   1
  -7  -1  16 50.5423 19.7401   1
   7   1 -15 304.135 20.4146   1
   7   1 -14 407.548 22.5727   1
   7   1 -13 4875.73 32.0021   1
  -7  -1 -11 5183.28 66.9562  -2
   7   1 -13 5183.28 66.9562   1
   7   1 -12 160.629 25.4662   1
  -7  -1 -10 1817.15 60.9894  -2
   7   1 -12 1817.15 60.9894   1
   7   1 -11 8203.14 62.7495   1
  -7  -1  -9 10843.6 63.8150  -2
   7   1 -11 10843.6 63.8150   1
   7   1 -10 460.580 32.4919   1
  -7  -1  -8 3882.08 50.8229  -2
   7   1 -10 3882.08 50.8229   1
   7   1  -9 14599.1 59.5236   1
   7   1   7 20549.5 108.499  -2
  -7  -1   9 20549.5 108.499   1
   7   1  -8 304.659 33.4709   1
  -7  -1  -6 1031.10 67.9919  -2
   7   1  -8 1031.10 67.9919   1
  -7  -1   7 5609.08 143.073   1
   7   1   5 4932.04 148.473  -2
  -7  -1   7 4932.04 148.473   1
  -7  -1   6 233.089 77.9641   1
   7   1   4 431.952 108.960  -2
  -7  -1   6 431.952 108.960   1
  -7  -1   5 40320.9 302.664   1
   7   1   3 51333.2 346.230  -2
  -7  -1   5 51333.2 346.230   1
  -7  -1   4 69.1571 84.5542   1
   7   1   2 2110.14 126.674  -2
  -7  -1   4 2110.14 126.674   1
  -7  -1   3 49110.1 339.883   1
   7   1   1 51258.4 349.260  -2
  -7  -1   3 51258.4 349.260   1
  -7  -1   2 1097.02 98.0191   1
   7   1   0 1342.21 121.785  -2
  -7  -1   2 1342.21 121.785   1
  -7  -1   1 226.498 40.2923   1
  -7  -1   0 1989.94 74.0258   1
   7   1  -2 1846.75 81.5008  -2
  -7  -1   0 1846.75 81.5008   1
  -7  -1  -1 28764.7 272.078   1
   7   1  -3 35938.8 149.690  -2
  -7  -1  -1 35938.8 149.690   1
  -7  -1  -2 10006.4 89.2083   1
  -7  -1  -3 65604.2 199.900   1
  -7  -1  -4 710.045 92.6395   1
  -7  -1  -5 68.1410 85.0040   1
  -7  -1  -6 3354.09 129.883   1
  -7  -1   8 3785.74 63.4695  -2
   7   1   6 3785.74 63.4695   1
  -7  -1  -7 29888.8 285.047   1
  -7  -1   9 32850.9 111.074  -2
   7   1   7 32850.9 111.074   1
  -7  -1  -8 17122.3 218.845   1
  -7  -1  10 18116.0 74.4494  -2
   7   1   8 18116.0 74.4494   1
  -7  -1  -9 15299.5 101.301   1
  -7  -1  11 16859.1 71.8725  -2
   7   1   9 16859.1 71.8725   1
  -7  -1 -10 8073.18 75.3546   1
  -7  -1  12 8216.81 57.8659  -2
   7   1  10 8216.81 57.8659   1
  -7  -1  13 2866.64 47.1989  -2
   7   1  11 2866.64 47.1989   1
   7   1  12 1891.43 42.2702   1
  -7  -1  14 1897.42 72.0668  -2
   7   1  12 1897.42 72.0668   1
  -7  -1 -13 4254.93 30.6699   1
  -7  -1 -14 7092.43 36.6650   1
   7   1  15 726.625 24.5925   1
   7   1  16 3708.44 26.1734   1
   7   1  17 198.648 9.45650   1
   7   2  16 456.817 18.8859  -2
  -7  -2  18 456.817 18.8859   1
   7   2  15 1617.59 5.51042  -2
  -7  -2  17 1617.59 5.51042   1
   7   2  14 8005.40 62.2448  -2
  -7  -2  16 8005.40 62.2448   1
   7   2  13 6168.11 49.3799  -2
  -7  -2  15 6168.11 49.3799   1
   7   2  12 9906.11 58.0073  -2
  -7  -2  14 9906.11 58.0073   1
  -7  -2 -11 1137.72 7.90957  -2
   7   2 -13 1137.72 7.90957   1
  -7  -2 -10 3470.06 39.9084  -2
   7   2 -12 3470.06 39.9084   1
  -7  -2  -9 309.770 31.7373  -2
   7   2 -11 309.770 31.7373   1
  -7  -2  -8 10275.3 66.8421  -2
   7   2 -10 10275.3 66.8421   1
  -7  -2  -7 12678.1 12.9644  -2
   7   2  -9 12678.1 12.9644   1
   7   2   6 6597.49 17.9159  -2
  -7  -2   8 6597.49 17.9159   1
   7   2   5 5417.50 8.53615  -2
  -7  -2   7 5417.50 8.53615   1
  -7  -2  -4 11540.0 82.3778  -2
   7   2  -6 11540.0 82.3778   1
   7   2   3 16272.4 24.7138  -2
  -7  -2   5 16272.4 24.7138   1
   7   2   2 11325.1 21.5420  -2
  -7  -2   4 11325.1 21.5420   1
   7   2   1 1149.19 10.9844  -2
  -7  -2   3 1149.19 10.9844   1
   7   2   0 2729.19 6.91052  -2
  -7  -2   2 2729.19 6.91052   1
   7   2  -1 5154.67 8.20181  -2
  -7  -2   1 5154.67 8.20181   1
   7   2  -2 1109.89 6.26846  -2
  -7  -2   0 1109.89 6.26846   1
   7   2  -3 4963.10 16.7086  -2
  -7  -2  -1 4963.10 16.7086   1
   7   2  -4 13628.8 23.0200  -2
  -7  -2  -2 13628.8 23.0200   1
   7   2  -5 5811.56 203.818  -2
  -7  -2  -3 5811.56 203.818   1
  -7  -2   6 11888.7 6.85766  -2
   7   2   4 11888.7 6.85766   1
  -7  -2   7 2880.00 5.57570  -2
   7   2   5 2880.00 5.57570   1
  -7  -2   8 3428.69 5.89079  -2
   7   2   6 3428.69 5.89079   1
  -7  -2   9 6394.24 11.1104  -2
   7   2   7 6394.24 11.1104   1
  -7  -2  10 3277.18 71.3054  -2
   7   2   8 3277.18 71.3054   1
  -7  -2  11 1402.83 5.85617  -2
   7   2   9 1402.83 5.85617   1
   7   2 -12 1424.46 42.3409  -2
  -7  -2 -10 1424.46 42.3409   1
  -7  -2  13 1920.09 46.1120  -2
   7   2  11 1920.09 46.1120   1
  -7  -2  14 2696.03 8.22924  -2
   7   2  12 2696.03 8.22924   1
   7   2 -15 1578.28 36.6890  -2
  -7  -2 -13 1578.28 36.6890   1
   7   2 -16 6152.70 42.2435  -2
  -7  -2 -14 6152.70 42.2435   1
  -7  -2  17 1542.74 5.33402  -2
   7   2  15 1542.74 5.33402   1
  -7  -2  18 1679.72 2.95099  -2
   7   2  16 1679.72 2.95099   1
  -7  -2  19 586.955 14.9819  -2
   7   2  17 586.955 14.9819   1
   7   3 -18 2080.98 21.1587   1
  -7  -3  17 701.905 17.1917   1
  -7  -3  16 2.01005 16.2569   1
  -7  -3  15 252.333 27.9450   1
  -7  -3  14 1687.46 33.3803   1
  -7  -3  13 6045.88 49.5552   1
  -7  -3  12 2541.69 55.5693   1
   7   3 -11 9511.43 60.2721   1
   7   3 -10 6956.74 56.8738   1
   7   3  -9 2651.61 38.8939   1
   7   3  -8 2618.11 61.8158   1
  -7  -3  -6 8592.29 74.1142  -2
   7   3  -8 8592.29 74.1142   1
   7   3  -7 9016.64 78.4545   1
  -7  -3  -5 9750.17 114.235  -2
   7   3  -7 9750.17 114.235   1
   7   3  -6 17540.7 108.360   1
  -7  -3  -4 19298.8 112.436  -2
   7   3  -6 19298.8 112.436   1
   7   3  -5 602.108 89.4016   1
  -7  -3  -3 538.484 52.2985  -2
   7   3  -5 538.484 52.2985   1
   7   3  -4 1553.57 51.5733   1
   7   3   2 1950.74 77.4323  -2
  -7  -3   4 1950.74 77.4323   1
   7   3  -3 6736.02 56.8469   1
  -7  -3  -1 6503.56 64.7567  -2
   7   3  -3 6503.56 64.7567   1
  -7  -3   2 3502.33 85.1622   1
  -7  -3   0 4700.41 50.3432  -2
   7   3  -2 4700.41 50.3432   1
   7   3  -1 745.696 39.0859   1
   7   3  -1 795.373 39.4648  -2
  -7  -3   1 795.373 39.4648   1
   7   3   0 8941.54 163.675   1
  -7  -3   2 9765.95 45.1905  -2
   7   3   0 9765.95 45.1905   1
   7   3   1 532.369 50.5562   1
  -7  -3   3 1686.49 40.6150  -2
   7   3   1 1686.49 40.6150   1
   7   3   2 2268.96 58.5374   1
  -7  -3   4 2505.55 43.7659  -2
   7   3   2 2505.55 43.7659   1
  -7  -3  -3 300.504 64.1229   1
  -7  -3   5 368.168 38.4656  -2
   7   3   3 368.168 38.4656   1
   7   3   4 7133.37 108.297   1
  -7  -3   6 11130.0 54.1052  -2
   7   3   4 11130.0 54.1052   1
  -7  -3   7 4272.14 50.4961  -2
   7   3   5 4272.14 50.4961   1
  -7  -3   8 34747.4 87.7332  -2
   7   3   6 34747.4 87.7332   1
  -7  -3   9 10929.2 58.8998  -2
   7   3   7 10929.2 58.8998   1
  -7  -3  10 4372.92 64.9191  -2
   7   3   8 4372.92 64.9191   1
  -7  -3  11 13186.7 64.7760  -2
   7   3   9 13186.7 64.7760   1
   7   3 -12 10671.7 49.6686  -2
  -7  -3 -10 10671.7 49.6686   1
   7   3 -13 10530.8 52.9030  -2
  -7  -3 -11 10530.8 52.9030   1
  -7  -3 -12 1747.23 33.7931   1
  -7  -3  14 2090.40 62.5208  -2
   7   3  12 2090.40 62.5208   1
   7   3  13 872.963 18.9360   1
  -7  -3 -14 967.394 15.7871   1
   7   3  15 1631.34 15.1335   1
   7   3  16 952.991 10.0143   1
   7   4 -17 39.9752 16.6243   1
  -7  -4  16 519.303 13.5794   1
  -7  -4  15 1308.13 37.5882   1
  -7  -4  14 1416.23 29.9850   1
  -7  -4  13 1458.84 28.6017   1
  -7  -4  12 220.953 29.6426   1
  -7  -4  11 495.172 34.3419   1
   7   4 -10 266.052 38.3864   1
   7   4  -9 1657.70 35.9938   1
   7   4  -8 259.826 31.6779   1
   7   4  -7 9643.22 54.3846   1
   7   4  -6 156.661 27.9455   1
   7   4  -5 4826.74 40.2846   1
   7   4  -4 26385.8 85.3285   1
   7   4  -3 5958.92 50.1294   1
  -7  -4   2 8465.32 54.2028   1
  -7  -4   1 30644.3 70.5518   1
   7   4   0 3966.14 34.6067   1
   7   4   1 4942.00 33.8219   1
   7   4   2 32747.6 72.6108   1
   7   4   3 2308.92 33.1316   1
   7   4   4 731.145 26.9495   1
   7   4   5 13945.1 46.0631   1
   7   4   6 178.917 23.8362   1
   7   4   7 1259.40 27.5974   1
   7   4   8 581.853 21.0756   1
   7   4   9 420.304 20.2562   1
   7   4  10 2490.53 23.5834   1
   7   4  11 3529.82 30.9926   1
   7   4  12 143.374 19.2884   1
   7   4  13 84.2987 13.2841   1
   7   4  14 72.6616 10.7343   1
   7   4  15 288.334 10.8639   1
   7   5 -15 568.025 13.5422   1
  -7  -5  14 178.176 16.2615   1
  -7  -5  13 1633.13 29.9035   1
  -7  -5 -10 1625.99 35.4835  -2
   7   5 -13 1625.99 35.4835   1
  -7  -5  12 1893.98 51.5943   1
  -7  -5  -9 2310.54 41.3364  -2
   7   5 -12 2310.54 41.3364   1
  -7  -5  -8 1122.17 42.5137  -2
   7   5 -11 1122.17 42.5137   1
   7   5 -10 1935.68 51.6527   1
  -7  -5  -7 2231.02 41.1084  -2
   7   5 -10 2231.02 41.1084   1
  -7  -5  -6 1725.98 42.0699  -2
   7   5  -9 1725.98 42.0699   1
  -7  -5  -5 2451.98 37.6713  -2
   7   5  -8 2451.98 37.6713   1
  -7  -5  -4 105.475 9.43815  -2
   7   5  -7 105.475 9.43815   1
   7   5  -6 824.224 51.7165   1
  -7  -5  -3 1058.09 45.2793  -2
   7   5  -6 1058.09 45.2793   1
  -7  -5  -2 583.612 37.7433  -2
   7   5  -5 583.612 37.7433   1
  -7  -5  -1 208.580 42.2511  -2
   7   5  -4 208.580 42.2511   1
  -7  -5   0 1519.28 46.5057  -2
   7   5  -3 1519.28 46.5057   1
  -7  -5   1 968.284 53.1888  -2
   7   5  -2 968.284 53.1888   1
  -7  -5   2 441.193 40.2690  -2
   7   5  -1 441.193 40.2690   1
  -7  -5   3 5509.18 58.6675  -2
   7   5   0 5509.18 58.6675   1
  -7  -5   4 1438.74 42.4225  -2
   7   5   1 1438.74 42.4225   1
  -7  -5   5 943.206 36.3318  -2
   7   5   2 943.206 36.3318   1
  -7  -5   6 1672.93 37.2212  -2
   7   5   3 1672.93 37.2212   1
  -7  -5   7 133.841 33.1247  -2
   7   5   4 133.841 33.1247   1
  -7  -5   8 520.004 32.4473  -2
   7   5   5 520.004 32.4473   1
  -7  -5   9 5298.74 37.4865  -2
   7   5   6 5298.74 37.4865   1
   7   5   7 863.693 42.0911   1
  -7  -5  10 1216.85 34.9330  -2
[truncated: 432,977 more chars]
