# Supplementary material for: Synthesis and crystal structure of diiso­thio­cyanato­tetra­kis­(4-methyl­pyridine N-oxide)cobalt(II) and diiso­thio­cyanato­tris­(4-methyl­pyridine N-oxide)cobalt(II) showing two different metal coordination polyhedra
Source: Acta Crystallogr E Crystallogr Commun. 2024 Jan 26;80(Pt 2):174–9. doi: 10.1107/S2056989024000471 (PMC10848974; doi:10.1107/S2056989024000471)
Supplement: Supplementary file 2 [file e-80-00174-1sup2.hkl]

data_1                                                                          
_shelx_title ' ij1055_auto in P-1 No2' 
_shelx_refln_list_code          4                                               
_shelx_F_calc_maximum      117.79                                               
_exptl_crystal_F_000       317.00                                               
_reflns_d_resolution_high  0.7830                                               
                                                                                
loop_                                                                           
 _space_group_symop_operation_xyz                                               
 'x, y, z'                                                                      
 '-x, -y, -z'                                                                   
                                                                                
_cell_length_a     7.0709                                                       
_cell_length_b     9.6651                                                       
_cell_length_c    11.0401                                                       
_cell_angle_alpha  90.609                                                       
_cell_angle_beta   96.346                                                       
_cell_angle_gamma 108.090                                                       
                                                                                
_shelx_F_squared_multiplier     1.000                                           
                                                                                
loop_                                                                           
 _refln_index_h                                                                 
 _refln_index_k                                                                 
 _refln_index_l                                                                 
 _refln_F_squared_calc                                                          
 _refln_F_squared_meas                                                          
 _refln_F_squared_sigma                                                         
 _refln_observed_status                                                         
   1   0   0        189.84        160.52         2.55 o                         
   2   0   0       1354.74       1388.80        16.99 o                         
   3   0   0       1236.83       1185.18        11.51 o                         
   4   0   0       2385.13       2403.83        35.97 o                         
   5   0   0        378.40        373.30         6.56 o                         
   6   0   0        229.49        224.52         2.32 o                         
   7   0   0         51.63         58.70         1.41 o                         
   8   0   0         22.37         20.05         2.01 o                         
  -8   1   0        197.39        205.94         6.34 o                         
  -7   1   0        580.05        581.14         4.53 o                         
  -6   1   0        813.21        803.37         5.83 o                         
  -5   1   0        702.48        673.99         9.52 o                         
  -4   1   0       3400.75       3498.29        63.52 o                         
  -3   1   0        255.35        214.28         2.32 o                         
  -2   1   0       1798.02       1813.30        12.90 o                         
  -1   1   0       1450.66       1440.78        12.65 o                         
   0   1   0       2206.35       2147.02        32.28 o                         
   1   1   0        500.01        505.55         8.67 o                         
   2   1   0        118.20        119.24         3.28 o                         
   3   1   0         61.25         74.69         1.93 o                         
   4   1   0        132.60        138.03         2.40 o                         
   5   1   0          6.16          8.98         2.37 o                         
   6   1   0         13.23         12.99         0.99 o                         
   7   1   0         60.06         54.67         1.64 o                         
   8   1   0          4.58          5.52         1.50 o                         
  -8   2   0         65.33         66.06         2.27 o                         
  -7   2   0        287.74        287.42         3.17 o                         
  -6   2   0         43.73         40.91         0.89 o                         
  -5   2   0         12.82         16.99         1.12 o                         
  -4   2   0        326.74        364.07         8.02 o                         
  -3   2   0       2168.26       2236.31        24.91 o                         
  -2   2   0         20.70         21.29         0.68 o                         
  -1   2   0       2395.90       2441.29        36.53 o                         
   1   2   0        609.07        497.39        38.00 o                         
   2   2   0         13.07         14.75         1.00 o                         
   3   2   0          9.87         10.52         1.30 o                         
   4   2   0        218.37        224.06        11.18 o                         
   5   2   0        180.32        176.56         2.91 o                         
   6   2   0         82.16         84.95         1.58 o                         
   7   2   0        285.68        296.49         4.04 o                         
  -8   3   0        105.41         84.26         3.38 o                         
  -7   3   0         51.32         38.25         1.40 o                         
  -6   3   0          6.14          7.65         0.84 o                         
  -5   3   0         43.75         39.54         1.71 o                         
  -4   3   0          9.50         15.29         1.07 o                         
  -3   3   0       1673.80       1594.34        26.73 o                         
  -2   3   0        372.12        333.29         8.75 o                         
  -1   3   0        443.97        401.28         6.95 o                         
   0   3   0        146.12        160.99         2.85 o                         
   1   3   0       1606.47       1566.61        25.36 o                         
   2   3   0        420.37        397.13         8.96 o                         
   3   3   0        891.06        884.73        10.94 o                         
   4   3   0        419.35        410.55         6.08 o                         
   5   3   0         11.07         13.26         1.24 o                         
   6   3   0        158.95        157.18         2.21 o                         
   7   3   0         68.08         70.53         1.87 o                         
  -8   4   0        119.21        118.19         2.60 o                         
  -7   4   0        105.15        108.79         2.28 o                         
  -6   4   0        307.18        301.11         2.70 o                         
  -5   4   0        412.62        416.20         6.17 o                         
  -4   4   0        172.88        143.14         3.46 o                         
  -3   4   0       1691.91       1586.71        15.15 o                         
  -2   4   0       1330.54       1278.61        14.73 o                         
  -1   4   0         22.39         17.95         2.00 o                         
   0   4   0        223.21        215.67        12.04 o                         
   1   4   0        381.11        366.15         8.07 o                         
   2   4   0        577.76        566.36        25.37 o                         
   3   4   0        196.90        196.54         5.39 o                         
   4   4   0        117.00        126.23         2.17 o                         
   5   4   0         14.62         16.37         1.57 o                         
   6   4   0         44.59         46.19         1.93 o                         
   7   4   0         56.79         47.63         1.17 o                         
  -8   5   0        165.32        156.02         3.83 o                         
  -7   5   0        117.66        114.94         2.26 o                         
  -6   5   0         88.45         90.89         1.52 o                         
  -5   5   0         38.20         41.88         1.65 o                         
  -4   5   0        207.21        190.57         4.78 o                         
  -3   5   0         23.22         20.80         1.39 o                         
  -2   5   0        339.54        355.16         5.24 o                         
  -1   5   0        374.48        395.90        28.52 o                         
   0   5   0         30.36         32.35         1.89 o                         
   1   5   0         20.85         24.07         1.96 o                         
   2   5   0          6.42          6.89         1.86 o                         
   3   5   0        296.25        302.73         4.06 o                         
   4   5   0         65.32         67.56         2.46 o                         
   5   5   0        130.36        149.69         4.53 o                         
   6   5   0         19.59         22.26         1.33 o                         
  -8   6   0         24.93         26.56         1.27 o                         
  -7   6   0          4.18          5.93         1.64 o                         
  -6   6   0         76.68         74.36         1.45 o                         
  -5   6   0        449.37        436.52         3.81 o                         
  -4   6   0        428.01        378.54        19.93 o                         
  -3   6   0         47.07         52.31         4.61 o                         
  -2   6   0        311.20        310.88         7.38 o                         
  -1   6   0         78.51         77.53         1.70 o                         
   0   6   0         51.81         53.90         3.73 o                         
   1   6   0        488.21        442.72         7.65 o                         
   2   6   0        121.46        117.53         1.87 o                         
   3   6   0         63.93         65.34         1.74 o                         
   4   6   0         84.15         81.41         2.28 o                         
   5   6   0        379.02        385.69         7.00 o                         
   6   6   0         67.66         44.19         1.25 o                         
  -8   7   0        102.02        112.64         1.64 o                         
  -7   7   0        240.24        243.81         3.90 o                         
  -6   7   0        458.88        451.73         3.73 o                         
  -5   7   0          9.63         10.82         1.18 o                         
  -4   7   0        330.54        327.35         3.08 o                         
  -3   7   0        359.17        344.59         5.40 o                         
  -2   7   0        633.28        609.54         7.89 o                         
  -1   7   0        567.20        545.32         8.23 o                         
   0   7   0         60.34         49.11         4.20 o                         
   1   7   0        473.68        456.68        23.44 o                         
   2   7   0         90.60         93.46         1.97 o                         
   3   7   0        245.44        247.05         2.81 o                         
   4   7   0          7.01          8.55         1.25 o                         
   5   7   0         21.34         18.67         1.30 o                         
  -8   8   0        115.73        114.60         2.59 o                         
  -7   8   0        207.84        218.70         4.79 o                         
  -6   8   0        121.03        116.91         1.51 o                         
  -5   8   0        144.54        149.21         1.94 o                         
  -4   8   0        178.11        174.99         2.70 o                         
  -3   8   0         90.48         91.23         2.20 o                         
  -2   8   0         64.98         64.68         5.95 o                         
  -1   8   0        163.53        164.93         2.21 o                         
   0   8   0         72.13         60.58         3.39 o                         
   1   8   0         44.37         38.28         4.24 o                         
   2   8   0        103.29        102.09         3.11 o                         
   3   8   0         91.38         90.03         2.60 o                         
   4   8   0        154.26        135.00         2.91 o                         
  -7   9   0          6.72          8.36         1.53 o                         
  -6   9   0          8.35         12.85         1.54 o                         
  -5   9   0          4.13          4.45         1.14 o                         
  -4   9   0          4.01          6.20         1.58 o                         
  -3   9   0          7.77          7.74         1.36 o                         
  -2   9   0          6.37          6.23         1.75 o                         
  -1   9   0          7.62         11.58         3.04 o                         
   0   9   0         42.73         44.89         8.84 o                         
   1   9   0         55.52         51.71         2.34 o                         
   2   9   0         14.96         13.94         1.38 o                         
   3   9   0        177.47        160.12         2.74 o                         
  -7  10   0          4.03          4.30         0.86 o                         
  -6  10   0         11.53         15.17         1.56 o                         
  -5  10   0         78.08         88.41         2.28 o                         
  -4  10   0         39.66         45.12         1.62 o                         
  -3  10   0        134.08        132.70         4.70 o                         
  -2  10   0         31.54         30.23         3.33 o                         
  -1  10   0        201.76        213.88         5.72 o                         
   0  10   0        194.08        209.98         5.64 o                         
   1  10   0        149.68        133.18         2.99 o                         
   2  10   0         24.47         18.02         1.39 o                         
  -6  11   0        223.01        212.12         3.62 o                         
  -5  11   0        180.17        177.85         6.96 o                         
  -4  11   0         90.04         95.14         3.08 o                         
  -2  11   0         62.20         62.96         3.00 o                         
  -1  11   0         98.34         96.01         3.54 o                         
   0  11   0        316.28        287.86        19.28 o                         
   1  11   0          5.40          3.89         1.08 o                         
  -4  12   0          3.18          3.78         0.69 o                         
  -3  12   0          3.69          3.49         0.84 o                         
  -2  12   0         28.78         20.98         1.29 o                         
   1 -12   1         57.64         45.24         1.25 o                         
   2 -12   1        267.86        240.36         4.09 o                         
   3 -12   1          4.70          3.30         1.13 o                         
   4 -12   1        192.96        155.55         2.77 o                         
  -1 -11   1          8.40          5.27         1.12 o                         
   0 -11   1        240.93        229.91         7.50 o                         
   1 -11   1         89.05         98.62         6.44 o                         
   2 -11   1          4.42          7.64         2.20 o                         
   3 -11   1          4.68          8.10         2.15 o                         
   4 -11   1          7.37          7.49         1.38 o                         
   5 -11   1          3.30          5.39         1.51 o                         
   6 -11   1         62.26         49.97         1.32 o                         
  -2 -10   1         81.81         62.21         5.47 o                         
  -1 -10   1        138.76        126.97         2.95 o                         
   0 -10   1          3.12          2.69         1.58 o                         
   1 -10   1         14.52         14.48         3.59 o                         
   2 -10   1          3.74          4.02         1.47 o                         
   3 -10   1          3.62          5.19         1.65 o                         
   4 -10   1         43.54         47.37         1.49 o                         
   5 -10   1         24.02         25.84         1.10 o                         
   6 -10   1         13.31         13.70         1.10 o                         
   7 -10   1         21.98         16.58         1.16 o                         
  -3  -9   1          6.06          6.06         0.80 o                         
  -2  -9   1         80.38         81.86         6.32 o                         
  -1  -9   1         35.73         42.80         2.52 o                         
   0  -9   1         79.91         80.96         4.06 o                         
   1  -9   1         54.38         46.54         2.17 o                         
   2  -9   1         49.45         47.84         2.34 o                         
   3  -9   1        262.25        267.52         4.02 o                         
   4  -9   1         30.54         30.67         2.05 o                         
   5  -9   1        538.48        539.88         4.74 o                         
   6  -9   1         24.72         24.94         1.12 o                         
   7  -9   1        125.10        126.80         2.89 o                         
  -4  -8   1         94.02         85.13         1.53 o                         
  -3  -8   1        142.86        135.95         3.26 o                         
  -2  -8   1        238.63        238.94         6.09 o                         
   0  -8   1        243.17        277.80         6.60 o                         
   1  -8   1        302.85        304.61         7.57 o                         
   2  -8   1        137.64        118.82         2.40 o                         
   3  -8   1        339.21        334.31         4.26 o                         
   4  -8   1        293.86        300.88         6.31 o                         
   5  -8   1          9.97         10.86         1.23 o                         
   6  -8   1         24.67         24.47         1.26 o                         
   7  -8   1         20.36         20.32         1.34 o                         
   8  -8   1          9.27          9.31         0.77 o                         
  -5  -7   1         17.09         20.52         1.36 o                         
  -4  -7   1         13.52         15.47         1.33 o                         
  -3  -7   1        296.56        296.55         4.36 o                         
  -2  -7   1        225.60        236.97         4.91 o                         
  -1  -7   1         19.38         19.42         2.59 o                         
   0  -7   1          6.87          6.73         2.96 o                         
   1  -7   1          5.80          5.87         1.42 o                         
   2  -7   1        116.85        110.80         3.57 o                         
   3  -7   1          4.74          8.82         4.34 o                         
   4  -7   1         92.72         93.77         3.28 o                         
   5  -7   1         30.49         26.08         1.41 o                         
   6  -7   1         17.79         18.83         1.18 o                         
   7  -7   1          4.56          4.65         1.48 o                         
   8  -7   1         31.93         34.07         1.05 o                         
  -6  -6   1          3.71          3.17         0.80 o                         
  -5  -6   1         18.48         19.37         1.59 o                         
  -4  -6   1        130.57        142.82         3.65 o                         
  -3  -6   1        171.55        187.45         2.58 o                         
  -2  -6   1         68.03         65.27         1.87 o                         
  -1  -6   1         14.73         17.14         2.11 o                         
   0  -6   1        159.84        161.06         4.13 o                         
   1  -6   1        242.23        261.51        16.49 o                         
   2  -6   1         52.97         55.20         1.60 o                         
   3  -6   1         33.86         30.91         4.31 o                         
   4  -6   1         17.85         16.93         2.38 o                         
   5  -6   1        467.53        468.85         3.64 o                         
   6  -6   1        241.61        238.59         2.81 o                         
   7  -6   1        160.47        161.47         2.57 o                         
   8  -6   1         27.21         31.10         1.40 o                         
  -6  -5   1         21.33         17.14         2.37 o                         
  -5  -5   1        613.33        654.27         7.85 o                         
  -4  -5   1         80.46         83.09         2.98 o                         
  -3  -5   1         19.67         20.32         1.61 o                         
  -2  -5   1        374.04        341.99         6.31 o                         
  -1  -5   1       1154.81       1160.69        20.74 o                         
   0  -5   1         78.60         67.02         2.44 o                         
   1  -5   1       1237.60       1245.59        21.83 o                         
   2  -5   1        410.80        352.74         7.72 o                         
   3  -5   1        175.66        166.27         5.14 o                         
   4  -5   1        850.91        793.21        13.29 o                         
   5  -5   1        258.30        248.29         9.40 o                         
   6  -5   1        174.40        173.02         2.71 o                         
   7  -5   1        324.44        302.27         3.68 o                         
   8  -5   1         37.40         33.36         1.66 o                         
  -7  -4   1         14.17         11.67         0.80 o                         
  -6  -4   1        448.46        486.52         9.04 o                         
  -5  -4   1        460.89        493.69         8.79 o                         
  -4  -4   1         20.17         21.49         1.84 o                         
  -3  -4   1        179.42        170.76         4.70 o                         
  -2  -4   1        258.88        222.47         5.51 o                         
  -1  -4   1       1564.64       1519.11        18.04 o                         
   0  -4   1        528.75        490.54        25.12 o                         
   1  -4   1         11.68         14.93         2.33 o                         
   2  -4   1        117.97        113.90         2.05 o                         
   3  -4   1         84.82         67.25         3.93 o                         
   4  -4   1         96.72        105.62         2.90 o                         
   5  -4   1          5.70          5.59         1.37 o                         
   6  -4   1         28.02         26.96         1.35 o                         
   7  -4   1         73.46         65.27         1.71 o                         
   8  -4   1         26.71         30.52         1.82 o                         
  -7  -3   1         66.82         63.81         1.28 o                         
  -6  -3   1         16.31         18.14         2.59 o                         
  -5  -3   1        128.86        135.44         3.65 o                         
  -4  -3   1         75.29         69.71         2.19 o                         
  -3  -3   1         22.67         23.72         3.18 o                         
  -2  -3   1          6.87          7.24         1.23 o                         
  -1  -3   1        296.01        263.45         4.21 o                         
   0  -3   1          9.50          9.58         1.00 o                         
   1  -3   1        126.92        124.65         2.98 o                         
   2  -3   1        280.17        273.85         4.73 o                         
   3  -3   1        709.41        698.69        11.33 o                         
   4  -3   1         30.54         28.52         1.04 o                         
   5  -3   1        179.04        196.99         2.77 o                         
   6  -3   1        134.71        139.50         1.74 o                         
   7  -3   1        173.25        174.89         2.70 o                         
   8  -3   1        496.36        447.21         8.05 o                         
  -7  -2   1          9.29         12.36         2.00 o                         
  -6  -2   1         39.35         37.53         1.22 o                         
  -5  -2   1         10.24          9.43         1.18 o                         
  -4  -2   1        603.36        598.48        17.68 o                         
  -3  -2   1         39.05         40.39         2.61 o                         
  -2  -2   1        685.06        677.60        10.84 o                         
  -1  -2   1       2530.97       2519.48        29.85 o                         
   0  -2   1         87.00         87.22         2.25 o                         
   1  -2   1       4609.35       4655.01        69.88 o                         
   2  -2   1       4590.55       4502.25       150.57 o                         
   3  -2   1       4238.28       4377.66        38.81 o                         
   4  -2   1        595.03        502.83         6.93 o                         
   5  -2   1       1021.14       1065.37        35.09 o                         
   6  -2   1        429.24        449.75         3.39 o                         
   7  -2   1        790.53        791.51         8.07 o                         
   8  -2   1        348.15        351.89         6.76 o                         
  -8  -1   1        262.59        262.17         3.40 o                         
  -7  -1   1         68.32         67.73         2.27 o                         
  -6  -1   1        281.20        300.32         3.11 o                         
  -5  -1   1        394.02        401.08        10.85 o                         
  -4  -1   1       2069.27       2036.28        19.08 o                         
  -3  -1   1       2558.24       2620.61        56.37 o                         
  -2  -1   1       2586.97       2454.50        38.26 o                         
  -1  -1   1       5948.26       6040.86        90.02 o                         
   0  -1   1       1232.13       1311.64        20.16 o                         
   1  -1   1       4912.12       5065.75        75.94 o                         
   2  -1   1       2857.00       2859.21        31.66 o                         
   3  -1   1       1612.78       1677.49        13.73 o                         
   4  -1   1        218.31        201.09         5.11 o                         
   5  -1   1         52.94         58.58         2.86 o                         
   6  -1   1        159.56        139.55         1.67 o                         
   7  -1   1          8.63         10.07         1.38 o                         
   8  -1   1          6.70          5.75         1.93 o                         
  -8   0   1        352.57        366.25         8.96 o                         
  -7   0   1        270.43        277.94         3.07 o                         
  -6   0   1        672.19        674.27         5.26 o                         
  -5   0   1        425.73        413.45         5.64 o                         
  -4   0   1       1503.34       1510.19        26.86 o                         
  -3   0   1        420.72        379.54        12.25 o                         
  -2   0   1         21.61         22.03         0.76 o                         
  -1   0   1        793.24        764.02         8.17 o                         
   0   0   1       3098.43       3255.31        48.59 o                         
   1   0   1        189.76        189.40         3.57 o                         
   2   0   1       2322.79       2360.79        26.56 o                         
   3   0   1        337.32        372.11         4.62 o                         
   4   0   1         29.69         39.38         1.84 o                         
   5   0   1          9.71         11.78         2.39 o                         
   6   0   1          7.91          8.69         1.20 o                         
   7   0   1         30.12         28.13         1.22 o                         
   8   0   1          8.39          7.57         1.45 o                         
  -8   1   1         15.33         18.46         1.79 o                         
  -7   1   1        106.85        106.81         1.79 o                         
  -6   1   1          8.85          8.90         0.90 o                         
  -5   1   1          5.76          6.49         1.11 o                         
  -4   1   1        162.25        169.43         3.95 o                         
  -3   1   1        981.94        965.40        21.38 o                         
  -2   1   1       1477.58       1536.21        24.62 o                         
  -1   1   1       3486.63       3330.09        25.06 o                         
   0   1   1        417.58        424.22         6.69 o                         
   1   1   1        327.18        360.40         6.66 o                         
   2   1   1        573.36        654.04        11.56 o                         
   3   1   1        290.62        255.00         4.62 o                         
   4   1   1        602.23        586.18         7.48 o                         
   5   1   1        185.29        182.90         3.89 o                         
   6   1   1        244.33        238.14         2.65 o                         
   7   1   1         32.32         33.52         1.14 o                         
   8   1   1         34.91         35.49         1.58 o                         
  -8   2   1          5.06          5.46         1.31 o                         
  -7   2   1         14.96         16.88         1.42 o                         
  -6   2   1         27.54         27.55         0.92 o                         
  -5   2   1         31.94         31.17         1.50 o                         
  -4   2   1        170.44        145.78         3.66 o                         
  -3   2   1        212.23        193.68         5.23 o                         
  -2   2   1        927.38        872.86         8.44 o                         
  -1   2   1        319.17        331.39         5.54 o                         
   0   2   1       8836.01       9125.08        96.24 o                         
   1   2   1        451.19        377.23        14.45 o                         
   2   2   1        487.55        465.31         6.72 o                         
   3   2   1        112.48        110.38         4.43 o                         
   4   2   1        701.21        710.84         9.08 o                         
   5   2   1        546.47        569.59         8.02 o                         
   6   2   1        105.46        109.17         1.93 o                         
   7   2   1         91.37         93.20         3.07 o                         
  -8   3   1        181.71        173.74         4.52 o                         
  -7   3   1        241.05        250.56         2.35 o                         
  -6   3   1        328.25        328.77         2.90 o                         
  -5   3   1         18.27         16.46         1.54 o                         
  -4   3   1       1249.41       1278.89        23.44 o                         
  -3   3   1       1184.33       1056.75        18.87 o                         
  -2   3   1       1999.33       2016.72        18.36 o                         
  -1   3   1       4263.00       4318.99        46.49 o                         
   0   3   1       2908.32       2780.83        30.64 o                         
   1   3   1        183.73        187.05         3.44 o                         
   2   3   1         18.14         19.66         1.75 o                         
   3   3   1         15.64         16.84         1.29 o                         
   4   3   1         77.66         80.26         2.31 o                         
   5   3   1        360.89        349.29         4.77 o                         
   6   3   1         56.24         52.69         1.40 o                         
   7   3   1          7.58         10.45         1.03 o                         
  -8   4   1         29.97         29.84         2.52 o                         
  -7   4   1         61.76         65.82         1.50 o                         
  -6   4   1         56.34         62.31         1.60 o                         
  -5   4   1        249.75        244.95         6.06 o                         
  -4   4   1         92.73         96.45         4.79 o                         
  -3   4   1        223.09        220.31         3.97 o                         
  -2   4   1        263.31        289.33         3.74 o                         
  -1   4   1       3266.72       3079.31        47.25 o                         
   0   4   1          8.10         10.63         1.22 o                         
   1   4   1          6.74         10.36         1.44 o                         
   2   4   1        895.32        977.89        45.88 o                         
   3   4   1         71.69         87.30         2.86 o                         
   4   4   1          7.76          9.21         1.70 o                         
   5   4   1        127.27        130.86         3.24 o                         
   6   4   1         57.92         60.26         3.24 o                         
   7   4   1         62.92         46.63         1.55 o                         
  -8   5   1          4.31          4.96         2.49 o                         
  -7   5   1          9.93         10.17         1.70 o                         
  -6   5   1         14.09         15.41         1.16 o                         
  -5   5   1         10.80         10.42         1.45 o                         
  -4   5   1         10.94         12.47         1.29 o                         
  -3   5   1        525.64        497.13         9.04 o                         
  -2   5   1         76.10         54.76         4.31 o                         
  -1   5   1        329.58        311.45         6.79 o                         
   0   5   1        162.36        138.13         4.94 o                         
   1   5   1       1443.79       1439.32        17.84 o                         
   2   5   1        196.85        190.62         3.04 o                         
   3   5   1        165.91        168.37         4.66 o                         
   4   5   1        356.25        357.16         8.00 o                         
   5   5   1        211.48        213.17         6.06 o                         
   6   5   1         47.62         49.47         1.40 o                         
  -8   6   1        108.93        102.11         3.16 o                         
  -7   6   1         84.90         82.18         2.71 o                         
  -6   6   1        207.95        200.61         2.63 o                         
  -5   6   1       1624.77       1605.29        10.28 o                         
  -4   6   1         14.11         12.90         1.77 o                         
  -3   6   1        419.84        385.25         8.63 o                         
  -2   6   1       1330.36       1387.46        19.74 o                         
  -1   6   1        979.71        958.11         9.73 o                         
   0   6   1        246.29        230.97         8.31 o                         
   1   6   1        240.79        223.89         6.49 o                         
   2   6   1        113.16        114.60         2.06 o                         
   3   6   1          8.76          9.50         1.26 o                         
   4   6   1         82.18         82.40         1.91 o                         
   5   6   1         48.69         52.96         1.67 o                         
  -8   7   1        114.84        114.15         3.08 o                         
  -7   7   1        118.70        120.40         2.16 o                         
  -6   7   1        753.61        747.18         6.38 o                         
  -5   7   1         13.29         17.35         1.20 o                         
  -4   7   1         13.85         14.41         1.36 o                         
  -3   7   1         50.61         58.74         2.41 o                         
  -2   7   1         31.49         26.51         1.89 o                         
  -1   7   1         66.37         69.16         2.06 o                         
   0   7   1          8.17          6.86         3.14 o                         
   1   7   1         10.08         13.58         3.51 o                         
   2   7   1          4.01          5.49         1.26 o                         
   3   7   1        120.36        127.07         2.41 o                         
   4   7   1        198.35        187.43         3.84 o                         
   5   7   1          6.28          5.37         1.04 o                         
  -8   8   1         17.32         17.70         1.20 o                         
  -7   8   1          8.31         10.01         1.57 o                         
  -6   8   1         73.61         65.00         2.76 o                         
  -5   8   1          6.28          7.11         1.35 o                         
  -4   8   1         12.10         13.70         1.94 o                         
  -3   8   1          4.73          5.77         1.45 o                         
  -2   8   1         13.53         15.91         1.82 o                         
  -1   8   1         55.44         56.90         1.73 o                         
   0   8   1        134.35        146.77         3.03 o                         
   1   8   1         60.58         62.48         4.57 o                         
   2   8   1        615.31        627.83         7.64 o                         
   3   8   1         76.11         69.42         2.24 o                         
   4   8   1         15.60         16.61         1.34 o                         
  -7   9   1         52.99         55.62         1.30 o                         
  -6   9   1         20.91         21.93         1.72 o                         
  -5   9   1        161.66        163.66         3.08 o                         
  -4   9   1        194.06        203.53         3.46 o                         
  -3   9   1        167.83        180.74         4.17 o                         
  -2   9   1        543.50        547.75         7.03 o                         
  -1   9   1        404.01        425.55        27.14 o                         
   0   9   1         31.27         29.57         4.08 o                         
   1   9   1        845.94        817.45         9.90 o                         
   2   9   1        243.05        236.48         5.70 o                         
   3   9   1         89.59         80.25         2.67 o                         
  -6  10   1        138.63        137.77         1.89 o                         
  -5  10   1        276.85        298.53         7.52 o                         
  -4  10   1        195.79        198.29         4.67 o                         
  -3  10   1        379.17        381.04         7.23 o                         
  -2  10   1         12.21         12.63         2.07 o                         
  -1  10   1        120.73        135.65        12.04 o                         
   0  10   1         63.41         70.50         8.25 o                         
   1  10   1         22.51         18.65         1.37 o                         
   2  10   1          4.34          2.80         1.75 o                         
  -6  11   1         81.84         81.80         1.95 o                         
  -5  11   1          6.58          8.99         1.94 o                         
  -4  11   1         64.76         60.98         2.84 o                         
  -3  11   1         37.52         37.90         2.37 o                         
  -2  11   1          2.56          0.68         1.55 o                         
  -1  11   1         76.21         77.56         1.99 o                         
   0  11   1          2.93          2.19         1.55 o                         
  -4  12   1          3.84          3.14         1.06 o                         
  -3  12   1         11.47          9.99         0.87 o                         
  -2  12   1         10.33          9.93         1.10 o                         
   2 -12   2         25.07         23.26         1.14 o                         
   3 -12   2          5.24          3.72         0.93 o                         
  -1 -11   2         18.13         14.89         1.11 o                         
   0 -11   2          2.58          3.38         1.64 o                         
   1 -11   2         31.54         24.77         2.35 o                         
   2 -11   2         26.24         32.20         2.28 o                         
   3 -11   2         16.29         19.35         3.01 o                         
   4 -11   2         18.72         16.47         1.22 o                         
   5 -11   2         58.13         55.58         1.77 o                         
   6 -11   2         12.50          9.14         0.70 o                         
  -2 -10   2         62.65         58.86         1.70 o                         
  -1 -10   2        163.39        142.55         5.18 o                         
   0 -10   2         56.49         51.72         1.42 o                         
   1 -10   2         31.67         31.06         2.16 o                         
   2 -10   2        135.95        132.62         3.80 o                         
   3 -10   2          7.99          8.78         1.61 o                         
   4 -10   2        215.09        219.35         3.69 o                         
   5 -10   2        139.30        150.10         1.75 o                         
   6 -10   2        344.11        356.98         5.96 o                         
   7 -10   2          6.51          5.20         0.60 o                         
  -3  -9   2          4.90          4.93         0.66 o                         
  -2  -9   2        287.33        261.82         3.81 o                         
  -1  -9   2         59.24         58.29         1.77 o                         
   0  -9   2        127.55        123.63         6.04 o                         
   1  -9   2         98.98         99.09         2.28 o                         
   2  -9   2        204.20        204.57         2.10 o                         
   3  -9   2          6.76          7.27         1.23 o                         
   4  -9   2         15.97         18.51         1.67 o                         
   5  -9   2         73.99         77.04         1.53 o                         
   6  -9   2        113.50        115.42         2.39 o                         
   7  -9   2        243.38        251.46         3.66 o                         
  -4  -8   2         33.89         32.60         0.85 o                         
  -3  -8   2         45.22         45.43         1.56 o                         
  -2  -8   2         15.62         14.47         1.68 o                         
  -1  -8   2          4.39          6.26         3.69 o                         
   0  -8   2          8.48          9.95         1.89 o                         
   1  -8   2          4.46          4.76         1.25 o                         
   2  -8   2          4.17          4.94         1.56 o                         
   3  -8   2         22.48         21.64         1.50 o                         
   4  -8   2        166.84        167.44         3.28 o                         
   5  -8   2        399.70        398.83         4.31 o                         
   6  -8   2         63.73         64.27         1.27 o                         
   7  -8   2         20.88         24.90         1.27 o                         
  -5  -7   2          9.64          8.52         0.77 o                         
  -4  -7   2          8.04          8.97         1.89 o                         
  -3  -7   2         21.18         19.14         1.70 o                         
  -2  -7   2         14.19         14.47         1.74 o                         
  -1  -7   2         37.85         38.29         2.70 o                         
   0  -7   2         52.18         57.92         4.54 o                         
   1  -7   2         14.80         18.48         3.44 o                         
   2  -7   2        308.95        313.06         5.95 o                         
   3  -7   2        985.90       1002.74        12.66 o                         
   4  -7   2        112.44        111.80         2.47 o                         
   5  -7   2        345.64        330.96         3.37 o                         
   6  -7   2        229.86        229.42         3.04 o                         
   7  -7   2        211.67        216.01         2.79 o                         
  -6  -6   2          4.41          4.36         0.80 o                         
  -5  -6   2          5.88          4.67         2.10 o                         
  -4  -6   2        112.68        109.93         3.38 o                         
  -3  -6   2        384.15        372.73        11.20 o                         
  -2  -6   2        240.00        240.96         5.80 o                         
  -1  -6   2         37.31         35.65         3.24 o                         
   0  -6   2         87.49         78.05         4.41 o                         
   1  -6   2       1841.42       1866.66        28.70 o                         
   2  -6   2        320.19        295.59         5.40 o                         
   3  -6   2        344.85        342.72         5.14 o                         
   4  -6   2        125.54        110.54         4.86 o                         
   5  -6   2        308.61        296.67         2.95 o                         
   6  -6   2         60.83         60.64         2.24 o                         
   7  -6   2         25.09         26.46         1.47 o                         
   8  -6   2         10.20          9.84         1.94 o                         
  -6  -5   2         78.98         80.57         3.20 o                         
  -5  -5   2        105.64        114.77         4.43 o                         
  -4  -5   2        231.27        243.59         3.84 o                         
  -3  -5   2         12.02         12.86         1.50 o                         
  -2  -5   2        840.30        806.24        17.01 o                         
  -1  -5   2         13.50         10.76         1.65 o                         
   0  -5   2        459.79        434.99        11.44 o                         
   1  -5   2         79.97         70.15         3.01 o                         
   2  -5   2         10.40          8.64         1.08 o                         
   3  -5   2          9.42         10.47         1.32 o                         
   4  -5   2          5.35          5.94         1.48 o                         
   5  -5   2         20.58         21.40         1.04 o                         
   6  -5   2         30.29         36.68         1.41 o                         
   7  -5   2         24.55         18.26         1.38 o                         
   8  -5   2         21.14         18.36         1.44 o                         
  -7  -4   2         15.78         13.28         1.23 o                         
  -6  -4   2        427.83        462.09         6.00 o                         
  -5  -4   2         48.36         54.22         2.30 o                         
  -4  -4   2        299.54        313.66         5.12 o                         
  -3  -4   2         21.23         22.76         1.50 o                         
  -2  -4   2        261.46        239.28         7.21 o                         
  -1  -4   2        208.99        233.32         4.87 o                         
   0  -4   2         24.45         26.46         1.50 o                         
   1  -4   2         69.03         76.22         2.81 o                         
   2  -4   2        318.49        346.61        14.20 o                         
   3  -4   2         73.51         71.19         3.99 o                         
   4  -4   2        922.36        952.97        18.64 o                         
   5  -4   2        332.30        332.35         5.31 o                         
   6  -4   2        667.16        622.21         6.54 o                         
   7  -4   2        193.43        199.86         2.15 o                         
   8  -4   2        198.78        200.91         3.12 o                         
  -7  -3   2        224.42        210.03         2.20 o                         
  -6  -3   2         16.74         21.36         2.27 o                         
  -5  -3   2        668.65        720.05        24.99 o                         
  -4  -3   2         18.96         20.06         1.63 o                         
  -3  -3   2        207.55        218.27         3.57 o                         
  -2  -3   2        899.22        809.32        13.83 o                         
  -1  -3   2       3688.22       3817.71        41.68 o                         
   0  -3   2       2906.79       3050.18        47.19 o                         
   1  -3   2       1128.49       1048.35        17.23 o                         
   2  -3   2       1280.26       1207.08        20.35 o                         
   3  -3   2       5256.59       5244.49        80.89 o                         
   4  -3   2        999.00        905.79        11.71 o                         
   5  -3   2        580.15        596.18         7.21 o                         
   6  -3   2        319.91        314.19         3.21 o                         
   7  -3   2        589.14        565.75         4.97 o                         
   8  -3   2         88.90         91.80         3.41 o                         
  -8  -2   2        131.30         86.32         1.78 o                         
  -7  -2   2        132.31        126.16         2.11 o                         
  -6  -2   2         77.17         77.73         3.59 o                         
  -5  -2   2       2146.86       2140.87        19.97 o                         
  -4  -2   2        567.87        588.59        10.75 o                         
  -3  -2   2       1152.22       1127.07        14.44 o                         
  -2  -2   2        881.68        772.53        25.32 o                         
  -1  -2   2      13875.25      14832.77       156.55 o                         
   0  -2   2       1064.40       1102.13        17.86 o                         
   1  -2   2       2126.63       2022.37        31.82 o                         
   2  -2   2       2889.61       2708.49        42.03 o                         
   3  -2   2        159.29        150.78         3.40 o                         
   4  -2   2         42.00         46.34         2.07 o                         
   5  -2   2          8.12          9.94         1.71 o                         
   6  -2   2        186.17        165.99         1.91 o                         
   7  -2   2        187.10        163.58         2.67 o                         
   8  -2   2         34.67         31.39         2.28 o                         
  -8  -1   2        334.48        341.20         6.00 o                         
  -7  -1   2        124.88        124.09         1.61 o                         
  -6  -1   2          9.81         11.78         1.84 o                         
  -5  -1   2        699.28        717.21        15.84 o                         
  -4  -1   2        253.45        219.80         5.68 o                         
  -3  -1   2        521.14        554.57        10.86 o                         
  -2  -1   2          8.47          7.82         0.90 o                         
  -1  -1   2       3596.49       3751.88        57.01 o                         
   0  -1   2        847.26        839.83         9.60 o                         
   1  -1   2         38.47         50.21         3.41 o                         
   2  -1   2         80.10         86.88         1.71 o                         
   3  -1   2         77.90         92.04         2.01 o                         
   4  -1   2         54.10         55.50         1.99 o                         
   5  -1   2         22.32         28.49         2.47 o                         
   6  -1   2         56.07         50.93         1.53 o                         
   7  -1   2        118.10        114.61         3.09 o                         
   8  -1   2         34.23         35.54         1.97 o                         
  -8   0   2         99.46        104.56         1.64 o                         
  -7   0   2         55.10         56.32         1.57 o                         
  -6   0   2         84.54         85.25         1.87 o                         
  -5   0   2        177.49        188.90         4.90 o                         
  -4   0   2        912.57        946.72        12.83 o                         
  -3   0   2        462.31        489.40         7.22 o                         
  -2   0   2        965.58       1002.24        11.65 o                         
  -1   0   2        361.43        337.22         3.31 o                         
   0   0   2         21.53         24.36         1.21 o                         
   1   0   2         40.59         38.88         1.52 o                         
   2   0   2        415.02        386.65         7.31 o                         
   3   0   2        458.64        457.06        10.40 o                         
   4   0   2        201.90        160.79         3.27 o                         
   5   0   2        156.19        140.41         4.02 o                         
   6   0   2        551.90        581.07         8.14 o                         
   7   0   2         54.72         61.59         1.70 o                         
   8   0   2         52.27         34.36         1.33 o                         
  -8   1   2          7.93          7.08         1.57 o                         
  -7   1   2         65.63         63.85         1.48 o                         
  -6   1   2         57.04         56.35         1.09 o                         
  -5   1   2        138.02        135.32         3.47 o                         
  -4   1   2        399.05        358.99         5.19 o                         
  -3   1   2        320.05        299.99         4.09 o                         
  -2   1   2        278.42        254.01         3.22 o                         
  -1   1   2       5146.27       4974.72        55.18 o                         
   0   1   2        370.31        375.43         6.64 o                         
   1   1   2        543.88        537.58         9.03 o                         
   2   1   2        216.22        181.89         4.46 o                         
   3   1   2        615.20        628.76        14.75 o                         
   4   1   2        148.69        134.99         3.19 o                         
   5   1   2        420.89        415.74         6.18 o                         
   6   1   2          8.43          9.59         1.08 o                         
   7   1   2         18.97         15.51         0.97 o                         
   8   1   2          4.47          3.70         0.87 o                         
  -8   2   2        280.86        279.49         4.01 o                         
  -7   2   2        271.39        265.24         3.97 o                         
  -6   2   2        450.31        442.10         3.67 o                         
  -5   2   2        184.68        168.41         4.68 o                         
  -4   2   2        260.91        247.53         4.20 o                         
  -3   2   2        342.19        319.34         5.30 o                         
  -2   2   2        287.90        303.73         3.50 o                         
  -1   2   2       5393.73       5502.18        82.84 o                         
   0   2   2         15.37         17.56         0.90 o                         
   1   2   2         12.57         11.44         1.50 o                         
   2   2   2       1706.71       1852.19        34.01 o                         
   3   2   2        433.04        484.31         6.32 o                         
   4   2   2         16.15         17.29         1.22 o                         
   5   2   2         12.76         17.31         2.02 o                         
   6   2   2         42.86         49.57         1.44 o                         
   7   2   2          4.88          5.29         0.84 o                         
  -8   3   2         15.23         13.78         1.38 o                         
  -7   3   2         26.55         29.13         1.49 o                         
  -6   3   2         14.79         16.26         0.95 o                         
  -5   3   2         23.93         22.37         4.17 o                         
  -4   3   2         32.01         29.79         2.43 o                         
  -3   3   2          8.24         10.83         1.66 o                         
  -2   3   2          8.78         10.08         1.27 o                         
  -1   3   2         33.57         39.45         1.18 o                         
   0   3   2        150.85        126.84         4.38 o                         
   1   3   2        213.30        206.53         3.69 o                         
   2   3   2         91.30        100.79         5.33 o                         
   3   3   2        410.88        409.01         7.62 o                         
   4   3   2        446.79        427.93         8.93 o                         
   5   3   2          8.89          9.55         2.11 o                         
   6   3   2        276.84        271.65         3.82 o                         
   7   3   2        109.79        104.62         1.63 o                         
  -8   4   2          8.82          9.48         1.71 o                         
  -7   4   2          9.46          9.32         1.18 o                         
  -6   4   2        112.38        115.24         1.42 o                         
  -5   4   2        384.44        384.52        10.82 o                         
  -4   4   2       1288.72       1256.05        44.87 o                         
  -3   4   2       1580.65       1549.89        18.37 o                         
  -2   4   2         13.51         15.50         1.42 o                         
  -1   4   2         14.70         16.84         1.55 o                         
   0   4   2       2836.44       2823.02        25.63 o                         
   1   4   2       1154.15       1137.86        27.15 o                         
   2   4   2       1149.49       1105.90        11.16 o                         
   3   4   2        240.21        228.55         4.37 o                         
   4   4   2        164.55        169.34         5.14 o                         
   5   4   2        201.12        214.21         2.65 o                         
   6   4   2        106.20         98.06         1.79 o                         
  -8   5   2        219.87        215.95         4.81 o                         
  -7   5   2        350.09        342.85         4.48 o                         
  -6   5   2         64.02         69.60         1.57 o                         
  -5   5   2        621.27        592.61         8.19 o                         
  -4   5   2       1487.29       1472.15        25.04 o                         
  -3   5   2        829.67        806.30        10.67 o                         
  -2   5   2       1293.31       1291.84        15.86 o                         
  -1   5   2        317.07        336.31         7.93 o                         
   0   5   2        811.01        841.32        10.99 o                         
   1   5   2        765.53        768.60        22.05 o                         
   2   5   2        162.42        156.64         2.75 o                         
   3   5   2         35.51         33.33         1.26 o                         
   4   5   2          6.00          7.67         1.17 o                         
   5   5   2         30.05         30.98         1.34 o                         
   6   5   2          3.50          6.52         1.73 o                         
  -7   6   2         32.82         33.89         1.94 o                         
  -6   6   2        453.68        471.56         4.48 o                         
  -5   6   2          9.95         13.55         1.00 o                         
  -4   6   2         18.79         22.51         1.73 o                         
  -3   6   2         12.04         16.56         2.30 o                         
  -2   6   2        859.50        911.01         9.41 o                         
  -1   6   2        710.13        754.76        18.30 o                         
   0   6   2         14.04         16.06         3.12 o                         
   1   6   2         71.60         55.99         4.45 o                         
   2   6   2          4.51          5.92         0.86 o                         
   3   6   2          7.70          9.64         1.02 o                         
   4   6   2         51.51         52.37         1.61 o                         
   5   6   2         49.44         57.86         1.99 o                         
  -8   7   2         14.78         18.11         1.53 o                         
  -7   7   2         10.07         11.55         1.85 o                         
  -6   7   2        113.16        116.81         2.06 o                         
  -5   7   2         50.66         50.31         1.37 o                         
  -4   7   2         43.82         45.53         1.17 o                         
  -3   7   2         13.05         13.87         1.76 o                         
  -2   7   2        620.09        587.41        12.93 o                         
  -1   7   2        110.39        107.48         5.36 o                         
   0   7   2        296.56        283.73        17.45 o                         
   1   7   2         76.35         72.18         2.49 o                         
   2   7   2        311.29        329.09         3.85 o                         
   3   7   2        163.20        165.45         3.88 o                         
   4   7   2        338.45        332.43         4.16 o                         
   5   7   2        114.15         91.12         1.85 o                         
  -7   8   2        106.14        107.75         2.25 o                         
  -6   8   2        211.19        217.41         3.06 o                         
  -5   8   2        466.42        471.55         6.30 o                         
  -4   8   2        110.29        104.61         2.16 o                         
  -3   8   2        345.14        356.80         9.19 o                         
  -2   8   2        975.64        938.01        17.45 o                         
  -1   8   2        697.02        724.58         9.93 o                         
   0   8   2        313.22        333.37         9.63 o                         
   1   8   2         85.72         85.32         3.40 o                         
   2   8   2        232.67        243.63         7.63 o                         
   3   8   2        129.60        124.60         5.79 o                         
   4   8   2         44.18         39.51         1.42 o                         
  -7   9   2        304.13        312.57         5.61 o                         
  -6   9   2        100.18         97.18         1.62 o                         
  -5   9   2        464.17        466.53         6.12 o                         
  -4   9   2         77.52         87.90         2.88 o                         
  -3   9   2        112.88        120.15         4.56 o                         
  -2   9   2         94.35        102.75         8.17 o                         
  -1   9   2        150.80        166.54         5.40 o                         
   0   9   2         96.56        103.80         4.85 o                         
   1   9   2         86.71         89.06         2.29 o                         
   2   9   2         56.37         54.38         4.97 o                         
   3   9   2         47.28         37.66         1.45 o                         
  -6  10   2          3.77          6.27         1.16 o                         
  -5  10   2         20.57         20.78         1.58 o                         
  -4  10   2          8.51          9.12         1.95 o                         
  -3  10   2         26.10         24.43         2.65 o                         
  -2  10   2         16.25         16.61         1.66 o                         
  -1  10   2         44.94         49.46         4.51 o                         
   0  10   2         60.76         62.36         8.44 o                         
   1  10   2          4.66          5.74         1.11 o                         
   2  10   2         85.52         66.72         2.15 o                         
  -6  11   2          4.30          6.27         1.11 o                         
  -5  11   2         17.40         19.38         0.99 o                         
  -4  11   2         96.69         93.47         2.02 o                         
  -3  11   2          5.20          6.82         1.92 o                         
  -2  11   2         26.39         30.96         3.17 o                         
  -1  11   2         66.51         67.21         2.40 o                         
   0  11   2         35.68         35.53         2.22 o                         
  -4  12   2         28.25         21.89         1.10 o                         
  -3  12   2         11.20          9.13         1.21 o                         
  -2  12   2          9.78          5.49         1.07 o                         
   2 -12   3          9.02          4.96         0.81 o                         
  -1 -11   3         13.62         10.18         0.70 o                         
   0 -11   3         58.49         54.33         1.81 o                         
   1 -11   3         41.87         39.46         3.99 o                         
   2 -11   3         96.50        104.59         2.77 o                         
   3 -11   3         60.95         64.14         5.41 o                         
   4 -11   3        100.88         97.55         3.88 o                         
  -1 -10   3         51.39         48.41         1.55 o                         
   0 -10   3         82.40         72.33         1.98 o                         
   1 -10   3         29.72         31.14         1.31 o                         
   2 -10   3         14.51         15.24         1.49 o                         
   3 -10   3         11.55         14.60         1.52 o                         
   4 -10   3          7.33          7.77         1.17 o                         
   5 -10   3        198.11        199.77         2.79 o                         
   6 -10   3         98.80        101.51         2.38 o                         
  -3  -9   3          5.07          4.72         1.21 o                         
  -2  -9   3         10.77          9.75         1.14 o                         
  -1  -9   3         10.64          7.13         2.07 o                         
   0  -9   3          3.66          4.13         2.28 o                         
   1  -9   3         20.08         22.56         1.40 o                         
   2  -9   3         27.01         27.09         1.13 o                         
   3  -9   3         65.05         72.19         1.84 o                         
   4  -9   3         31.63         32.78         1.83 o                         
   5  -9   3        210.83        215.66         3.17 o                         
   6  -9   3          4.89          6.74         1.48 o                         
   7  -9   3         32.54         33.89         1.03 o                         
  -4  -8   3          3.11          3.97         0.71 o                         
  -3  -8   3          4.12          4.70         0.93 o                         
  -2  -8   3         39.08         33.10         1.80 o                         
  -1  -8   3         43.47         39.66         4.12 o                         
   0  -8   3         63.15         67.32         2.45 o                         
   1  -8   3         53.83         48.02         2.35 o                         
   2  -8   3        311.18        306.69         3.08 o                         
   3  -8   3          9.69          9.32         1.22 o                         
   4  -8   3        591.04        581.90         6.98 o                         
   5  -8   3         93.49         92.94         1.64 o                         
   6  -8   3        365.65        370.09         4.83 o                         
   7  -8   3         35.53         41.37         1.21 o                         
  -5  -7   3          4.77          5.27         1.58 o                         
  -4  -7   3         26.34         25.79         1.26 o                         
  -3  -7   3        368.34        366.33         4.68 o                         
  -2  -7   3        117.26        113.05         2.65 o                         
  -1  -7   3        202.74        204.72         5.72 o                         
   0  -7   3        252.65        241.77         3.80 o                         
   1  -7   3        111.62         97.40         2.67 o                         
   2  -7   3        992.63       1000.80        16.13 o                         
   3  -7   3        274.67        266.71         3.52 o                         
   4  -7   3         11.92         14.44         1.10 o                         
   5  -7   3          8.44          9.91         1.55 o                         
   6  -7   3        508.63        516.96         9.34 o                         
   7  -7   3         31.16         32.95         1.61 o                         
  -6  -6   3          9.19          7.76         0.63 o                         
  -5  -6   3         53.44         54.31         3.81 o                         
  -4  -6   3        227.82        232.73         3.74 o                         
  -3  -6   3         93.93         92.10         6.98 o                         
  -2  -6   3         63.52         54.93         1.73 o                         
  -1  -6   3         50.74         51.07         4.41 o                         
   0  -6   3         30.57         31.43         3.77 o                         
   1  -6   3        148.45        143.15         3.41 o                         
   2  -6   3        645.98        637.09        10.51 o                         
   3  -6   3         46.26         48.66         1.81 o                         
   4  -6   3         16.38         18.60         4.23 o                         
   5  -6   3         77.64         77.18         1.81 o                         
   6  -6   3        293.07        285.09         6.09 o                         
   7  -6   3         12.12         12.22         1.15 o                         
   8  -6   3         67.04         62.92         2.14 o                         
  -6  -5   3         49.91         55.96         2.02 o                         
  -5  -5   3          6.26          5.35         1.78 o                         
  -4  -5   3         79.73         79.32         2.67 o                         
  -3  -5   3         17.31         21.19         1.54 o                         
  -2  -5   3         86.18         83.93         2.21 o                         
  -1  -5   3         21.62         18.98         3.27 o                         
   0  -5   3        467.09        459.30        10.70 o                         
   1  -5   3        303.25        275.01         4.02 o                         
   2  -5   3        460.11        475.45         9.62 o                         
   3  -5   3        481.78        469.22        11.97 o                         
   4  -5   3        577.42        584.78         8.00 o                         
   5  -5   3        293.07        281.19         3.13 o                         
   6  -5   3        543.16        543.42         5.58 o                         
   7  -5   3        514.41        486.75         4.98 o                         
   8  -5   3        195.10        197.89         7.68 o                         
  -7  -4   3         13.67         10.80         0.92 o                         
  -6  -4   3        215.41        217.13         5.47 o                         
  -5  -4   3         59.35         62.18         2.37 o                         
  -4  -4   3        146.17        155.33         2.12 o                         
  -3  -4   3        488.63        518.85         7.12 o                         
  -2  -4   3       1433.57       1425.61        21.94 o                         
  -1  -4   3        691.01        629.71        13.00 o                         
   0  -4   3       2245.90       2261.43        36.55 o                         
   1  -4   3       1649.15       1605.90        26.43 o                         
   2  -4   3        534.40        505.92         9.93 o                         
   3  -4   3       1472.86       1426.86        20.75 o                         
   4  -4   3        810.46        788.92        10.06 o                         
   5  -4   3        456.21        453.88         5.19 o                         
   6  -4   3        453.89        412.58         3.90 o                         
   7  -4   3         11.07         11.19         1.22 o                         
   8  -4   3          5.82          7.07         1.87 o                         
  -7  -3   3        387.37        379.41         3.80 o                         
  -6  -3   3        619.15        635.59         5.59 o                         
  -5  -3   3        192.01        202.11         3.78 o                         
  -4  -3   3        401.96        422.67         7.33 o                         
  -3  -3   3        280.60        256.31         3.55 o                         
  -2  -3   3       2172.97       2299.39        37.14 o                         
  -1  -3   3       1134.20       1035.67        18.35 o                         
   0  -3   3        301.22        292.26         6.58 o                         
   1  -3   3        248.31        253.96         5.88 o                         
   2  -3   3        322.75        350.87         5.47 o                         
   3  -3   3        572.98        618.08         9.24 o                         
   4  -3   3         49.37         59.42         1.50 o                         
   5  -3   3          5.51          7.56         1.30 o                         
   6  -3   3        143.60        138.36         1.96 o                         
   7  -3   3         25.10         28.91         1.24 o                         
   8  -3   3         28.25         28.17         1.37 o                         
  -7  -2   3         31.31         29.77         1.25 o                         
  -6  -2   3        219.04        224.11         4.16 o                         
  -5  -2   3         85.00         87.21         1.65 o                         
  -4  -2   3         74.26         77.67         1.95 o                         
  -3  -2   3        228.32        235.12         5.24 o                         
  -2  -2   3        244.87        231.92         4.27 o                         
  -1  -2   3        485.95        499.35         9.62 o                         
   0  -2   3       2471.77       2539.55        39.67 o                         
   1  -2   3        792.47        840.62        14.78 o                         
   2  -2   3        185.84        188.39         4.56 o                         
   3  -2   3         28.07         36.11         2.06 o                         
   4  -2   3          8.13         10.19         1.08 o                         
   5  -2   3         50.25         47.98         2.00 o                         
   6  -2   3         67.97         64.96         1.48 o                         
   7  -2   3        140.78        136.98         1.91 o                         
   8  -2   3         61.54         70.31         2.34 o                         
  -8  -1   3          5.35          6.42         0.77 o                         
  -7  -1   3        100.00        107.15         2.27 o                         
  -6  -1   3         48.39         47.53         1.85 o                         
  -5  -1   3        167.06        162.83         2.78 o                         
  -4  -1   3        170.89        176.05         2.81 o                         
  -3  -1   3         24.50         40.38         2.03 o                         
  -2  -1   3        828.87        801.89        20.46 o                         
  -1  -1   3       1684.08       1728.24        18.78 o                         
   0  -1   3       1071.46       1100.69        17.86 o                         
   1  -1   3        661.93        576.42        18.76 o                         
   2  -1   3        795.14        744.35        12.66 o                         
   3  -1   3        566.56        558.45        27.22 o                         
   4  -1   3        477.54        500.86         6.46 o                         
   5  -1   3        155.31        155.47         5.16 o                         
   6  -1   3        183.54        187.07         5.59 o                         
   7  -1   3        357.19        342.44         5.37 o                         
   8  -1   3        283.99        285.29         5.03 o                         
  -8   0   3          7.08          9.51         1.22 o                         
  -7   0   3         30.61         29.60         1.26 o                         
  -6   0   3         75.96         74.84         1.36 o                         
  -5   0   3        965.67        925.96        13.38 o                         
  -4   0   3       1362.50       1369.31        24.17 o                         
  -3   0   3        504.75        485.32         6.90 o                         
  -2   0   3        751.34        854.86         8.29 o                         
  -1   0   3       5152.69       5156.53        38.74 o                         
   0   0   3       1213.48       1193.48        18.88 o                         
   1   0   3        743.52        704.26         8.00 o                         
   2   0   3        237.48        217.89         3.17 o                         
   3   0   3        220.41        202.20         5.58 o                         
   4   0   3        174.99        174.71         5.51 o                         
   5   0   3         61.60         62.12         2.64 o                         
   6   0   3         43.84         53.29         2.58 o                         
   7   0   3         94.99         89.90         1.70 o                         
  -7   1   3        293.27        293.77         3.60 o                         
  -6   1   3        131.28        137.98         1.49 o                         
  -5   1   3       1483.81       1509.59        19.53 o                         
  -4   1   3        180.14        165.70         4.11 o                         
  -3   1   3        124.20        132.26         4.24 o                         
  -2   1   3        404.39        409.51         5.15 o                         
  -1   1   3        540.44        467.20         4.74 o                         
   0   1   3         16.18         12.76         1.09 o                         
   1   1   3        113.08        128.97         2.20 o                         
   2   1   3         57.68         59.45         1.71 o                         
   3   1   3         37.05         47.19         2.21 o                         
   4   1   3        167.33        169.39         2.70 o                         
   5   1   3        891.23        774.24        17.62 o                         
   6   1   3        228.53        209.21         3.56 o                         
   7   1   3         27.97         24.93         1.89 o                         
  -8   2   3         65.37         64.77         2.05 o                         
  -7   2   3         81.44         78.13         1.73 o                         
  -6   2   3         89.96         90.42         1.18 o                         
  -5   2   3         19.55         23.94         3.97 o                         
  -4   2   3         18.23         17.36         2.31 o                         
  -3   2   3          8.08         11.21         1.86 o                         
  -2   2   3         47.71         52.68         1.21 o                         
  -1   2   3        408.91        367.21         5.24 o                         
   0   2   3        216.42        212.66         4.90 o                         
   1   2   3        625.56        608.71        11.02 o                         
   2   2   3         31.18         49.37         2.87 o                         
   3   2   3        513.50        511.55         6.74 o                         
   4   2   3       1321.77       1308.17        13.89 o                         
   5   2   3        228.25        206.60         4.41 o                         
   6   2   3         55.92         64.53         1.92 o                         
   7   2   3        140.37        142.07         7.06 o                         
  -8   3   3         47.85         47.08         1.56 o                         
  -7   3   3        113.01        112.99         1.83 o                         
  -6   3   3        194.68        193.95         1.43 o                         
  -4   3   3        535.17        522.59        10.01 o                         
  -3   3   3        559.08        494.45        10.27 o                         
  -2   3   3       2560.15       2617.77        34.30 o                         
  -1   3   3       2634.17       2594.35        40.90 o                         
   0   3   3       1759.08       1661.33        18.95 o                         
   1   3   3         20.38         18.02         2.14 o                         
   2   3   3       1218.44       1220.55        53.64 o                         
   3   3   3       1086.55       1097.61        13.24 o                         
   4   3   3        282.79        265.97         3.06 o                         
   5   3   3         64.73         62.98         2.56 o                         
   6   3   3         83.75         80.79         1.85 o                         
  -8   4   3        247.87        228.99         5.00 o                         
  -7   4   3        427.69        423.00         3.35 o                         
  -6   4   3        965.96        953.57         4.99 o                         
  -5   4   3         27.50         30.88         4.50 o                         
  -4   4   3        809.84        782.68        15.98 o                         
  -3   4   3       2545.33       2597.62        29.59 o                         
  -2   4   3         88.09        134.08         3.14 o                         
  -1   4   3       1091.33       1128.58        15.37 o                         
   0   4   3         71.69         50.97         2.03 o                         
   1   4   3        380.21        411.88         9.45 o                         
   2   4   3         18.52         21.26         1.21 o                         
   3   4   3         38.89         39.11         1.46 o                         
   4   4   3          4.70          6.10         0.99 o                         
   5   4   3          6.39          6.22         1.21 o                         
   6   4   3         11.21         10.03         0.92 o                         
  -7   5   3        140.04        144.86         2.13 o                         
  -6   5   3        215.25        206.69         2.18 o                         
  -5   5   3        197.47        202.98         1.79 o                         
  -4   5   3         60.69         68.34         2.29 o                         
  -3   5   3         53.07         39.49         1.45 o                         
  -2   5   3        675.02        707.79         8.89 o                         
  -1   5   3         20.40         23.32         3.57 o                         
   0   5   3         47.15         41.57         3.27 o                         
   1   5   3        401.94        407.74         5.87 o                         
   2   5   3         33.61         40.44         1.46 o                         
   3   5   3        149.64        146.59         2.54 o                         
   4   5   3          5.99          6.76         0.96 o                         
   5   5   3        139.75        139.54         3.51 o                         
   6   5   3        123.99        110.87         2.46 o                         
  -7   6   3        125.65        124.39         2.79 o                         
  -6   6   3        200.24        201.61         2.07 o                         
  -5   6   3          7.55          9.05         1.19 o                         
  -4   6   3        122.28        113.87         2.71 o                         
  -3   6   3        625.92        663.06        17.91 o                         
  -2   6   3         65.36         64.90         2.26 o                         
  -1   6   3        167.91        155.58         5.15 o                         
   0   6   3        278.10        272.50         5.90 o                         
   1   6   3       2385.42       2409.12        77.18 o                         
   2   6   3        198.23        191.09         4.73 o                         
   3   6   3         56.75         61.73         1.34 o                         
   4   6   3        429.85        439.59         5.40 o                         
   5   6   3        164.93        175.22        10.44 o                         
  -7   7   3        296.99        301.99         3.47 o                         
  -6   7   3        637.87        652.80         5.05 o                         
  -5   7   3        141.71        145.29         1.99 o                         
  -4   7   3        657.30        657.96         6.80 o                         
  -3   7   3       1081.92       1073.91        14.89 o                         
  -2   7   3       1012.92       1018.62        25.73 o                         
  -1   7   3         11.70         11.64         2.42 o                         
   0   7   3       1507.21       1548.10        15.29 o                         
   1   7   3         34.44         34.91         2.27 o                         
   2   7   3        100.64        110.77         2.26 o                         
   3   7   3         71.16         72.57         2.01 o                         
   4   7   3         31.00         35.34         2.25 o                         
  -7   8   3        175.70        180.35         2.97 o                         
  -6   8   3        492.72        517.44         3.75 o                         
  -5   8   3          8.72         12.34         1.41 o                         
  -4   8   3        102.94         91.24         2.84 o                         
  -3   8   3         37.83         34.36         1.66 o                         
  -2   8   3        766.38        717.32         7.49 o                         
  -1   8   3          4.72          9.01         1.42 o                         
   0   8   3        168.51        162.15         5.37 o                         
   1   8   3          8.00          7.65         1.18 o                         
   2   8   3         18.08         20.26         1.62 o                         
   3   8   3          3.07          4.72         1.60 o                         
   4   8   3          4.63          3.22         0.73 o                         
  -7   9   3          8.13         11.95         1.83 o                         
  -6   9   3          6.08          7.31         1.48 o                         
  -5   9   3         15.17         15.71         1.77 o                         
  -4   9   3        109.41         98.96         4.33 o                         
  -3   9   3         11.53         14.14         2.63 o                         
  -2   9   3        229.51        235.28         5.22 o                         
  -1   9   3         28.10         25.56         3.46 o                         
   0   9   3          7.52          5.37         3.59 o                         
   1   9   3         22.90         21.60         1.45 o                         
   2   9   3         34.46         33.30         1.83 o                         
   3   9   3         14.44         11.90         0.91 o                         
  -6  10   3         45.48         49.97         1.53 o                         
  -5  10   3         53.98         60.15         2.11 o                         
  -4  10   3         75.29         79.06         3.72 o                         
  -3  10   3          9.13         12.29         2.12 o                         
  -2  10   3        121.06        132.74         3.86 o                         
  -1  10   3         54.18         65.21         8.69 o                         
   0  10   3         62.48         69.82         8.04 o                         
   2  10   3         32.18         20.17         1.21 o                         
  -5  11   3        134.16        134.84         2.89 o                         
  -4  11   3         42.05         38.62         2.22 o                         
  -3  11   3          4.60          8.03         2.02 o                         
  -1  11   3          4.28          5.06         1.90 o                         
   0  11   3         17.40         15.84         1.67 o                         
   0 -11   4          9.16          9.64         0.78 o                         
   1 -11   4        118.03        114.38         2.44 o                         
   2 -11   4          8.51          9.20         1.45 o                         
   3 -11   4         10.44          8.53         1.00 o                         
   4 -11   4          3.01          2.84         1.08 o                         
  -2 -10   4         13.43         11.99         0.80 o                         
   0 -10   4          3.49          4.59         1.08 o                         
   1 -10   4         21.06         19.45         1.19 o                         
   2 -10   4          6.48          7.11         1.07 o                         
   3 -10   4         42.84         43.91         1.79 o                         
   4 -10   4         40.02         43.34         1.21 o                         
   5 -10   4        115.62        117.46         2.60 o                         
   6 -10   4         26.30         24.45         1.04 o                         
  -3  -9   4          4.68          5.35         0.79 o                         
  -2  -9   4         60.76         58.99         2.26 o                         
  -1  -9   4         19.06         18.17         1.59 o                         
   0  -9   4         73.26         67.02         2.42 o                         
   1  -9   4        170.97        185.62         2.97 o                         
   2  -9   4        149.82        151.78         2.21 o                         
   3  -9   4         13.57         13.90         1.60 o                         
   4  -9   4        858.09        878.31        14.04 o                         
   5  -9   4        197.36        200.10         2.43 o                         
   6  -9   4          7.94          9.85         0.99 o                         
   7  -9   4         64.19         46.19         1.29 o                         
  -4  -8   4         56.65         50.29         0.98 o                         
  -3  -8   4         22.68         24.43         1.19 o                         
  -2  -8   4        248.29        238.91         3.80 o                         
  -1  -8   4         90.95         91.38         2.61 o                         
   1  -8   4         10.35          8.79         3.39 o                         
   2  -8   4         26.72         25.59         1.20 o                         
   3  -8   4        202.77        209.46         2.29 o                         
   4  -8   4         44.25         48.82         1.71 o                         
   5  -8   4        228.28        232.55         3.56 o                         
   6  -8   4         81.10         86.40         3.00 o                         
   7  -8   4          5.30          4.82         0.87 o                         
  -5  -7   4         12.40         10.59         1.63 o                         
  -4  -7   4          5.97          5.97         0.83 o                         
  -3  -7   4        202.47        197.73         2.97 o                         
  -2  -7   4         42.31         39.82         1.74 o                         
  -1  -7   4         82.58         80.94         2.53 o                         
   0  -7   4         31.18         37.77         4.45 o                         
   1  -7   4        107.07        116.53         2.09 o                         
   2  -7   4         34.24         39.89         1.75 o                         
   3  -7   4         31.07         32.95         1.24 o                         
   4  -7   4         52.76         56.12         1.71 o                         
   5  -7   4        539.14        544.32         9.88 o                         
   6  -7   4         19.16         17.07         1.62 o                         
   7  -7   4         17.96         19.55         1.05 o                         
  -5  -6   4          8.68         10.67         2.50 o                         
  -4  -6   4        160.06        152.14         2.54 o                         
  -3  -6   4         35.96         35.01         1.73 o                         
  -2  -6   4         68.92         67.84         1.77 o                         
  -1  -6   4         86.28         80.95         5.39 o                         
   0  -6   4         91.64         84.50         5.15 o                         
   1  -6   4        701.20        708.97         9.95 o                         
   2  -6   4       1046.72       1094.81        17.40 o                         
   3  -6   4        282.96        252.13         7.89 o                         
   4  -6   4         73.82         75.52         1.97 o                         
   5  -6   4        706.77        692.79         8.46 o                         
   6  -6   4        552.19        558.78         6.89 o                         
   7  -6   4        345.65        321.03         3.40 o                         
   8  -6   4         55.83         47.93         1.47 o                         
  -6  -5   4        314.01        285.59         5.58 o                         
  -5  -5   4        166.98        162.40         2.74 o                         
  -4  -5   4        208.47        205.93         2.76 o                         
  -3  -5   4        467.50        463.82         5.15 o                         
  -2  -5   4        462.82        448.54         6.27 o                         
  -1  -5   4        613.32        607.62         8.04 o                         
   0  -5   4        689.86        611.16        16.09 o                         
   1  -5   4        619.04        574.04         7.43 o                         
   2  -5   4       3128.61       3176.34        28.71 o                         
   3  -5   4         15.55         13.47         1.43 o                         
   4  -5   4        117.54        123.86         3.41 o                         
   5  -5   4         10.21         11.02         1.62 o                         
   6  -5   4        526.60        506.52         6.32 o                         
   7  -5   4          5.77          7.92         1.39 o                         
   8  -5   4          9.89          8.18         0.89 o                         
  -7  -4   4         85.17         65.05         1.15 o                         
  -6  -4   4        295.69        289.03         5.50 o                         
  -5  -4   4        209.12        211.83         2.94 o                         
  -4  -4   4        229.82        229.33         2.97 o                         
  -3  -4   4        259.04        260.56         4.84 o                         
  -2  -4   4        205.54        193.65         3.95 o                         
  -1  -4   4         58.17         65.56         1.83 o                         
   0  -4   4        598.32        595.70        12.18 o                         
   1  -4   4        119.48        149.41         4.80 o                         
   2  -4   4          6.24          9.13         1.60 o                         
   3  -4   4         41.45         39.52         1.41 o                         
   4  -4   4          4.94          6.64         1.72 o                         
   5  -4   4        659.00        650.11        11.38 o                         
   6  -4   4        117.80        109.27         1.72 o                         
   7  -4   4        153.87        151.32         2.68 o                         
   8  -4   4         29.57         26.71         1.38 o                         
  -7  -3   4          5.49          6.07         0.80 o                         
  -6  -3   4         20.98         23.29         1.72 o                         
  -5  -3   4         16.42         17.58         1.42 o                         
  -4  -3   4         12.63         12.44         1.06 o                         
  -3  -3   4         45.69         36.63         1.36 o                         
  -2  -3   4        512.00        553.23         9.02 o                         
  -1  -3   4        742.41        769.29        10.41 o                         
   0  -3   4        367.36        386.13         8.41 o                         
   1  -3   4       1376.71       1458.92        24.57 o                         
   2  -3   4         16.84         17.09         1.57 o                         
   3  -3   4         72.51         74.41         1.89 o                         
   4  -3   4        203.70        190.05         3.59 o                         
   5  -3   4         14.68         15.61         1.70 o                         
   6  -3   4         72.84         77.36         1.81 o                         
   7  -3   4         70.30         68.40         2.15 o                         
   8  -3   4         79.74         78.98         2.22 o                         
  -7  -2   4          5.63          8.03         0.86 o                         
  -6  -2   4          7.72          9.96         1.40 o                         
  -5  -2   4          7.99         10.14         1.35 o                         
  -4  -2   4        158.35        171.22         4.81 o                         
  -3  -2   4         32.24         33.78         1.21 o                         
  -2  -2   4       1818.95       1915.19        18.14 o                         
  -1  -2   4        117.40         94.32         3.46 o                         
   0  -2   4         98.33         93.38         2.55 o                         
   1  -2   4        358.94        309.51         9.68 o                         
   2  -2   4        532.98        490.66         6.88 o                         
   3  -2   4        955.79        944.95        11.67 o                         
   4  -2   4        828.30        823.42         8.87 o                         
   5  -2   4        227.01        231.62         4.06 o                         
   6  -2   4        100.75        101.11         1.69 o                         
   7  -2   4        115.63        115.34         2.32 o                         
   8  -2   4         52.68         44.32         1.62 o                         
  -8  -1   4        129.42        118.56         2.53 o                         
  -7  -1   4         17.93         17.96         1.05 o                         
  -6  -1   4        595.86        607.09         4.50 o                         
  -5  -1   4         21.91         22.07         1.14 o                         
  -4  -1   4        490.79        510.72        12.77 o                         
  -3  -1   4        259.21        211.92         5.27 o                         
  -2  -1   4       2940.85       2925.49        27.09 o                         
  -1  -1   4         80.35         69.77         2.40 o                         
   0  -1   4        392.73        352.33         7.16 o                         
   1  -1   4        990.01       1029.33        18.15 o                         
   2  -1   4         56.82         52.43         3.20 o                         
   3  -1   4        361.67        402.55         5.72 o                         
   4  -1   4         25.56         33.75         1.49 o                         
   5  -1   4         83.97         91.58         3.44 o                         
   6  -1   4         60.04         59.86         2.00 o                         
   7  -1   4          9.70         10.11         1.54 o                         
  -8   0   4         31.98         33.67         1.44 o                         
  -7   0   4          8.37          9.80         1.29 o                         
  -6   0   4        298.14        291.54         1.92 o                         
  -5   0   4        110.66        114.05         2.60 o                         
  -4   0   4        346.90        327.80         8.39 o                         
  -3   0   4        195.34        227.97         4.12 o                         
  -2   0   4         63.96         66.05         3.76 o                         
  -1   0   4          8.69          8.87         0.94 o                         
   0   0   4          6.07          7.34         1.55 o                         
   1   0   4         60.99         64.14         2.24 o                         
   2   0   4         61.19         60.52         2.35 o                         
   3   0   4          9.85         10.19         1.12 o                         
   4   0   4         14.80         16.86         2.28 o                         
   5   0   4         12.79         13.64         1.58 o                         
   6   0   4        283.55        281.56         5.81 o                         
   7   0   4        190.79        195.28         4.22 o                         
  -8   1   4          5.29          6.64         2.01 o                         
  -7   1   4        104.69        107.98         1.66 o                         
  -6   1   4         18.64         19.19         1.00 o                         
  -5   1   4        377.99        369.74        10.69 o                         
  -4   1   4        162.79        164.41         7.41 o                         
  -3   1   4        121.79        125.09         4.16 o                         
  -2   1   4         47.30         54.24         1.38 o                         
  -1   1   4       1085.72       1012.13         8.19 o                         
   0   1   4       1161.40       1186.54        19.89 o                         
   1   1   4        788.02        723.24        11.97 o                         
   2   1   4        587.06        484.46         6.39 o                         
   3   1   4        737.81        712.03         9.38 o                         
   4   1   4        257.33        269.69         4.25 o                         
   5   1   4        921.63        886.99        15.31 o                         
   6   1   4        170.61        187.97         3.21 o                         
   7   1   4        110.10        114.44         2.43 o                         
  -8   2   4         66.83         69.51         3.00 o                         
  -7   2   4        109.30        110.81         1.55 o                         
  -6   2   4         25.35         27.67         0.85 o                         
  -5   2   4       1963.01       1949.04        34.92 o                         
  -4   2   4        905.29        929.58        18.59 o                         
  -3   2   4        235.95        217.09         6.43 o                         
  -2   2   4       1325.35       1247.88        10.62 o                         
  -1   2   4       2516.69       2498.26        22.55 o                         
   0   2   4       1404.89       1353.51        22.35 o                         
   1   2   4       1744.96       1679.24        31.62 o                         
   2   2   4        120.80        111.05         3.85 o                         
   3   2   4        130.89        135.12         3.08 o                         
   4   2   4       1038.95       1034.61         9.44 o                         
   5   2   4         12.80         15.16         1.59 o                         
   6   2   4         21.32         19.92         2.30 o                         
   7   2   4          7.65          8.16         2.03 o                         
  -8   3   4        223.43        225.29         4.89 o                         
  -7   3   4        591.13        599.76         6.31 o                         
  -6   3   4        125.67        123.15         1.04 o                         
  -4   3   4        331.85        316.83         6.21 o                         
  -3   3   4       1001.30       1004.22        13.06 o                         
  -2   3   4         71.87         78.11         2.30 o                         
  -1   3   4        190.84        177.75         5.13 o                         
   0   3   4        394.24        388.43         8.43 o                         
   1   3   4        369.25        400.24        14.29 o                         
   2   3   4         11.99         15.17         1.47 o                         
   3   3   4         62.71         63.31         2.46 o                         
   4   3   4          7.01          7.16         1.07 o                         
   5   3   4         17.49         18.74         1.57 o                         
   6   3   4         57.87         51.70         3.32 o                         
  -7   4   4        594.74        576.11         6.05 o                         
  -6   4   4        313.29        312.61         2.68 o                         
  -5   4   4         50.61         49.49         1.40 o                         
  -4   4   4          5.32          5.20         3.26 o                         
  -3   4   4        414.88        431.42         6.72 o                         
  -2   4   4         40.08         44.84         1.78 o                         
  -1   4   4         59.13         54.30         1.91 o                         
   0   4   4         11.62         10.58         1.59 o                         
   1   4   4         40.26         31.72         2.18 o                         
   2   4   4        408.09        410.84        14.53 o                         
   3   4   4        273.99        286.16         3.89 o                         
   4   4   4         84.17         86.40         1.70 o                         
   5   4   4        377.82        372.48         6.71 o                         
   6   4   4         71.35         75.03         1.92 o                         
  -7   5   4        178.01        167.58         5.25 o                         
  -6   5   4         16.23         17.85         1.01 o                         
  -5   5   4         91.84         96.96         1.01 o                         
  -4   5   4        506.77        507.51        12.02 o                         
  -3   5   4        583.03        513.11         6.50 o                         
  -2   5   4        580.12        594.02         8.89 o                         
  -1   5   4        878.58        841.43        16.59 o                         
   0   5   4        900.35        899.60        12.14 o                         
   1   5   4       1024.06       1044.47        11.78 o                         
   2   5   4        494.12        499.52         4.44 o                         
   3   5   4        459.42        464.24         5.34 o                         
   4   5   4         88.39         97.50         2.77 o                         
   5   5   4        252.48        248.18         8.87 o                         
  -7   6   4        139.37        151.78         8.77 o                         
  -6   6   4       1053.87       1061.74         6.53 o                         
  -5   6   4        429.93        436.12         2.64 o                         
  -4   6   4        754.46        741.94         7.68 o                         
  -3   6   4        947.56        945.40        13.13 o                         
  -2   6   4         62.26         60.23         2.96 o                         
  -1   6   4        501.42        496.75        12.15 o                         
   0   6   4        281.20        299.69         8.83 o                         
   1   6   4        306.90        318.93         5.01 o                         
   2   6   4         15.88         15.20         1.28 o                         
   3   6   4         40.92         34.16         1.51 o                         
   4   6   4          9.44          9.51         1.70 o                         
   5   6   4          3.70          5.55         1.14 o                         
  -7   7   4         78.03         86.41         3.72 o                         
  -6   7   4        132.96        144.97         1.84 o                         
  -5   7   4         36.10         41.76         1.39 o                         
  -4   7   4          5.33          8.06         1.10 o                         
  -3   7   4        115.27        127.46         3.66 o                         
  -2   7   4        298.26        304.31         4.28 o                         
  -1   7   4        104.54        107.32         2.26 o                         
   0   7   4        166.03        182.11         3.62 o                         
   1   7   4          3.96          5.02         1.01 o                         
   2   7   4        197.28        186.08         4.52 o                         
   3   7   4          6.58          6.40         1.19 o                         
   4   7   4          3.90          5.99         1.16 o                         
  -6   8   4         19.57         21.24         1.60 o                         
  -5   8   4         27.28         27.29         1.64 o                         
  -4   8   4         25.14         30.41         1.61 o                         
  -3   8   4         71.47         83.87         1.77 o                         
  -2   8   4         58.53         55.43         1.55 o                         
  -1   8   4        363.33        393.09         6.92 o                         
   0   8   4        150.42        154.22         8.89 o                         
   1   8   4        209.60        216.84         3.74 o                         
   2   8   4         30.79         33.68         1.57 o                         
   3   8   4         58.91         55.82         1.61 o                         
  -6   9   4         87.38         86.08         2.34 o                         
  -5   9   4         53.58         54.12         1.56 o                         
  -4   9   4         24.79         20.41         2.44 o                         
  -3   9   4        552.94        547.05         7.21 o                         
  -2   9   4        406.81        410.02         7.36 o                         
  -1   9   4          7.93          9.46         3.05 o                         
   0   9   4          9.46         12.24         1.33 o                         
   1   9   4        118.40        132.88         4.58 o                         
   2   9   4         46.24         47.33         7.54 o                         
  -6  10   4        189.14        197.99         3.30 o                         
  -5  10   4         17.09         15.75         1.79 o                         
  -4  10   4         57.20         53.97         2.85 o                         
  -3  10   4          5.24          4.71         3.34 o                         
  -2  10   4        125.38        136.54        13.58 o                         
  -1  10   4         23.68         30.46         2.75 o                         
   0  10   4          3.32          8.24         2.53 o                         
   1  10   4          2.73          6.30         1.90 o                         
  -5  11   4          5.19          5.22         0.94 o                         
  -4  11   4          4.71          5.57         1.26 o                         
  -3  11   4        112.22        107.56         2.83 o                         
  -2  11   4        118.08        126.69         2.89 o                         
  -1  11   4          4.62          5.11         1.45 o                         
   0  11   4         22.45         16.56         1.10 o                         
   0 -11   5         57.45         35.07         1.02 o                         
   1 -11   5          9.93          7.19         1.30 o                         
   2 -11   5          6.43          5.07         1.49 o                         
   3 -11   5         31.38         28.09         1.60 o                         
   4 -11   5         52.67         41.21         1.32 o                         
  -2 -10   5          3.72          2.52         0.46 o                         
  -1 -10   5         37.31         33.23         1.53 o                         
   0 -10   5         44.05         43.93         1.66 o                         
   1 -10   5        417.43        439.94         4.24 o                         
   2 -10   5          8.87          8.67         1.13 o                         
   3 -10   5        161.80        159.86         5.29 o                         
   4 -10   5         12.33         13.70         1.13 o                         
   5 -10   5        132.59        147.84         3.12 o                         
  -3  -9   5         90.64         74.87         2.25 o                         
  -2  -9   5         19.89         22.59         1.24 o                         
  -1  -9   5         75.31         78.54         3.13 o                         
   0  -9   5          6.09          6.97         2.35 o                         
   1  -9   5        487.85        533.65         5.24 o                         
   2  -9   5         16.26         21.59         1.60 o                         
   3  -9   5         53.23         57.21         2.45 o                         
   4  -9   5        162.41        153.73         4.15 o                         
   5  -9   5         22.80         24.22         1.69 o                         
   6  -9   5         12.03         15.24         1.14 o                         
  -4  -8   5          6.79          3.95         0.94 o                         
  -3  -8   5         65.29         61.04         2.07 o                         
  -2  -8   5         29.21         30.92         2.26 o                         
  -1  -8   5          9.97         10.05         1.27 o                         
   0  -8   5         23.75         21.90         2.54 o                         
   1  -8   5         58.74         62.17         2.90 o                         
   2  -8   5         52.11         58.86         1.94 o                         
   3  -8   5        299.95        333.63         4.33 o                         
   4  -8   5         55.12         52.20         1.58 o                         
   5  -8   5         65.60         60.27         3.01 o                         
   6  -8   5         17.96         17.09         1.17 o                         
   7  -8   5         63.44         59.22         1.72 o                         
  -5  -7   5         14.55          9.58         0.62 o                         
  -4  -7   5          4.82          5.16         0.86 o                         
  -3  -7   5         79.71         77.23         2.12 o                         
  -2  -7   5        169.18        157.84         2.63 o                         
  -1  -7   5        381.66        373.43         4.17 o                         
   0  -7   5         11.26          8.96         2.22 o                         
   1  -7   5        219.11        219.78         3.99 o                         
   2  -7   5        508.45        506.51         5.11 o                         
   3  -7   5        291.39        308.27         3.45 o                         
   4  -7   5        446.85        467.29         5.78 o                         
   5  -7   5        426.06        412.43         6.16 o                         
   6  -7   5         73.80         69.43         1.75 o                         
   7  -7   5         31.65         36.36         1.98 o                         
  -5  -6   5         35.57         35.43         3.39 o                         
  -4  -6   5        325.31        310.75         2.88 o                         
  -3  -6   5        166.61        163.84        10.05 o                         
  -2  -6   5        628.88        582.32         7.58 o                         
  -1  -6   5        116.10        118.55         3.72 o                         
   0  -6   5        308.74        302.13         5.72 o                         
   1  -6   5        345.29        349.97         5.39 o                         
   2  -6   5        284.35        276.96         5.50 o                         
   3  -6   5         23.93         26.80         1.55 o                         
   4  -6   5          9.78         12.32         1.62 o                         
   5  -6   5        289.07        273.79         5.87 o                         
   6  -6   5        193.73        170.59         2.73 o                         
   7  -6   5          9.24         15.42         2.10 o                         
  -6  -5   5         42.87         38.11         1.57 o                         
  -5  -5   5         95.98        112.05         4.46 o                         
  -4  -5   5         57.01         50.87         1.32 o                         
  -3  -5   5         36.57         43.08         2.02 o                         
  -2  -5   5         44.10         41.51         1.62 o                         
  -1  -5   5         56.15         52.96         1.79 o                         
   0  -5   5          9.78         13.42         1.74 o                         
   1  -5   5          7.38          6.73         2.47 o                         
   2  -5   5         20.48         27.19         1.43 o                         
   3  -5   5        374.65        399.27         7.22 o                         
   4  -5   5        562.17        554.85         9.69 o                         
   5  -5   5         55.88         62.94         2.90 o                         
   6  -5   5         19.06         18.64         2.05 o                         
   7  -5   5         10.65         11.24         2.22 o                         
  -6  -4   5          4.44          4.99         1.08 o                         
  -5  -4   5         15.92         19.16         1.30 o                         
  -4  -4   5         26.33         31.33         1.48 o                         
  -3  -4   5         32.27         38.93         1.54 o                         
  -2  -4   5         25.56         26.90         1.03 o                         
  -1  -4   5        268.51        266.69         3.55 o                         
   0  -4   5          8.18         11.04         1.12 o                         
   1  -4   5        526.81        543.60        11.69 o                         
   2  -4   5         21.09         26.99         1.34 o                         
   3  -4   5        231.59        239.49         5.53 o                         
   4  -4   5        144.69        149.19         3.75 o                         
   5  -4   5        770.53        766.83        12.93 o                         
   6  -4   5        321.30        327.23         6.72 o                         
   7  -4   5        197.86        210.96         3.07 o                         
  -7  -3   5         10.94         11.20         0.60 o                         
  -6  -3   5         39.64         41.55         1.50 o                         
  -5  -3   5         27.48         27.20         1.30 o                         
  -4  -3   5         49.72         48.28         1.31 o                         
  -3  -3   5        171.54        173.44         2.25 o                         
  -2  -3   5        122.44        145.71         3.73 o                         
  -1  -3   5       3342.56       3416.10        31.85 o                         
   0  -3   5        238.74        183.14         5.60 o                         
   1  -3   5         30.29         23.21         2.60 o                         
   2  -3   5       1706.67       1690.15        29.54 o                         
   3  -3   5        967.41        901.49        18.46 o                         
   4  -3   5        107.71         96.40         5.42 o                         
   5  -3   5        105.94        107.97         5.62 o                         
   6  -3   5        219.39        214.69         4.07 o                         
   7  -3   5        149.49        157.66         3.15 o                         
   8  -3   5          9.22          9.65         0.82 o                         
  -7  -2   5         22.42         24.05         1.05 o                         
  -6  -2   5        241.00        253.84         2.35 o                         
  -5  -2   5        446.90        468.29         5.19 o                         
  -4  -2   5         46.21         47.57         2.88 o                         
  -3  -2   5        111.75        104.10         1.91 o                         
  -2  -2   5       2999.16       2930.43        23.06 o                         
  -1  -2   5         36.80         31.28         1.43 o                         
   0  -2   5        202.12        184.62         5.04 o                         
   1  -2   5        338.22        383.43         8.81 o                         
   2  -2   5        691.81        736.93        15.11 o                         
   3  -2   5        120.77        119.42         2.88 o                         
   4  -2   5         76.46         81.71         2.27 o                         
   5  -2   5        101.89        106.36         3.34 o                         
   6  -2   5          6.60          7.94         1.46 o                         
   7  -2   5         20.72         26.56         1.54 o                         
  -7  -1   5         10.55          9.61         1.07 o                         
  -6  -1   5        172.75        174.98         1.67 o                         
  -5  -1   5         80.66         84.13         1.78 o                         
  -4  -1   5         30.90         29.20         1.51 o                         
  -3  -1   5        320.64        357.31         3.57 o                         
  -2  -1   5          6.98          7.30         1.01 o                         
  -1  -1   5          7.19          7.31         0.68 o                         
   0  -1   5        283.73        299.17         6.85 o                         
   1  -1   5        414.72        496.48        10.66 o                         
   2  -1   5        236.16        265.66         7.60 o                         
   3  -1   5         61.11         69.96         2.18 o                         
   4  -1   5       1635.62       1666.72        16.61 o                         
   5  -1   5        405.87        430.69         8.04 o                         
   6  -1   5        334.14        335.82         4.63 o                         
   7  -1   5        240.30        246.17         2.74 o                         
  -8   0   5         10.08          9.63         1.45 o                         
  -7   0   5          6.11          6.13         0.96 o                         
  -6   0   5          5.69          7.14         0.91 o                         
  -5   0   5         74.43         78.10         1.09 o                         
  -4   0   5         45.73         37.41         1.66 o                         
  -3   0   5        342.22        320.61         3.90 o                         
  -2   0   5        486.93        494.39         6.60 o                         
  -1   0   5        800.62        781.46        15.75 o                         
   0   0   5       2008.43       2172.88        35.25 o                         
   1   0   5        224.63        193.17        14.01 o                         
   2   0   5       1826.46       1997.59        57.84 o                         
   3   0   5       1186.99       1223.32        23.92 o                         
   4   0   5        171.63        170.44         3.13 o                         
   5   0   5        491.29        489.32        20.87 o                         
   6   0   5        406.18        428.10         6.71 o                         
   7   0   5        159.76        166.74         6.30 o                         
  -7   1   5         60.77         60.79         1.36 o                         
  -6   1   5        602.77        597.77         3.53 o                         
  -5   1   5        689.47        671.82         3.65 o                         
  -4   1   5        826.64        722.59         9.41 o                         
  -3   1   5        875.72        834.63        16.71 o                         
  -2   1   5        602.78        584.28         7.60 o                         
  -1   1   5       1581.35       1497.62        13.95 o                         
   0   1   5        626.40        560.84         7.39 o                         
   1   1   5       3184.36       3191.10        49.58 o                         
   2   1   5         35.76         29.38         1.90 o                         
   3   1   5         22.96         20.87         1.80 o                         
   4   1   5         72.27         75.33         1.48 o                         
   5   1   5         69.32         71.35         1.93 o                         
   6   1   5          8.47          9.75         2.47 o                         
   7   1   5          4.45          5.18         1.29 o                         
  -7   2   5         10.75         13.20         1.41 o                         
  -6   2   5        379.10        377.56         2.38 o                         
  -5   2   5        558.77        548.37         3.02 o                         
  -3   2   5       1111.50       1228.73        18.05 o                         
  -2   2   5        398.90        393.42         3.60 o                         
  -1   2   5        129.54        112.86         2.95 o                         
   0   2   5        155.18        158.12         4.78 o                         
   1   2   5          9.70         11.90         1.24 o                         
   2   2   5         98.82        117.10         4.10 o                         
   3   2   5          4.93          6.43         1.67 o                         
   4   2   5        117.63        113.81         1.82 o                         
   5   2   5         16.16         15.92         1.30 o                         
   6   2   5         34.92         34.48         1.47 o                         
  -7   3   5        428.97        428.49         4.66 o                         
  -6   3   5        294.04        303.56         2.02 o                         
  -5   3   5         30.37         32.96         0.79 o                         
  -4   3   5         20.23         19.74         1.51 o                         
  -3   3   5         22.00         20.82         1.17 o                         
  -2   3   5         88.47         84.38         2.27 o                         
  -1   3   5        280.71        268.48         5.18 o                         
   0   3   5        241.62        220.70         6.21 o                         
   1   3   5        134.41        131.45         3.44 o                         
   2   3   5        345.25        342.29         4.64 o                         
   3   3   5        355.42        362.28         3.54 o                         
   4   3   5        812.50        802.99         6.80 o                         
   5   3   5        106.98        121.03         2.14 o                         
   6   3   5        145.68        148.27         2.11 o                         
  -6   4   5        135.70        131.31         2.08 o                         
  -5   4   5        297.74        294.21         1.83 o                         
  -4   4   5       1382.18       1417.62        25.24 o                         
  -3   4   5        866.25        858.50         8.78 o                         
  -2   4   5        784.86        720.72        20.80 o                         
  -1   4   5       1056.37       1047.61        13.68 o                         
   0   4   5       1177.31       1134.22        17.41 o                         
   1   4   5        476.29        489.53        25.81 o                         
   2   4   5        409.02        432.49         6.97 o                         
   3   4   5        650.60        676.71         8.40 o                         
   4   4   5        153.26        174.23         2.44 o                         
   5   4   5         34.97         39.74         1.90 o                         
  -6   5   5         31.16         33.32         1.14 o                         
  -5   5   5        532.23        533.22         3.06 o                         
  -4   5   5        736.06        718.73        15.15 o                         
  -3   5   5        645.06        635.22        26.30 o                         
  -2   5   5        166.97        168.51         3.39 o                         
  -1   5   5        284.61        284.03         5.80 o                         
   0   5   5        123.73        128.65         7.41 o                         
   1   5   5        116.64        125.47         4.29 o                         
   2   5   5         41.46         46.92         1.81 o                         
   3   5   5         82.10         72.54         2.12 o                         
   4   5   5         24.15         22.69         1.34 o                         
   5   5   5         10.45          9.94         0.67 o                         
  -7   6   5        291.96        303.26         6.10 o                         
  -6   6   5         43.83         46.96         1.31 o                         
  -5   6   5         10.10         12.34         0.93 o                         
  -4   6   5         51.47         41.89         1.22 o                         
  -3   6   5         40.30         37.48         1.36 o                         
  -2   6   5         57.75         51.69         2.43 o                         
  -1   6   5        552.91        538.05        10.64 o                         
   0   6   5        110.72        120.59         2.09 o                         
   1   6   5         12.55         13.49         1.08 o                         
   2   6   5          8.16          8.84         1.62 o                         
   3   6   5         14.23         12.74         1.16 o                         
   4   6   5          5.00          6.09         1.43 o                         
  -7   7   5         12.97         17.28         2.83 o                         
  -6   7   5          7.52          8.65         1.85 o                         
  -5   7   5         19.51         17.06         0.94 o                         
  -4   7   5         30.77         29.18         1.27 o                         
  -3   7   5          7.58          9.35         1.25 o                         
  -2   7   5          8.89         10.15         1.36 o                         
  -1   7   5        126.89        131.35         2.39 o                         
   0   7   5        388.82        405.91         5.08 o                         
   1   7   5         53.27         56.42         1.44 o                         
   2   7   5         46.98         49.23         1.47 o                         
   3   7   5        101.44         97.50         5.23 o                         
   4   7   5         11.05         11.73         0.99 o                         
  -7   8   5        203.31        223.90         4.52 o                         
  -6   8   5        157.22        163.48         8.33 o                         
  -5   8   5        180.39        177.18         2.60 o                         
  -4   8   5         76.35         81.67         1.88 o                         
  -3   8   5        187.57        198.13         3.24 o                         
  -2   8   5         50.75         55.48         2.99 o                         
  -1   8   5        293.07        316.37        12.05 o                         
   0   8   5         45.72         50.35         4.69 o                         
   1   8   5         40.27         51.09         5.05 o                         
   2   8   5          9.89         11.56         1.21 o                         
   3   8   5          6.93          3.50         1.98 o                         
  -6   9   5         49.53         62.88         2.54 o                         
  -5   9   5         19.19         20.77         1.66 o                         
  -4   9   5         21.92         17.84         2.32 o                         
  -3   9   5        146.77        149.78         7.74 o                         
  -2   9   5         15.31         17.78         2.31 o                         
  -1   9   5          5.82          8.32         2.64 o                         
   0   9   5          7.48          8.06         1.63 o                         
   1   9   5         11.59         12.49         1.51 o                         
   2   9   5          2.55          5.05         1.67 o                         
  -6  10   5          4.23          5.58         1.59 o                         
  -5  10   5          4.65          2.17         2.48 o                         
  -4  10   5         21.81         24.15         1.82 o                         
  -3  10   5        184.47        195.23         4.92 o                         
  -2  10   5         19.69         27.45         3.25 o                         
  -1  10   5          6.51          7.45         3.15 o                         
   0  10   5          6.99         11.88         4.56 o                         
   1  10   5        173.65        156.92         3.12 o                         
  -5  11   5         49.63         35.93         1.21 o                         
  -4  11   5         47.18         51.74         1.92 o                         
  -3  11   5        348.40        363.49         6.07 o                         
  -2  11   5         64.26         66.55         1.94 o                         
   1 -11   6          5.63          3.56         0.63 o                         
   3 -11   6        312.98        201.03         3.51 o                         
  -1 -10   6         24.94         25.28         0.83 o                         
   1 -10   6          3.97          4.68         0.95 o                         
   2 -10   6         60.32         63.61         1.66 o                         
   3 -10   6         36.19         35.76         1.29 o                         
   4 -10   6         88.47         80.62         2.57 o                         
   5 -10   6          2.76          2.63         0.94 o                         
  -2  -9   6          3.25          3.64         0.87 o                         
  -1  -9   6         32.37         35.02         1.46 o                         
   0  -9   6        399.15        438.26         7.62 o                         
   1  -9   6         29.94         31.56         2.34 o                         
   2  -9   6         10.50         10.50         1.47 o                         
   3  -9   6         27.86         32.95         3.63 o                         
   4  -9   6        343.07        340.52         6.50 o                         
   5  -9   6         63.40         63.38         1.44 o                         
   6  -9   6         50.57         38.24         1.24 o                         
  -3  -8   6        154.83        137.85         1.97 o                         
  -2  -8   6         25.09         23.16         1.42 o                         
  -1  -8   6         50.23         49.60         1.84 o                         
   0  -8   6        225.65        234.41         4.99 o                         
   1  -8   6        484.68        516.75         8.97 o                         
   2  -8   6         29.30         30.36         2.20 o                         
   3  -8   6        175.89        189.42         4.68 o                         
   4  -8   6        214.28        218.92         3.42 o                         
   5  -8   6        111.29        120.37         3.33 o                         
   6  -8   6         91.61         93.60         2.66 o                         
  -3  -7   6        335.47        340.85         4.24 o                         
  -2  -7   6         71.35         76.36         2.81 o                         
  -1  -7   6        201.31        204.98         4.62 o                         
   0  -7   6         42.00         42.15         1.89 o                         
   1  -7   6        365.76        385.28         5.06 o                         
   2  -7   6          8.42          9.69         1.60 o                         
   3  -7   6         32.61         36.37         1.22 o                         
   4  -7   6          5.47          8.15         1.49 o                         
   5  -7   6         10.41         12.15         1.28 o                         
   6  -7   6         82.88         77.96         2.27 o                         
   7  -7   6         27.03         21.72         1.21 o                         
  -5  -6   6         10.80         10.21         1.24 o                         
  -4  -6   6         20.88         20.22         3.01 o                         
  -3  -6   6         52.37         49.93         5.61 o                         
  -2  -6   6          4.99          5.91         2.02 o                         
  -1  -6   6         13.59         15.13         1.39 o                         
   0  -6   6        620.61        606.12         7.59 o                         
   1  -6   6          7.00          7.93         1.71 o                         
   2  -6   6          4.79          5.78         1.48 o                         
   3  -6   6         30.27         33.48         1.38 o                         
   4  -6   6         22.48         19.09         1.35 o                         
   5  -6   6          5.52          5.37         2.24 o                         
   6  -6   6         51.60         53.61         2.90 o                         
   7  -6   6          5.61          6.43         1.45 o                         
  -6  -5   6         25.45         22.08         0.82 o                         
  -5  -5   6          4.60          6.06         1.34 o                         
  -4  -5   6         55.58         59.92         2.84 o                         
  -3  -5   6          8.81         10.10         2.62 o                         
  -2  -5   6        134.40        137.14         2.46 o                         
  -1  -5   6         68.27         67.68         2.24 o                         
   0  -5   6         19.98         18.98         1.08 o                         
   1  -5   6        392.10        385.16        10.12 o                         
   2  -5   6        181.96        179.78         6.52 o                         
   3  -5   6         44.96         48.64         1.36 o                         
   4  -5   6        387.23        392.46         4.22 o                         
   5  -5   6        186.83        189.87         4.47 o                         
   6  -5   6        384.70        372.96         4.92 o                         
   7  -5   6         67.74         71.04         2.17 o                         
  -6  -4   6         16.56         14.48         0.90 o                         
  -5  -4   6         30.71         29.50         1.58 o                         
  -4  -4   6        209.75        220.94         6.14 o                         
  -3  -4   6        221.99        235.25         8.16 o                         
  -2  -4   6         77.10         74.92         2.45 o                         
  -1  -4   6        539.74        531.60         5.17 o                         
   0  -4   6        715.24        673.07        14.51 o                         
   1  -4   6       1017.90       1032.36        19.84 o                         
   2  -4   6        320.33        309.10        17.25 o                         
   3  -4   6        114.57        117.84         2.69 o                         
   4  -4   6         33.79         38.93         1.49 o                         
   5  -4   6        728.75        723.48        12.28 o                         
   6  -4   6         93.35         93.60         2.19 o                         
  -7  -3   6        206.52        191.67         8.14 o                         
  -6  -3   6         88.25         89.95         1.59 o                         
  -5  -3   6        324.74        335.49         4.01 o                         
  -4  -3   6        185.69        180.74         3.68 o                         
  -3  -3   6         52.37         62.13         2.22 o                         
  -2  -3   6         80.01         74.95         1.48 o                         
  -1  -3   6        546.76        539.45         7.10 o                         
   0  -3   6        146.79        135.82         5.38 o                         
   1  -3   6         38.56         42.02         3.47 o                         
   2  -3   6        131.43        143.69         4.02 o                         
   3  -3   6          7.41         11.34         3.23 o                         
   4  -3   6        247.93        248.32         4.27 o                         
   5  -3   6        410.19        405.61         4.32 o                         
   6  -3   6          7.03          6.93         1.30 o                         
   7  -3   6          8.54         10.29         1.02 o                         
  -7  -2   6         53.75         56.30         0.98 o                         
  -6  -2   6         68.65         71.39         1.30 o                         
  -5  -2   6         34.73         37.45         1.40 o                         
  -4  -2   6          8.94         11.13         1.89 o                         
  -3  -2   6         84.21         79.35         4.36 o                         
  -2  -2   6        675.12        673.57        11.86 o                         
  -1  -2   6         28.69         30.40         2.64 o                         
   0  -2   6         50.53         61.47         2.60 o                         
   1  -2   6        182.57        179.71         4.23 o                         
   2  -2   6        254.36        266.74         8.10 o                         
   3  -2   6        955.68        908.06        11.64 o                         
   4  -2   6         45.13         45.58         1.37 o                         
   5  -2   6        548.55        547.64         6.86 o                         
   6  -2   6        232.53        236.25         3.44 o                         
   7  -2   6        184.03        194.03         2.71 o                         
  -7  -1   6         10.94         13.04         0.96 o                         
  -6  -1   6        141.12        149.15         1.63 o                         
  -5  -1   6         17.22         20.11         1.26 o                         
  -4  -1   6        108.77        109.13         4.47 o                         
  -3  -1   6        712.13        711.21         8.19 o                         
  -2  -1   6        715.43        647.75         7.57 o                         
  -1  -1   6       1194.17       1212.80        16.83 o                         
   0  -1   6        287.25        258.54         6.68 o                         
   1  -1   6        539.06        494.03        11.14 o                         
   2  -1   6       1382.42       1429.91        26.37 o                         
   3  -1   6       1849.18       1818.44        21.50 o                         
   4  -1   6        455.83        460.10         5.15 o                         
   5  -1   6         10.73         12.71         1.09 o                         
   6  -1   6         68.95         66.97         1.16 o                         
   7  -1   6        408.75        423.03         7.03 o                         
  -7   0   6        110.06        117.50         1.51 o                         
  -6   0   6        214.18        216.38         1.77 o                         
  -5   0   6        449.64        458.98         2.96 o                         
  -4   0   6        579.06        566.03         9.55 o                         
  -3   0   6       1316.52       1333.27        12.46 o                         
  -2   0   6        469.62        419.26        14.12 o                         
  -1   0   6        758.36        727.45         9.26 o                         
   0   0   6        820.32        823.51        20.79 o                         
   1   0   6        160.42        210.92         6.82 o                         
   2   0   6        246.05        280.53         8.73 o                         
   3   0   6        984.90        969.65        15.58 o                         
   4   0   6        217.51        217.98         2.49 o                         
   5   0   6         29.18         32.16         1.05 o                         
   6   0   6          7.13          7.92         0.84 o                         
   7   0   6          7.98          8.18         1.16 o                         
  -7   1   6         57.45         58.77         1.29 o                         
  -6   1   6         11.31         13.03         0.92 o                         
  -5   1   6        161.10        158.54         1.42 o                         
  -4   1   6         76.40         61.40         2.07 o                         
  -3   1   6         18.53         21.19         1.92 o                         
  -2   1   6          8.92         13.85         1.69 o                         
  -1   1   6          7.63          9.42         1.59 o                         
   0   1   6         24.88         24.09         2.52 o                         
   1   1   6          6.84          7.47         1.27 o                         
   2   1   6         47.35         44.12         4.10 o                         
   3   1   6        208.37        230.95         5.35 o                         
   4   1   6        505.24        497.35         4.52 o                         
   5   1   6          8.53         10.23         0.89 o                         
   6   1   6        104.24        101.40         1.72 o                         
  -7   2   6         74.96         80.08         1.90 o                         
  -6   2   6         29.63         31.18         1.05 o                         
  -5   2   6         68.39         71.39         1.01 o                         
  -4   2   6         19.61         16.06         1.11 o                         
  -3   2   6         13.07         15.21         1.43 o                         
  -2   2   6        154.02        147.06         3.21 o                         
  -1   2   6        114.81        103.26         4.36 o                         
   0   2   6       3504.36       3601.62        39.48 o                         
   1   2   6        173.98        161.96         3.15 o                         
   2   2   6        275.83        284.84         8.41 o                         
   3   2   6        200.51        202.15         4.06 o                         
   4   2   6       1186.54       1216.01        11.33 o                         
   5   2   6        178.21        192.18         2.99 o                         
   6   2   6        190.28        195.57         9.59 o                         
  -7   3   6         31.36         36.55         2.53 o                         
  -6   3   6        801.77        819.04         5.19 o                         
  -5   3   6        690.77        703.14         4.26 o                         
  -4   3   6        194.75        176.72         3.50 o                         
  -3   3   6        817.20        797.14        20.91 o                         
  -2   3   6        940.08        868.52        11.05 o                         
  -1   3   6       1234.96       1227.12        14.57 o                         
   0   3   6       1162.48       1135.34        13.70 o                         
   1   3   6        259.82        261.15         3.85 o                         
   2   3   6        244.46        252.33         8.25 o                         
   3   3   6         69.43         79.49         1.76 o                         
   4   3   6        147.42        156.66         2.78 o                         
   5   3   6          5.29          7.01         0.80 o                         
   6   3   6         14.09         16.08         1.50 o                         
  -6   4   6        176.07        180.88         1.93 o                         
  -5   4   6        221.45        224.08         1.79 o                         
  -4   4   6        465.82        498.71         5.09 o                         
  -3   4   6         10.86          9.73         1.45 o                         
  -2   4   6         82.27         84.85         2.49 o                         
  -1   4   6          7.57          9.59         2.56 o                         
   0   4   6         31.63         38.37         2.41 o                         
   1   4   6         10.52         10.32         1.55 o                         
   2   4   6        180.60        160.98         2.68 o                         
   3   4   6         12.50         10.54         1.15 o                         
   4   4   6         29.93         25.03         1.46 o                         
   5   4   6         41.68         38.06         0.99 o                         
  -6   5   6         17.83         20.23         1.39 o                         
  -5   5   6        118.55        116.95         1.69 o                         
  -4   5   6         64.42         73.55         1.25 o                         
  -3   5   6        176.63        185.27         6.95 o                         
  -2   5   6        112.59         89.18         4.48 o                         
  -1   5   6         42.51         42.39         2.84 o                         
   0   5   6        344.17        338.13         8.59 o                         
   1   5   6         11.53         15.75         0.93 o                         
   2   5   6        153.70        146.55         2.67 o                         
   3   5   6          6.93          8.37         1.05 o                         
   4   5   6         87.11         85.82         2.45 o                         
   5   5   6          6.69          6.72         1.29 o                         
  -6   6   6         15.84         20.62         1.52 o                         
  -5   6   6         15.08         16.91         1.09 o                         
  -4   6   6        274.77        282.26         3.14 o                         
  -3   6   6        140.41        147.00         2.16 o                         
  -2   6   6        410.11        413.18         4.56 o                         
  -1   6   6         96.88         96.81         1.89 o                         
   0   6   6        677.85        685.17         6.70 o                         
   1   6   6        404.86        409.68         6.97 o                         
   2   6   6        107.59        118.95         3.09 o                         
   3   6   6         31.14         33.94         1.55 o                         
   4   6   6        140.81        151.36         3.08 o                         
  -6   7   6         71.73         77.94         1.96 o                         
  -5   7   6         32.92         38.59         1.13 o                         
  -4   7   6        690.61        680.51         5.24 o                         
  -3   7   6        194.21        199.13         4.48 o                         
  -2   7   6         15.28         18.25         1.38 o                         
  -1   7   6        378.11        386.09         3.88 o                         
   0   7   6         75.22         76.62         1.60 o                         
   1   7   6         19.32         22.20         1.18 o                         
   2   7   6          5.61          7.25         1.25 o                         
   3   7   6          3.89          5.27         1.20 o                         
  -6   8   6          9.66         10.43         2.03 o                         
  -5   8   6         76.40         74.35         2.29 o                         
  -4   8   6         75.64         70.32         2.24 o                         
  -3   8   6          3.60          6.63         1.70 o                         
  -2   8   6         16.07         17.29         1.58 o                         
  -1   8   6          8.83         15.80         4.51 o                         
   0   8   6          3.16          7.38         2.29 o                         
   1   8   6          3.97          6.18         1.45 o                         
   2   8   6         30.90         33.51         1.20 o                         
  -6   9   6         15.15         22.68         1.97 o                         
  -5   9   6          3.97          4.90         2.56 o                         
  -3   9   6         82.05         95.01         2.83 o                         
  -2   9   6         96.76        101.74         3.09 o                         
  -1   9   6         80.67         95.83         2.18 o                         
   0   9   6        179.05        197.07         3.98 o                         
   1   9   6        119.46        125.15         2.58 o                         
  -5  10   6        149.47        151.19         8.09 o                         
  -4  10   6        212.72        226.62         3.13 o                         
  -3  10   6        126.50        138.55         2.45 o                         
  -2  10   6        341.05        390.42         7.11 o                         
  -1  10   6         27.38         36.61         1.92 o                         
   0  10   6        128.79        132.06         2.83 o                         
  -3  11   6        161.84        144.77         2.64 o                         
   0 -10   7          3.55          3.48         1.02 o                         
   1 -10   7          3.73          5.13         1.42 o                         
   2 -10   7        222.44        211.83         2.87 o                         
   3 -10   7          6.34          5.99         1.33 o                         
   4 -10   7         63.18         55.20         1.54 o                         
  -2  -9   7         45.81         38.01         0.77 o                         
  -1  -9   7         10.01         10.56         1.55 o                         
   0  -9   7        422.35        447.42        30.87 o                         
   1  -9   7         65.35         72.97         1.57 o                         
   2  -9   7          8.13          7.32         2.37 o                         
   3  -9   7        116.93        121.61         3.32 o                         
   4  -9   7        128.43        137.21         4.48 o                         
   5  -9   7         21.99         23.91         1.27 o                         
  -3  -8   7         26.22         24.43         1.44 o                         
  -2  -8   7          9.66         10.13         1.13 o                         
  -1  -8   7         41.38         49.42         1.70 o                         
   0  -8   7        271.68        307.10         3.80 o                         
   1  -8   7         22.97         26.17         2.72 o                         
   2  -8   7         44.91         42.60         2.10 o                         
   3  -8   7         28.33         25.92         1.36 o                         
   4  -8   7         13.57         14.27         1.29 o                         
   5  -8   7         40.93         35.91         1.83 o                         
   6  -8   7         10.90         13.07         1.20 o                         
  -4  -7   7         11.10          8.53         0.93 o                         
  -3  -7   7          7.96          7.40         0.99 o                         
  -2  -7   7          7.65         10.29         1.39 o                         
  -1  -7   7        219.09        230.22         2.89 o                         
   0  -7   7         68.13         71.09         2.53 o                         
   1  -7   7         11.12         10.26         1.80 o                         
   2  -7   7         35.92         39.10         1.63 o                         
   3  -7   7         74.95         73.25         1.44 o                         
   4  -7   7         70.92         72.14         1.95 o                         
   5  -7   7         72.36         71.18         1.96 o                         
   6  -7   7         12.85         14.19         1.71 o                         
  -5  -6   7         20.33         15.35         0.70 o                         
  -4  -6   7          4.35          4.09         1.22 o                         
  -3  -6   7         54.28         53.41         1.50 o                         
  -2  -6   7         44.54         44.55         1.71 o                         
  -1  -6   7         28.07         29.27         1.17 o                         
   0  -6   7        158.07        158.91         2.45 o                         
   1  -6   7         65.46         61.14         1.91 o                         
   2  -6   7        787.29        824.00         6.90 o                         
   3  -6   7         52.19         51.84         1.89 o                         
   4  -6   7        473.74        477.12        10.36 o                         
   5  -6   7         90.79         94.64         2.79 o                         
   6  -6   7        157.86        164.59         3.68 o                         
  -5  -5   7         42.70         42.33         1.10 o                         
  -4  -5   7         39.04         45.47         2.42 o                         
  -3  -5   7        320.48        323.60         8.39 o                         
  -2  -5   7       1241.27       1246.62        11.32 o                         
  -1  -5   7         10.55         12.38         0.86 o                         
   0  -5   7         10.68         13.19         0.85 o                         
   1  -5   7       1425.10       1446.74        13.73 o                         
   2  -5   7        308.06        313.58         4.24 o                         
   3  -5   7         76.04         73.70         1.61 o                         
   4  -5   7         75.04         76.34         1.98 o                         
   5  -5   7         13.63         13.08         1.93 o                         
   6  -5   7         40.13         36.80         2.26 o                         
   7  -5   7          6.23          6.10         0.98 o                         
  -6  -4   7         85.38         91.12         1.61 o                         
  -5  -4   7         80.49         80.87         1.97 o                         
  -4  -4   7          8.47         11.51         2.45 o                         
  -3  -4   7        945.55        942.43        11.06 o                         
  -2  -4   7        185.07        184.67         2.86 o                         
  -1  -4   7        478.93        517.63         5.16 o                         
   0  -4   7         50.20         48.21         4.18 o                         
   1  -4   7        225.69        226.20         7.65 o                         
   2  -4   7          5.38          6.82         3.04 o                         
   3  -4   7          5.59          7.78         1.03 o                         
   4  -4   7          8.24          8.37         1.12 o                         
   5  -4   7         42.19         42.79         1.62 o                         
   6  -4   7         12.31         11.87         1.25 o                         
   7  -4   7         28.07         28.77         1.40 o                         
  -6  -3   7         11.15         10.99         0.85 o                         
  -5  -3   7        284.45        274.43         2.96 o                         
  -4  -3   7          6.49          8.11         4.12 o                         
  -3  -3   7         77.70         85.15         2.44 o                         
  -2  -3   7        108.71        120.30         2.91 o                         
  -1  -3   7        724.37        723.83         9.26 o                         
   0  -3   7          9.66         10.38         3.09 o                         
   1  -3   7        364.84        384.19        10.20 o                         
   2  -3   7        224.62        224.05         5.92 o                         
   3  -3   7        206.61        212.59         2.87 o                         
   4  -3   7        123.09        124.58         2.31 o                         
   5  -3   7        908.03        921.53        10.69 o                         
   6  -3   7        339.45        339.41         7.71 o                         
   7  -3   7          9.11          9.33         1.21 o                         
  -7  -2   7         26.96         30.97         1.38 o                         
  -6  -2   7        245.16        248.34         2.27 o                         
  -5  -2   7        132.81        124.02         1.99 o                         
  -4  -2   7        119.57        118.84         2.48 o                         
  -3  -2   7        172.60        172.17         2.84 o                         
  -2  -2   7        899.83        885.64         9.33 o                         
  -1  -2   7       1155.26       1113.26        14.47 o                         
   0  -2   7        497.99        427.18         9.66 o                         
   1  -2   7        991.82        997.11        25.72 o                         
   2  -2   7        723.60        694.43        15.68 o                         
   3  -2   7         20.53         21.73         1.36 o                         
   4  -2   7        710.13        728.73         8.69 o                         
   5  -2   7        144.82        142.42         3.68 o                         
   6  -2   7        103.85        108.04         2.00 o                         
   7  -2   7         19.73         19.69         1.10 o                         
  -7  -1   7        295.08        325.04         3.32 o                         
  -6  -1   7        227.53        239.01         2.11 o                         
  -5  -1   7        194.84        200.72         2.40 o                         
  -4  -1   7        356.78        342.46         3.78 o                         
  -3  -1   7        134.69        129.11         2.21 o                         
  -2  -1   7        650.24        610.52        11.15 o                         
  -1  -1   7        166.84        150.45         2.40 o                         
   0  -1   7        130.24        122.47         3.51 o                         
   1  -1   7         42.80         56.22         3.90 o                         
   2  -1   7        182.41        184.78         7.19 o                         
   3  -1   7        100.08         98.78         1.84 o                         
   4  -1   7        216.93        211.56         2.70 o                         
   5  -1   7         11.99         13.09         1.05 o                         
   6  -1   7         11.34         12.82         0.78 o                         
  -7   0   7         51.09         60.22         1.80 o                         
  -6   0   7         18.89         22.20         1.16 o                         
  -5   0   7          7.82         10.40         0.88 o                         
  -4   0   7         25.74         31.31         0.95 o                         
  -3   0   7        144.42        149.87         2.30 o                         
  -2   0   7          7.28         10.00         1.27 o                         
  -1   0   7         18.55         22.39         1.22 o                         
   0   0   7        418.94        442.09        10.38 o                         
   1   0   7         48.44         51.80         3.94 o                         
   2   0   7        174.24        188.94         7.46 o                         
   3   0   7       1015.82       1009.15        12.36 o                         
   4   0   7        383.94        374.62         3.62 o                         
   5   0   7        194.25        193.63         3.19 o                         
   6   0   7        182.76        184.44         1.83 o                         
  -7   1   7         36.44         41.58         1.80 o                         
  -6   1   7         61.30         63.54         1.25 o                         
  -5   1   7         53.45         59.49         1.09 o                         
  -4   1   7        514.39        539.56         3.48 o                         
  -3   1   7         45.74         50.16         4.80 o                         
  -2   1   7        236.56        229.83         4.87 o                         
  -1   1   7       1028.65       1047.48        15.63 o                         
   0   1   7        172.14        171.95         3.36 o                         
   1   1   7        882.64        916.97        11.98 o                         
   2   1   7        499.93        538.82        12.11 o                         
   3   1   7       1450.01       1465.54        11.67 o                         
   4   1   7         71.42         78.48         1.43 o                         
   5   1   7        195.55        214.17         4.79 o                         
   6   1   7         62.59         63.30         4.05 o                         
  -7   2   7         20.45         21.00         1.27 o                         
  -6   2   7        590.55        609.82         4.77 o                         
  -5   2   7        788.79        790.68         5.02 o                         
  -4   2   7        477.63        458.46         2.86 o                         
  -3   2   7        508.74        515.16        14.40 o                         
  -2   2   7        483.80        461.87         7.15 o                         
  -1   2   7        796.47        788.34        17.65 o                         
   0   2   7        951.75        961.12        22.05 o                         
   1   2   7         46.34         43.13         2.54 o                         
   2   2   7         13.06         15.69         1.25 o                         
   3   2   7         87.84        100.40         1.86 o                         
   4   2   7         23.62         23.97         1.04 o                         
   5   2   7          8.23          8.25         1.00 o                         
   6   2   7         51.57         48.12         5.20 o                         
  -7   3   7        238.71        232.97         4.62 o                         
  -6   3   7        130.05        129.79         1.72 o                         
  -5   3   7         88.45         88.54         1.58 o                         
  -4   3   7          8.08         11.73         0.85 o                         
  -3   3   7          6.84          7.67         1.55 o                         
  -2   3   7         45.93         45.48         1.94 o                         
  -1   3   7         68.16         65.30         4.43 o                         
   0   3   7        268.10        288.17         4.85 o                         
   1   3   7        384.22        394.52         5.49 o                         
   2   3   7        452.05        473.59         7.04 o                         
   3   3   7         17.90         23.61         1.35 o                         
   4   3   7         46.72         50.63         1.10 o                         
   5   3   7         36.33         37.18         1.10 o                         
  -6   4   7         82.15         84.29         1.56 o                         
  -5   4   7         30.28         29.85         1.11 o                         
  -4   4   7         92.23         97.48         1.19 o                         
  -3   4   7         79.07         71.17         1.56 o                         
  -2   4   7         46.39         46.15         1.78 o                         
  -1   4   7         53.18         54.11         1.90 o                         
   0   4   7         67.94         72.10         2.57 o                         
   1   4   7          8.77         11.25         0.94 o                         
   2   4   7        110.03        123.65         1.83 o                         
   3   4   7         44.60         44.58         1.38 o                         
   4   4   7        234.75        253.89         3.48 o                         
   5   4   7        112.35        125.60         4.03 o                         
  -6   5   7         23.45         24.84         1.39 o                         
  -5   5   7        188.63        194.55         1.99 o                         
  -4   5   7         61.70         65.90         1.29 o                         
  -3   5   7        337.99        336.99         2.89 o                         
  -2   5   7        592.51        590.92         5.84 o                         
  -1   5   7         78.94         82.57         1.24 o                         
   0   5   7        387.84        391.84         4.46 o                         
   1   5   7        225.00        251.60         3.10 o                         
   2   5   7        466.39        481.23         4.35 o                         
   3   5   7         19.26         24.54         1.76 o                         
   4   5   7        141.85        154.59         2.22 o                         
  -6   6   7        142.01        143.81         2.57 o                         
  -5   6   7        191.20        203.96         2.37 o                         
  -4   6   7        398.50        409.64         8.65 o                         
  -3   6   7        134.88        135.00         2.25 o                         
  -2   6   7        219.99        218.68         2.88 o                         
  -1   6   7         78.73         79.97         2.55 o                         
   0   6   7         83.73         83.52         1.51 o                         
   1   6   7         69.62         69.71         1.44 o                         
   2   6   7          7.08         11.15         1.24 o                         
   3   6   7          3.09          4.54         0.85 o                         
   4   6   7          3.46          3.98         0.74 o                         
  -6   7   7          4.76          7.91         1.59 o                         
  -5   7   7         17.29         17.61         1.08 o                         
  -4   7   7        161.96        162.16         2.99 o                         
  -3   7   7          3.52          5.77         1.30 o                         
  -2   7   7         96.01        106.20         2.51 o                         
  -1   7   7         79.83         77.82         1.44 o                         
   0   7   7         13.02         14.06         1.24 o                         
   1   7   7         70.59         75.38         1.51 o                         
   2   7   7         36.43         44.24         3.11 o                         
   3   7   7         13.63         12.42         0.84 o                         
  -6   8   7         18.96         25.23         2.47 o                         
  -5   8   7         28.30         27.61         1.45 o                         
  -4   8   7        172.39        180.31         3.10 o                         
  -3   8   7         88.73         88.21         2.14 o                         
  -2   8   7        192.47        193.29        13.04 o                         
  -1   8   7        312.94        341.05         4.76 o                         
   0   8   7        210.27        242.85         4.40 o                         
   1   8   7        162.92        184.21         6.25 o                         
   2   8   7        144.05        147.91         2.86 o                         
  -5   9   7         58.12         72.95         1.95 o                         
  -4   9   7        243.96        263.16         5.30 o                         
  -3   9   7        156.67        153.48         3.59 o                         
  -2   9   7        249.65        279.53         5.25 o                         
  -1   9   7         90.01         98.84         1.96 o                         
   0   9   7         27.99         29.66         1.02 o                         
   1   9   7         58.58         64.85         2.14 o                         
  -4  10   7          4.30          5.22         1.32 o                         
  -3  10   7          3.94          4.27         1.22 o                         
  -2  10   7          4.33          5.36         2.00 o                         
  -1  10   7         11.49         11.61         1.64 o                         
   3 -10   8          5.84          5.22         0.48 o                         
  -1  -9   8         15.84         13.71         0.77 o                         
   0  -9   8          4.98          8.26         0.99 o                         
   1  -9   8          4.81          8.01         1.00 o                         
   2  -9   8         48.64         48.37         2.32 o                         
   3  -9   8          3.56          3.78         1.53 o                         
   4  -9   8         17.09         13.73         0.76 o                         
  -3  -8   8          9.88          6.07         0.85 o                         
  -2  -8   8         33.67         31.75         0.96 o                         
  -1  -8   8         14.59         14.24         1.21 o                         
   0  -8   8          7.39          8.81         1.17 o                         
   1  -8   8          5.98          8.41         1.56 o                         
   2  -8   8         45.31         47.80         1.37 o                         
   3  -8   8         56.41         55.42         3.48 o                         
   4  -8   8         66.02         69.18         1.27 o                         
   5  -8   8         18.28         13.20         0.77 o                         
  -4  -7   8         12.38          7.59         0.77 o                         
  -3  -7   8         11.47         10.14         1.08 o                         
  -2  -7   8          6.63          7.15         1.10 o                         
  -1  -7   8        225.45        251.90         3.49 o                         
   0  -7   8        360.90        394.45         4.24 o                         
   1  -7   8         80.15         83.68         3.09 o                         
   2  -7   8         34.95         46.74         1.53 o                         
   3  -7   8        335.56        350.48         6.01 o                         
   4  -7   8        232.07        239.82         4.23 o                         
   5  -7   8        321.45        309.07         5.31 o                         
  -4  -6   8        121.73        103.32         1.60 o                         
  -3  -6   8         82.39         88.57         2.28 o                         
  -2  -6   8        249.48        262.53         4.79 o                         
  -1  -6   8         35.42         37.18         1.60 o                         
   0  -6   8        582.92        632.07         6.23 o                         
   1  -6   8         79.10         79.41         1.59 o                         
   2  -6   8         73.90         84.17         1.85 o                         
   3  -6   8         12.54         16.32         1.24 o                         
   4  -6   8        234.70        237.37         5.19 o                         
   5  -6   8          8.09         12.60         1.38 o                         
   6  -6   8          4.18          5.30         1.40 o                         
  -5  -5   8          6.12          8.18         0.61 o                         
  -4  -5   8         98.42         98.61         2.87 o                         
  -2  -5   8        190.02        185.67         2.95 o                         
  -1  -5   8        345.35        357.41         3.01 o                         
   0  -5   8         65.26         69.17         1.25 o                         
   1  -5   8        209.71        222.21         2.79 o                         
   2  -5   8         31.27         30.48         1.45 o                         
   3  -5   8         11.36         11.01         1.54 o                         
   4  -5   8         27.94         25.84         1.16 o                         
   5  -5   8         24.63         25.15         1.21 o                         
   6  -5   8         38.27         34.14         1.42 o                         
  -6  -4   8          8.63          6.84         0.85 o                         
  -5  -4   8          9.92         10.15         1.06 o                         
  -4  -4   8         27.11         25.96         2.07 o                         
  -3  -4   8        497.68        493.99         5.21 o                         
  -2  -4   8         38.01         40.95         1.81 o                         
  -1  -4   8        113.03        114.46         1.68 o                         
   0  -4   8        446.01        477.86         4.41 o                         
   1  -4   8        340.76        351.21         4.21 o                         
   2  -4   8        814.29        790.10        10.12 o                         
   3  -4   8         40.64         49.74         1.43 o                         
   4  -4   8        257.72        252.16         2.97 o                         
   5  -4   8        296.91        298.01         4.25 o                         
   6  -4   8        103.48         99.97         1.87 o                         
  -6  -3   8         58.85         61.73         1.16 o                         
  -5  -3   8        173.47        188.39         3.48 o                         
  -4  -3   8        237.87        254.40         4.29 o                         
  -3  -3   8         51.22         51.49         1.76 o                         
  -2  -3   8       1328.90       1361.34        23.97 o                         
  -1  -3   8        234.41        242.75         2.88 o                         
   0  -3   8        236.29        225.63         3.84 o                         
   1  -3   8        446.07        482.49         8.45 o                         
   2  -3   8        467.77        478.93         7.38 o                         
   3  -3   8         95.69        106.01         1.89 o                         
   4  -3   8          9.82         11.45         1.07 o                         
   5  -3   8         91.38         90.23         1.95 o                         
   6  -3   8         62.29         65.75         1.39 o                         
  -7  -2   8         34.80         27.85         0.94 o                         
  -6  -2   8        331.45        367.13         3.27 o                         
  -5  -2   8        226.46        227.26         3.09 o                         
  -4  -2   8         21.87         18.57         1.40 o                         
  -3  -2   8         80.01         77.07         2.51 o                         
  -2  -2   8        233.79        237.04         4.13 o                         
  -1  -2   8        373.53        365.98         4.72 o                         
   0  -2   8        149.92        149.76         3.35 o                         
   1  -2   8         16.01         17.38         2.57 o                         
   2  -2   8         25.11         28.42         1.88 o                         
   3  -2   8        428.40        442.91         5.84 o                         
   4  -2   8        279.79        286.76         4.07 o                         
   5  -2   8          4.68          4.90         0.98 o                         
   6  -2   8         23.82         25.50         0.94 o                         
  -7  -1   8         20.68         21.85         1.42 o                         
  -6  -1   8          6.05          8.29         1.19 o                         
  -5  -1   8         60.67         51.42         1.36 o                         
  -4  -1   8        172.65        155.90         1.98 o                         
  -3  -1   8          6.26          7.35         0.95 o                         
  -2  -1   8          9.94         11.46         1.50 o                         
  -1  -1   8        318.82        316.76         5.27 o                         
   0  -1   8         19.61         25.55         3.51 o                         
   1  -1   8         10.00         14.02         3.05 o                         
   2  -1   8         10.60         14.19         1.33 o                         
   3  -1   8        697.56        732.52         7.25 o                         
   4  -1   8         90.07         98.23         2.18 o                         
   5  -1   8        178.57        186.29         4.62 o                         
   6  -1   8        206.91        210.55         2.19 o                         
  -7   0   8         61.76         64.16         2.22 o                         
  -6   0   8          7.44          8.90         1.08 o                         
  -5   0   8        182.87        182.69         2.33 o                         
  -4   0   8         41.77         42.35         1.08 o                         
  -3   0   8        483.04        499.61         4.17 o                         
  -2   0   8        219.57        216.75         3.40 o                         
  -1   0   8       1770.59       1805.78        32.46 o                         
   0   0   8         14.95         18.44         2.14 o                         
   1   0   8        729.83        717.16        16.07 o                         
   2   0   8       1434.65       1434.92        27.02 o                         
   3   0   8        186.43        194.75         3.18 o                         
   4   0   8         46.17         49.92         1.68 o                         
   5   0   8        111.56        116.87         2.21 o                         
   6   0   8        220.93        184.10        10.75 o                         
  -7   1   8        254.76        271.96         5.12 o                         
  -6   1   8        108.77        117.67         1.91 o                         
  -5   1   8        213.44        215.56         2.02 o                         
  -4   1   8       1128.49       1144.46         6.30 o                         
  -3   1   8        175.65        175.77         2.33 o                         
  -2   1   8        262.09        255.93         3.71 o                         
  -1   1   8         39.08         39.14         1.71 o                         
   0   1   8         52.04         46.63         3.90 o                         
   1   1   8         55.81         58.13         4.64 o                         
   2   1   8        122.60        129.61         3.48 o                         
   3   1   8         32.94         34.83         1.40 o                         
   4   1   8        141.79        154.88         3.13 o                         
   5   1   8         68.68         66.49         2.49 o                         
   6   1   8          5.09          4.85         0.85 o                         
  -7   2   8         52.64         54.12         1.95 o                         
  -6   2   8         41.71         44.96         1.60 o                         
  -5   2   8         56.82         61.18         1.17 o                         
  -4   2   8          8.12         10.36         0.76 o                         
  -3   2   8         97.03         96.15         1.57 o                         
  -2   2   8        120.04        126.34         3.17 o                         
  -1   2   8         18.15         17.58         2.77 o                         
   0   2   8        114.25        107.78         6.03 o                         
   1   2   8        203.56        204.43         2.27 o                         
   2   2   8          5.26          7.91         1.54 o                         
   3   2   8         18.14         23.78         1.32 o                         
   4   2   8         72.20         78.14         1.56 o                         
   5   2   8         12.40         17.41         1.23 o                         
  -6   3   8         30.48         31.65         1.13 o                         
  -5   3   8         19.69         23.72         1.07 o                         
  -4   3   8         12.43         14.71         1.07 o                         
  -3   3   8         18.21         18.75         1.14 o                         
  -2   3   8         24.57         29.25         1.51 o                         
  -1   3   8        161.16        175.71         2.85 o                         
   0   3   8        198.96        198.69         2.12 o                         
   1   3   8        260.67        266.89         2.71 o                         
   2   3   8         58.10         55.41         1.55 o                         
   3   3   8       1205.52       1256.71        20.47 o                         
   4   3   8         93.15        104.34         1.56 o                         
   5   3   8        178.06        173.91         3.10 o                         
  -6   4   8         81.98         88.31         2.07 o                         
  -5   4   8        183.09        181.64         2.00 o                         
  -4   4   8        351.28        342.57         3.01 o                         
  -3   4   8        404.75        396.08         3.01 o                         
  -2   4   8         20.95         20.67         1.06 o                         
  -1   4   8       2401.06       2401.41        16.88 o                         
   0   4   8        261.49        252.98         4.21 o                         
   1   4   8         62.75         67.71         1.63 o                         
   2   4   8          8.21         10.17         1.01 o                         
   3   4   8        499.04        542.22         6.56 o                         
   4   4   8         43.10         53.27         1.92 o                         
  -6   5   8        111.93        122.58         2.00 o                         
  -5   5   8        240.98        244.97         3.12 o                         
  -4   5   8         27.89         28.65         1.22 o                         
  -3   5   8         35.88         33.69         1.05 o                         
  -2   5   8        424.52        416.18         3.41 o                         
  -1   5   8         54.37         59.50         1.09 o                         
   0   5   8         52.36         49.66         1.07 o                         
   1   5   8         27.55         25.24         0.99 o                         
   2   5   8         17.31         18.89         1.06 o                         
   3   5   8          6.62         10.59         0.99 o                         
   4   5   8         26.00         24.62         0.99 o                         
  -6   6   8         10.36         12.32         1.59 o                         
  -5   6   8         36.44         32.19         1.31 o                         
  -4   6   8         32.47         28.87         1.29 o                         
  -3   6   8        108.44        105.38         2.78 o                         
  -2   6   8          5.90         10.07         1.97 o                         
  -1   6   8         32.66         36.60         1.62 o                         
   0   6   8        298.77        296.48         3.08 o                         
   1   6   8        166.03        171.06         1.80 o                         
   2   6   8         86.84         93.26         1.45 o                         
   3   6   8         39.45         40.98         1.31 o                         
  -6   7   8          6.59          9.56         1.49 o                         
  -5   7   8        382.41        380.41         7.62 o                         
  -4   7   8        248.04        256.13         4.39 o                         
  -3   7   8        244.62        246.81         5.74 o                         
  -2   7   8        257.79        258.83         4.04 o                         
  -1   7   8        161.09        162.02         2.77 o                         
   0   7   8        401.14        431.99         3.94 o                         
   1   7   8        175.57        181.45         2.35 o                         
   2   7   8        328.65        375.05         6.41 o                         
  -6   8   8        140.61        150.60         3.13 o                         
  -5   8   8        339.19        338.01        26.60 o                         
  -4   8   8        133.38        135.14         3.98 o                         
  -3   8   8        161.99        170.13         2.38 o                         
  -2   8   8         66.55         62.95         3.92 o                         
  -1   8   8         18.31         22.96         1.17 o                         
   0   8   8         23.18         24.07         1.34 o                         
   1   8   8         20.77         28.84         1.68 o                         
  -5   9   8          5.07          7.20         1.58 o                         
  -4   9   8          8.39         10.95         1.68 o                         
  -3   9   8        101.97        122.07         3.51 o                         
  -2   9   8         10.86         11.56         1.64 o                         
  -1   9   8          8.53         10.55         1.41 o                         
   0   9   8          7.22          9.72         0.94 o                         
   0  -9   9          7.85          6.89         0.80 o                         
   1  -9   9         19.64         16.64         0.74 o                         
   3  -9   9         47.31         42.92         1.33 o                         
  -2  -8   9          9.88          7.57         0.59 o                         
  -1  -8   9        127.68        131.01         2.55 o                         
   0  -8   9         78.94         89.53         3.09 o                         
   1  -8   9        268.52        308.17         4.18 o                         
   2  -8   9         57.62         60.61         1.98 o                         
   3  -8   9        183.11        193.11        10.04 o                         
   4  -8   9         55.10         50.88         3.26 o                         
  -2  -7   9         14.09         19.76         1.41 o                         
  -1  -7   9        175.26        203.38         5.26 o                         
   0  -7   9        236.46        270.61         3.59 o                         
   1  -7   9          7.69          7.85         1.69 o                         
   2  -7   9         11.08         14.50         1.17 o                         
   3  -7   9         55.54         54.57         1.24 o                         
   4  -7   9         16.90         17.04         1.02 o                         
   5  -7   9         31.22         27.15         2.72 o                         
  -4  -6   9         78.72         71.56         1.85 o                         
  -3  -6   9         80.52         76.71         2.83 o                         
  -2  -6   9        220.88        245.22         4.55 o                         
  -1  -6   9         48.15         50.78         1.60 o                         
   0  -6   9          4.40          5.51         1.05 o                         
   1  -6   9          8.02          9.69         1.28 o                         
   2  -6   9          4.65          7.88         1.05 o                         
   3  -6   9         49.45         44.92         1.32 o                         
   4  -6   9        155.73        169.60         2.62 o                         
   5  -6   9          7.02          7.53         0.90 o                         
  -5  -5   9          8.17          8.47         0.61 o                         
  -4  -5   9          4.74          4.85         2.07 o                         
  -3  -5   9        331.07        341.43         6.65 o                         
  -2  -5   9          8.33         10.39         1.35 o                         
  -1  -5   9         84.59         87.68         1.45 o                         
   0  -5   9        238.94        262.88         3.51 o                         
   1  -5   9        424.78        438.59         5.38 o                         
   2  -5   9         57.71         74.84         2.53 o                         
   3  -5   9        242.76        253.35         3.79 o                         
   4  -5   9        301.26        315.77         6.08 o                         
   5  -5   9         53.31         46.97         1.68 o                         
  -5  -4   9         80.87         86.71         2.15 o                         
  -4  -4   9        302.06        317.50         4.26 o                         
  -3  -4   9        374.15        402.92         7.31 o                         
  -2  -4   9         23.68         33.26         2.39 o                         
  -1  -4   9         33.06         36.98         1.16 o                         
   0  -4   9        410.30        446.86         4.02 o                         
   1  -4   9        388.95        394.26         5.09 o                         
   2  -4   9         18.07         22.10         2.84 o                         
   3  -4   9         67.85         77.76         2.11 o                         
   4  -4   9         27.28         30.13         1.93 o                         
   5  -4   9         11.90         10.62         0.93 o                         
   6  -4   9          5.84          5.35         0.61 o                         
  -6  -3   9         36.45         36.97         1.26 o                         
  -5  -3   9         25.44         33.69         1.13 o                         
  -4  -3   9        103.99        115.81         2.56 o                         
  -3  -3   9         27.41         31.79         3.21 o                         
  -2  -3   9         56.84         60.92         2.92 o                         
  -1  -3   9        259.76        261.10         2.60 o                         
   0  -3   9          4.91          7.18         1.05 o                         
   1  -3   9        131.02        136.17         6.77 o                         
   2  -3   9         11.48         11.41         2.67 o                         
   3  -3   9        192.68        186.03         3.36 o                         
   4  -3   9          4.35          4.79         0.92 o                         
   5  -3   9         35.31         35.29         1.03 o                         
   6  -3   9         33.38         28.04         0.93 o                         
  -6  -2   9         37.46         35.76         1.21 o                         
  -5  -2   9         42.34         38.14         1.17 o                         
  -4  -2   9          8.11          7.93         1.41 o                         
  -3  -2   9         17.10         16.60         1.78 o                         
  -2  -2   9        534.06        565.25         9.75 o                         
  -1  -2   9        180.38        177.95         2.23 o                         
   0  -2   9        217.97        234.11         2.71 o                         
   1  -2   9         91.09        106.36         3.09 o                         
   2  -2   9        540.28        543.58         9.38 o                         
   3  -2   9         10.74         14.26         1.21 o                         
   4  -2   9        542.52        544.87         5.42 o                         
   5  -2   9        285.74        284.80         5.48 o                         
   6  -2   9         55.59         43.84         1.21 o                         
  -6  -1   9        253.84        261.24         2.90 o                         
  -5  -1   9        116.71        124.39         1.62 o                         
  -4  -1   9          9.38         11.23         1.05 o                         
  -3  -1   9        172.00        180.65         2.47 o                         
  -2  -1   9       1830.54       1905.14        22.35 o                         
  -1  -1   9        203.12        206.53         4.73 o                         
   0  -1   9        421.46        443.03         5.01 o                         
   1  -1   9        109.21        122.83         3.39 o                         
   2  -1   9        269.53        266.96         4.13 o                         
   3  -1   9        420.75        440.14         5.75 o                         
   4  -1   9         56.58         58.56         2.21 o                         
   5  -1   9         24.48         26.12         0.93 o                         
  -6   0   9        178.62        183.27         2.07 o                         
  -5   0   9        133.99        132.21         1.99 o                         
  -4   0   9         55.86         61.55         1.23 o                         
  -3   0   9         33.14         33.41         1.09 o                         
  -2   0   9        255.73        254.79         3.52 o                         
  -1   0   9        353.58        348.66         4.28 o                         
   0   0   9        223.18        235.36         2.72 o                         
   1   0   9         99.80        100.79         1.70 o                         
   2   0   9         35.91         36.16         1.74 o                         
   3   0   9         50.20         53.53         1.76 o                         
   4   0   9         52.71         56.72         1.42 o                         
   5   0   9         39.14         46.61         1.24 o                         
  -6   1   9         40.00         42.45         1.59 o                         
  -5   1   9         28.90         27.05         1.20 o                         
  -4   1   9         51.54         52.44         1.15 o                         
  -3   1   9         98.25        105.14         1.48 o                         
  -2   1   9        120.74        125.42         7.28 o                         
  -1   1   9          5.19          7.07         1.26 o                         
   0   1   9        170.20        163.32         2.54 o                         
   1   1   9          5.89          8.34         1.28 o                         
   2   1   9         77.09         76.36         1.70 o                         
   3   1   9         17.21         17.01         2.31 o                         
   4   1   9         11.28         12.02         0.99 o                         
   5   1   9         95.73        102.67         1.73 o                         
  -6   2   9         49.19         49.16         1.74 o                         
  -5   2   9        145.85        151.43         1.56 o                         
  -4   2   9          8.91         10.69         0.86 o                         
  -3   2   9        101.23         99.85         1.61 o                         
  -2   2   9         11.44         11.75         1.54 o                         
  -1   2   9        278.61        282.25         3.93 o                         
   0   2   9        408.62        413.28         4.04 o                         
   1   2   9        427.78        456.92         4.85 o                         
   2   2   9        582.67        613.86         6.25 o                         
   3   2   9        120.73        133.85         3.39 o                         
   4   2   9        197.21        212.55         2.43 o                         
   5   2   9         38.27         28.93         1.45 o                         
  -6   3   9        120.48        133.85         2.08 o                         
  -5   3   9        369.21        375.52         3.56 o                         
  -4   3   9        524.67        529.79         5.40 o                         
  -3   3   9        403.79        403.27         3.50 o                         
  -2   3   9        126.41        121.46         1.97 o                         
  -1   3   9        679.12        657.12        11.32 o                         
   0   3   9        243.38        238.94         2.43 o                         
   1   3   9        130.49        124.53         1.76 o                         
   2   3   9        115.31        133.07         2.18 o                         
   3   3   9         74.06         74.74         2.53 o                         
   4   3   9          3.96          4.67         0.57 o                         
  -6   4   9         93.39         98.62         3.21 o                         
  -5   4   9         85.21         85.33         1.46 o                         
  -4   4   9         65.92         60.11         1.26 o                         
  -3   4   9         31.34         31.41         0.97 o                         
  -2   4   9         23.00         28.08         1.14 o                         
  -1   4   9        319.73        295.48         3.18 o                         
   0   4   9          6.99          5.12         1.18 o                         
   1   4   9        143.03        147.28         2.30 o                         
   2   4   9         29.88         25.57         1.14 o                         
   3   4   9         88.03         94.16         1.51 o                         
   4   4   9         41.48         47.99         1.36 o                         
  -6   5   9          4.88          7.05         1.05 o                         
  -5   5   9          6.15          6.60         1.08 o                         
  -4   5   9         20.76         18.05         1.32 o                         
  -3   5   9         12.67         16.05         0.97 o                         
  -2   5   9        443.10        431.63         3.49 o                         
  -1   5   9        126.54        119.78         1.35 o                         
   0   5   9         94.09         93.60         1.43 o                         
   1   5   9        122.96        117.85         2.05 o                         
   2   5   9         37.05         40.85         1.47 o                         
   3   5   9        588.93        615.87        11.37 o                         
  -6   6   9        203.00        203.40         2.83 o                         
  -5   6   9         55.37         58.73         1.37 o                         
  -4   6   9        350.11        341.86         5.05 o                         
  -3   6   9        783.69        787.36         6.87 o                         
  -2   6   9         51.37         55.32         1.97 o                         
  -1   6   9        450.05        420.80         7.72 o                         
   0   6   9        231.58        228.46         2.36 o                         
   1   6   9        349.27        370.65         3.80 o                         
   2   6   9         11.29         11.15         1.11 o                         
  -5   7   9        195.10        190.59         3.24 o                         
  -4   7   9        123.02        120.33         2.94 o                         
  -3   7   9         88.15         89.55         2.17 o                         
  -2   7   9         34.63         34.47         2.04 o                         
  -1   7   9          6.74          8.96         1.75 o                         
   0   7   9          9.67         12.35         0.99 o                         
   1   7   9         10.89         13.94         3.60 o                         
   2   7   9         97.22         93.28         5.11 o                         
  -4   8   9         27.95         25.32         1.62 o                         
  -3   8   9          9.70         13.13         1.11 o                         
  -2   8   9         27.45         31.51         1.14 o                         
  -1   8   9         32.20         33.84         1.93 o                         
   0   8   9          9.23         13.85         1.01 o                         
  -4   9   9         40.80         45.78         1.54 o                         
  -3   9   9          8.49          5.88         1.50 o                         
  -2   9   9        180.51        177.88         3.40 o                         
  -1   9   9          7.36          8.24         1.11 o                         
  -1  -8  10         81.94         67.17         1.29 o                         
   0  -8  10         34.89         36.12         1.21 o                         
   1  -8  10         30.43         29.64         1.54 o                         
   2  -8  10         10.62         10.90         0.74 o                         
   3  -8  10          8.89         11.67         0.95 o                         
  -2  -7  10         37.42         36.48         3.50 o                         
  -1  -7  10         25.20         26.86         2.27 o                         
   0  -7  10        127.52        138.22         2.06 o                         
   1  -7  10         10.38         11.99         1.92 o                         
   2  -7  10         38.74         40.82         1.05 o                         
   3  -7  10          7.62         11.17         1.51 o                         
   4  -7  10        150.51        147.25         2.77 o                         
  -3  -6  10          9.95         14.73         1.57 o                         
  -2  -6  10        101.50        103.51         1.80 o                         
  -1  -6  10        229.04        253.93         4.74 o                         
   0  -6  10         31.94         40.00         1.22 o                         
   1  -6  10        113.38        135.98         2.14 o                         
   2  -6  10         75.35         87.27         1.57 o                         
   3  -6  10        171.82        185.78         3.80 o                         
   4  -6  10        124.04        126.59         1.92 o                         
   5  -6  10         97.52         76.66         1.58 o                         
  -4  -5  10         11.56          9.26         0.78 o                         
  -3  -5  10        578.37        644.80        10.58 o                         
  -2  -5  10         31.00         38.62         1.29 o                         
  -1  -5  10         57.75         68.25         4.14 o                         
   0  -5  10         41.61         47.64         1.02 o                         
   1  -5  10         21.29         31.44         1.07 o                         
   2  -5  10          8.22         11.97         1.62 o                         
   3  -5  10          9.22         10.40         1.29 o                         
   4  -5  10          3.89          5.70         0.97 o                         
   5  -5  10         17.00         19.05         0.65 o                         
  -5  -4  10         35.58         33.85         0.86 o                         
  -4  -4  10         94.31        101.70         2.00 o                         
  -3  -4  10          4.56          4.72         2.39 o                         
  -2  -4  10         15.92         18.19         1.26 o                         
  -1  -4  10          4.85          6.59         1.11 o                         
   0  -4  10         10.88         12.68         1.15 o                         
   1  -4  10          9.83         13.26         1.36 o                         
   2  -4  10         78.31         75.51         3.43 o                         
   3  -4  10        181.88        190.19         2.86 o                         
   4  -4  10         28.47         31.92         1.83 o                         
   5  -4  10          5.38          4.48         0.62 o                         
  -5  -3  10          4.06          5.65         0.78 o                         
  -4  -3  10         45.24         45.90         1.33 o                         
  -3  -3  10         16.91         15.95         1.63 o                         
  -2  -3  10          6.65          8.14         0.91 o                         
  -1  -3  10         98.42         99.75         2.12 o                         
   0  -3  10        104.74        107.95         1.55 o                         
   1  -3  10        410.50        407.75        13.01 o                         
   2  -3  10        448.15        500.86         6.11 o                         
   3  -3  10         15.27         20.26         1.47 o                         
   4  -3  10        311.74        314.07         5.96 o                         
   5  -3  10        136.69        119.66         2.34 o                         
  -6  -2  10        137.37        136.97         1.78 o                         
  -5  -2  10         80.71         86.99         1.31 o                         
  -4  -2  10        239.85        254.53         3.02 o                         
  -3  -2  10        324.20        322.29         6.36 o                         
  -2  -2  10        151.31        165.84         3.97 o                         
  -1  -2  10         14.73         18.26         1.14 o                         
   0  -2  10        552.45        597.68         5.97 o                         
   1  -2  10        635.41        606.72         7.53 o                         
   2  -2  10         20.78         19.67         1.30 o                         
   3  -2  10         14.43         13.62         1.72 o                         
   4  -2  10         61.79         63.44         1.48 o                         
   5  -2  10          4.86          6.73         0.67 o                         
  -6  -1  10         85.44         94.26         2.34 o                         
  -5  -1  10         93.27        103.59         1.59 o                         
  -4  -1  10         30.70         32.60         1.23 o                         
  -3  -1  10        150.95        153.80         1.77 o                         
  -2  -1  10         16.37         18.71         1.48 o                         
  -1  -1  10          8.03         10.16         1.08 o                         
   0  -1  10        130.84        130.26         1.75 o                         
   1  -1  10          7.48         11.58         1.23 o                         
   2  -1  10         64.35         64.43         4.16 o                         
   3  -1  10         10.95         10.02         1.09 o                         
   4  -1  10         51.12         48.27         1.15 o                         
   5  -1  10         15.70         17.70         0.81 o                         
  -6   0  10         11.21         10.29         1.25 o                         
  -5   0  10        292.21        302.44         2.95 o                         
  -4   0  10         45.94         49.36         1.17 o                         
  -3   0  10         47.54         49.53         1.23 o                         
  -2   0  10        330.58        333.10         9.83 o                         
  -1   0  10        116.12        118.60         2.49 o                         
   0   0  10         87.62         83.51         1.56 o                         
   1   0  10         17.31         21.86         1.16 o                         
   2   0  10        205.39        202.98         4.26 o                         
   3   0  10         85.96         94.71         1.99 o                         
   4   0  10         88.09         92.80         2.11 o                         
   5   0  10        186.24        175.19         6.44 o                         
  -6   1  10         50.07         48.63         2.17 o                         
  -5   1  10         22.44         25.34         1.08 o                         
  -4   1  10         85.23         89.52         1.37 o                         
  -3   1  10         12.36         14.32         1.05 o                         
  -2   1  10       1357.06       1380.94        15.58 o                         
  -1   1  10        215.30        203.72         2.73 o                         
   0   1  10        369.64        364.74         5.85 o                         
   1   1  10         80.35         85.37         1.67 o                         
   2   1  10       1199.03       1221.31        11.36 o                         
   3   1  10        194.18        218.75         4.79 o                         
   4   1  10        147.41        160.81         3.00 o                         
  -6   2  10        328.42        338.40         5.37 o                         
  -5   2  10        470.28        483.15         4.26 o                         
  -4   2  10        358.60        367.00         3.14 o                         
  -3   2  10         10.74         13.89         1.08 o                         
  -2   2  10       1172.38       1154.42        21.33 o                         
  -1   2  10         44.04         36.35         1.57 o                         
   0   2  10        154.01        149.97         1.83 o                         
   1   2  10        133.20        129.71         2.03 o                         
   2   2  10         56.04         58.78         1.25 o                         
   3   2  10          4.14          5.17         1.08 o                         
   4   2  10          6.46          6.76         0.74 o                         
  -6   3  10         29.68         35.57         1.13 o                         
  -5   3  10        128.01        127.22         1.99 o                         
  -4   3  10         60.00         57.06         1.39 o                         
  -3   3  10         18.35         18.03         0.96 o                         
  -2   3  10        327.03        333.12         3.73 o                         
  -1   3  10        232.31        217.29         2.76 o                         
   0   3  10         55.40         52.04         1.89 o                         
   1   3  10          3.95          4.54         1.21 o                         
   2   3  10         14.79         15.37         1.00 o                         
   3   3  10         23.01         21.97         1.03 o                         
   4   3  10         11.81          9.31         0.76 o                         
  -5   4  10        286.80        288.49         2.73 o                         
  -4   4  10         48.47         47.41         1.54 o                         
  -3   4  10         10.86         11.56         1.09 o                         
  -2   4  10         78.77         74.33         1.25 o                         
  -1   4  10        515.92        503.30         4.39 o                         
   0   4  10        201.61        192.86         3.62 o                         
   1   4  10         96.79        102.45         1.41 o                         
   2   4  10        389.41        390.51         4.87 o                         
   3   4  10        122.21        133.75         2.60 o                         
  -6   5  10        173.28        170.18        10.77 o                         
  -5   5  10        207.73        209.20         4.15 o                         
  -4   5  10        197.25        195.73         2.52 o                         
  -3   5  10        410.78        412.03         5.19 o                         
  -2   5  10        328.62        326.61         3.08 o                         
  -1   5  10        198.76        203.40         3.22 o                         
   0   5  10        100.17        101.51         4.59 o                         
   1   5  10         15.39         16.54         0.95 o                         
   2   5  10         66.46         66.70         1.51 o                         
   3   5  10         13.13         10.85         0.60 o                         
  -5   6  10          8.21          9.50         0.72 o                         
  -4   6  10         26.04         22.65         1.12 o                         
  -3   6  10         35.38         33.44         1.01 o                         
  -2   6  10         29.20         33.43         1.51 o                         
  -1   6  10          3.97          6.66         1.34 o                         
   0   6  10          9.37         10.78         1.26 o                         
   1   6  10        184.62        218.37         2.83 o                         
   2   6  10          2.63          3.23         0.91 o                         
  -5   7  10         24.53         23.48         1.41 o                         
  -4   7  10         23.28         22.72         1.16 o                         
  -3   7  10          5.21          6.67         0.97 o                         
  -2   7  10         59.66         53.33         1.88 o                         
  -1   7  10          7.45          7.23         1.06 o                         
   0   7  10         28.56         34.59         1.68 o                         
   1   7  10         19.20         21.63         1.12 o                         
  -3   8  10         61.24         49.51         1.33 o                         
  -1   8  10        198.16        198.22         3.44 o                         
  -1  -7  11        104.24         93.93         1.74 o                         
   0  -7  11         91.42         89.51         1.91 o                         
   1  -7  11         54.88         69.57         2.62 o                         
   2  -7  11         41.55         47.44         2.90 o                         
  -2  -6  11         16.74         15.43         3.63 o                         
  -1  -6  11         57.32         67.02         1.25 o                         
   0  -6  11          6.83          8.92         1.30 o                         
   1  -6  11          4.13          5.17         1.05 o                         
   2  -6  11          3.57          4.76         0.94 o                         
   3  -6  11          9.70          9.39         1.21 o                         
   4  -6  11         34.02         23.91         0.72 o                         
  -3  -5  11        100.55        104.47         4.38 o                         
  -2  -5  11         23.79         24.85         0.99 o                         
  -1  -5  11          5.69          6.32         0.96 o                         
   0  -5  11         15.89         17.64         0.96 o                         
   1  -5  11         10.50         11.79         1.33 o                         
   2  -5  11          8.60          9.77         1.11 o                         
   3  -5  11         49.29         52.75         1.67 o                         
   4  -5  11         55.01         52.87         1.10 o                         
  -4  -4  11         31.57         29.20         0.76 o                         
  -3  -4  11        188.51        209.87         3.68 o                         
  -2  -4  11         18.09         17.88         0.79 o                         
  -1  -4  11        103.89        116.63         2.92 o                         
   0  -4  11         83.57        100.07         1.69 o                         
   1  -4  11        180.51        207.67         2.97 o                         
   2  -4  11        120.27        128.04         1.86 o                         
   3  -4  11        287.75        276.18         4.89 o                         
   4  -4  11         41.11         37.54         1.01 o                         
  -5  -3  11         27.35         27.39         0.89 o                         
  -4  -3  11        100.64        103.50         1.52 o                         
  -3  -3  11        242.00        255.09         3.51 o                         
  -2  -3  11         48.16         53.36         2.57 o                         
  -1  -3  11        107.00        118.25         2.84 o                         
   0  -3  11         83.75         84.51         2.05 o                         
   1  -3  11         25.58         28.45         2.05 o                         
   2  -3  11        178.25        195.48         3.58 o                         
   3  -3  11         95.63         96.51         3.25 o                         
   4  -3  11         31.20         38.08         1.07 o                         
  -5  -2  11         27.60         28.86         0.78 o                         
  -4  -2  11          7.55          9.95         1.27 o                         
  -3  -2  11          5.46          6.00         1.19 o                         
  -2  -2  11         14.69         17.95         1.83 o                         
  -1  -2  11        104.39        104.28         1.71 o                         
   0  -2  11         11.12          9.60         1.08 o                         
   1  -2  11         27.73         28.62         1.11 o                         
   2  -2  11        287.75        283.46         3.61 o                         
   3  -2  11          5.96          7.38         0.77 o                         
   4  -2  11         11.16         14.00         1.20 o                         
  -5  -1  11         11.45         15.17         0.80 o                         
  -4  -1  11         27.02         28.93         1.49 o                         
  -3  -1  11         13.25         13.02         1.02 o                         
  -2  -1  11         77.81         82.56         1.71 o                         
  -1  -1  11        111.30        119.50         1.84 o                         
   0  -1  11         88.94         87.70         1.90 o                         
   1  -1  11        127.91        121.87         1.99 o                         
   2  -1  11         60.87         70.23         1.32 o                         
   3  -1  11        209.29        220.32         3.17 o                         
   4  -1  11        250.09        265.12         4.73 o                         
  -6   0  11        135.82        131.21         3.02 o                         
  -5   0  11         13.35         17.40         1.20 o                         
  -4   0  11        160.87        167.39         1.70 o                         
  -3   0  11        476.64        501.84         4.88 o                         
  -2   0  11        403.02        424.27        10.54 o                         
  -1   0  11        356.54        365.14         3.88 o                         
   0   0  11        142.13        144.97         2.45 o                         
   1   0  11        586.34        567.63         5.69 o                         
   2   0  11        302.40        319.42         4.19 o                         
   3   0  11        170.28        180.32         3.93 o                         
   4   0  11        114.19        114.24         2.38 o                         
  -6   1  11        147.00        147.00         2.76 o                         
  -5   1  11        163.12        167.39         2.53 o                         
  -4   1  11         59.21         66.00         1.32 o                         
  -3   1  11        493.58        498.46         3.89 o                         
  -2   1  11        341.02        337.23         7.76 o                         
  -1   1  11         17.19         15.25         1.18 o                         
   0   1  11          6.91          7.47         0.99 o                         
   1   1  11         43.19         38.77         1.03 o                         
   2   1  11         80.78         76.22         1.24 o                         
   3   1  11          3.33          4.24         0.74 o                         
   4   1  11         22.43         23.00         0.89 o                         
  -6   2  11         59.74         56.38         1.77 o                         
  -5   2  11          6.43          7.36         1.03 o                         
  -4   2  11          7.51          9.45         1.03 o                         
  -3   2  11          6.68         11.32         1.45 o                         
  -2   2  11        325.60        318.73         6.25 o                         
  -1   2  11          9.27         12.22         1.64 o                         
   0   2  11         64.98         62.46         1.37 o                         
   1   2  11        169.20        156.37         2.13 o                         
   2   2  11         70.65         77.15         3.48 o                         
   3   2  11         76.93         73.52         1.09 o                         
  -6   3  11        123.62        109.71         2.13 o                         
  -5   3  11         59.70         60.50         1.21 o                         
  -4   3  11         63.58         64.86         1.88 o                         
  -3   3  11         81.56         85.31         2.16 o                         
  -2   3  11        145.46        143.26         2.57 o                         
  -1   3  11        317.93        296.30         3.26 o                         
   0   3  11        437.55        436.85         5.41 o                         
   1   3  11         87.10         96.93         2.51 o                         
   2   3  11        236.17        234.87         3.18 o                         
   3   3  11         82.32         68.56         1.14 o                         
  -5   4  11        371.65        368.99         5.25 o                         
  -4   4  11        618.14        589.87        23.95 o                         
  -3   4  11        284.67        296.87         3.93 o                         
  -2   4  11        567.48        556.41         8.11 o                         
  -1   4  11        137.39        129.36         1.78 o                         
   0   4  11         99.65        105.87         2.02 o                         
   1   4  11         27.69         30.88         1.16 o                         
   2   4  11          4.56          5.48         1.00 o                         
  -5   5  11          4.89          5.82         1.25 o                         
  -4   5  11          4.44          3.53         0.83 o                         
  -3   5  11         94.89        101.62         1.89 o                         
  -2   5  11          9.81         12.14         1.63 o                         
  -1   5  11         28.08         31.06         1.74 o                         
   0   5  11         25.95         25.15         1.24 o                         
   1   5  11         42.38         38.68         1.77 o                         
  -5   6  11         16.70         13.44         0.89 o                         
  -4   6  11          7.69          7.38         0.62 o                         
  -3   6  11         13.72         12.89         0.71 o                         
  -2   6  11         11.86         10.62         1.55 o                         
  -1   6  11         26.95         25.43         3.82 o                         
   0   6  11         96.80        112.10         2.78 o                         
   1   6  11          7.56          8.26         0.85 o                         
  -3   7  11        367.41        310.34         5.05 o                         
  -2   7  11         54.33         46.45         1.23 o                         
  -1   7  11        204.48        176.69         3.09 o                         
   0  -6  12          3.99          3.69         0.68 o                         
   2  -6  12         18.81         13.63         0.57 o                         
  -2  -5  12         53.67         54.54         1.55 o                         
  -1  -5  12         84.53         86.57         1.34 o                         
   0  -5  12         67.32         63.28         1.70 o                         
   1  -5  12        240.66        274.62         3.43 o                         
   2  -5  12         17.46         18.42         0.97 o                         
   3  -5  12        388.91        282.09         4.57 o                         
  -3  -4  12         47.46         54.21         1.61 o                         
  -2  -4  12         11.23         12.97         1.57 o                         
  -1  -4  12         90.23         97.06         1.65 o                         
   0  -4  12          5.85          8.47         0.91 o                         
   1  -4  12         11.69         12.69         1.83 o                         
   2  -4  12         41.70         32.16         1.38 o                         
   3  -4  12          4.85          4.68         0.78 o                         
  -3  -3  12          4.63          5.80         0.79 o                         
  -2  -3  12          4.09          4.70         1.09 o                         
  -1  -3  12        132.29        127.19         2.04 o                         
   0  -3  12          3.67          5.23         1.00 o                         
   1  -3  12          4.11          5.93         1.37 o                         
   2  -3  12         26.63         20.60         1.36 o                         
   3  -3  12         52.95         48.65         1.01 o                         
  -4  -2  12         10.52         12.11         1.47 o                         
  -3  -2  12        110.62        110.95         5.55 o                         
  -2  -2  12          7.81          8.43         1.96 o                         
  -1  -2  12         45.81         48.86         1.44 o                         
   0  -2  12        261.62        270.01         4.91 o                         
   1  -2  12        277.79        277.69         3.54 o                         
   2  -2  12        109.16        107.06         2.60 o                         
   3  -2  12        163.98        133.63         3.17 o                         
  -5  -1  12        120.97        109.69         2.03 o                         
  -4  -1  12         43.85         41.85         2.85 o                         
  -3  -1  12        395.72        424.42         5.18 o                         
  -2  -1  12        172.34        184.39         2.24 o                         
  -1  -1  12        440.88        426.11         8.04 o                         
   0  -1  12        308.14        289.35         3.75 o                         
   1  -1  12        259.28        263.11         6.68 o                         
   2  -1  12         67.07         65.19         1.89 o                         
   3  -1  12         96.47         82.41         1.12 o                         
  -5   0  12         94.92         84.66         1.72 o                         
  -4   0  12         25.62         25.44         2.73 o                         
  -3   0  12        136.22        139.49         1.88 o                         
  -2   0  12         13.68         14.15         1.04 o                         
  -1   0  12         51.99         49.61         1.77 o                         
   0   0  12         40.70         36.14         1.27 o                         
   1   0  12         16.23         16.11         0.87 o                         
   2   0  12          4.40          4.01         0.60 o                         
   3   0  12         24.26         23.88         0.81 o                         
  -5   1  12          8.86          9.08         1.40 o                         
  -4   1  12          5.08          6.11         0.73 o                         
  -3   1  12          4.26          6.49         1.44 o                         
  -2   1  12        128.10        124.66         1.79 o                         
  -1   1  12          7.08          7.08         0.93 o                         
   0   1  12          5.75          5.11         0.98 o                         
   1   1  12        110.23        102.51         1.49 o                         
   2   1  12        117.82        119.17         1.84 o                         
   3   1  12         66.38         55.47         4.23 o                         
  -5   2  12         22.72         21.36         1.40 o                         
  -4   2  12         34.09         38.37         1.07 o                         
  -3   2  12        692.07        682.85         7.79 o                         
  -2   2  12        102.86         95.16         2.23 o                         
  -1   2  12        100.45         97.77         2.74 o                         
   0   2  12         56.23         54.27         1.95 o                         
   1   2  12        395.15        362.37         6.28 o                         
   2   2  12         91.28         93.32         2.09 o                         
  -5   3  12        133.95        116.48         2.30 o                         
  -4   3  12         21.58         19.09         1.49 o                         
  -3   3  12        232.59        223.86         3.03 o                         
  -2   3  12          7.46          6.86         1.07 o                         
  -1   3  12         28.80         26.47         1.85 o                         
   0   3  12         22.50         24.69         1.07 o                         
   1   3  12          3.97          5.14         0.61 o                         
   2   3  12          3.97          5.07         1.65 o                         
  -5   4  12          7.47          5.32         0.51 o                         
  -4   4  12         74.58         70.30         1.37 o                         
  -3   4  12        221.22        217.14         2.83 o                         
  -2   4  12          5.79          6.05         0.99 o                         
  -1   4  12          3.07          3.25         1.33 o                         
   0   4  12         90.34         76.40         3.47 o                         
   1   4  12          3.34          2.01         0.72 o                         
  -4   5  12          4.86          4.42         1.04 o                         
  -3   5  12         29.60         24.23         0.86 o                         
  -2   5  12        146.35        118.40         5.21 o                         
  -1   5  12        189.14        158.52         3.03 o                         
   0   5  12         91.81         87.13         1.85 o                         
  -3   6  12         22.23         18.38         0.80 o                         
  -2   6  12        221.95        159.53         2.75 o                         
   0  -4  13          3.73          4.24         0.63 o                         
   1  -4  13         30.27         24.62         0.87 o                         
  -2  -3  13        180.71        147.78         2.60 o                         
  -1  -3  13         48.61         43.16         1.11 o                         
   0  -3  13         38.68         34.29         1.15 o                         
   1  -3  13        537.11        468.39         7.44 o                         
  -3  -2  13        277.03        240.59         4.04 o                         
  -2  -2  13         42.01         42.68         1.37 o                         
  -1  -2  13        163.43        159.92        11.08 o                         
   0  -2  13        140.23        126.04         3.78 o                         
   1  -2  13        204.11        190.33         3.42 o                         
   2  -2  13          7.85          3.82         0.70 o                         
  -3  -1  13         19.43         18.93         2.56 o                         
  -2  -1  13          4.04          6.00         0.93 o                         
  -1  -1  13         18.65         18.09         0.64 o                         
   0  -1  13          3.68          4.16         0.68 o                         
   1  -1  13          7.87          6.97         0.95 o                         
   2  -1  13          6.13          4.98         0.74 o                         
  -4   0  13          8.38          8.74         0.97 o                         
  -3   0  13         42.49         39.33         1.51 o                         
  -2   0  13         22.90         20.13         0.77 o                         
  -1   0  13         17.61         16.11         0.92 o                         
   0   0  13        186.71        163.40         2.59 o                         
   1   0  13          8.36          6.99         0.93 o                         
  -4   1  13         48.62         36.68         1.15 o                         
  -3   1  13         31.06         32.04         3.78 o                         
  -2   1  13        372.51        341.64        10.36 o                         
  -1   1  13        133.38        122.57         1.90 o                         
   0   1  13         20.49         17.49         1.19 o                         
   1   1  13         74.32         62.65         1.55 o                         
   2   1  13         58.92         34.56         0.87 o                         
  -4   2  13         76.49         58.41         1.34 o                         
  -3   2  13        292.18        264.43         4.58 o                         
  -2   2  13         21.90         22.52         1.05 o                         
  -1   2  13         49.25         43.82         1.12 o                         
   0   2  13         16.60         18.55         0.98 o                         
   1   2  13          5.44          4.51         0.58 o                         
  -4   3  13          4.05          2.30         0.56 o                         
  -3   3  13         24.62         20.69         0.81 o                         
  -2   3  13         43.92         38.68         0.98 o                         
  -1   3  13         25.56         18.13         1.16 o                         
   0   3  13          5.65          5.06         0.70 o                         
  -3   4  13         66.62         41.98         2.93 o                         
  -2   4  13        168.11        110.40         9.23 o                         
  -1   4  13        151.56        107.43         2.03 o                         
  -2   0  14         75.13         43.51         0.99 o                         
  -1   0  14         95.44         67.57         1.38 o                         
                                                                                
