# Supplementary material for: Synthesis and crystal structure of diiso­thio­cyanato­tetra­kis­(4-methyl­pyridine N-oxide)cobalt(II) and diiso­thio­cyanato­tris­(4-methyl­pyridine N-oxide)cobalt(II) showing two different metal coordination polyhedra
Source: Acta Crystallogr E Crystallogr Commun. 2024 Jan 26;80(Pt 2):174–9. doi: 10.1107/S2056989024000471 (PMC10848974; doi:10.1107/S2056989024000471)
Supplement: Supplementary file 3 [file e-80-00174-2sup3.hkl]

data_2                                                                          
_shelx_title ' IJ1053K_auto in P-1 No2' 
_shelx_refln_list_code          4                                               
_shelx_F_calc_maximum      262.03                                               
_exptl_crystal_F_000      1036.00                                               
_reflns_d_resolution_high  0.7820                                               
                                                                                
loop_                                                                           
 _space_group_symop_operation_xyz                                               
 'x, y, z'                                                                      
 '-x, -y, -z'                                                                   
                                                                                
_cell_length_a    11.7033                                                       
_cell_length_b    12.5528                                                       
_cell_length_c    17.5256                                                       
_cell_angle_alpha  93.504                                                       
_cell_angle_beta   91.863                                                       
_cell_angle_gamma 115.071                                                       
                                                                                
_shelx_F_squared_multiplier     1.000                                           
                                                                                
loop_                                                                           
 _refln_index_h                                                                 
 _refln_index_k                                                                 
 _refln_index_l                                                                 
 _refln_F_squared_calc                                                          
 _refln_F_squared_meas                                                          
 _refln_F_squared_sigma                                                         
 _refln_observed_status                                                         
   0   0   1          0.01          0.64         0.03 o                         
   0   0   2       6566.39       7749.17         1.06 o                         
   0   0  -3        103.75        113.74         0.13 o                         
   0   0  -4      56832.43      61695.43         3.72 o                         
   0   0   5        208.65        222.03         0.21 o                         
   0   0   6      55978.23      61392.42         3.33 o                         
   0   0  -7        235.69        216.88         4.44 o                         
   0   0  -8       1442.16       1347.77        10.11 o                         
   0   0   9         20.38         30.20         3.55 o                         
   0   0 -10         48.56         70.68         2.93 o                         
   0   0 -11        936.12        856.23         7.40 o                         
   0   0  12       1251.13       1113.05         1.37 o                         
   0   0  13       1086.79       1027.13         1.44 o                         
   0   0 -14        561.39        562.35         0.75 o                         
   0   0 -15          5.92          7.24         4.88 o                         
   0   0 -16        622.83        628.88         9.13 o                         
   0   0  17        446.11        476.20         0.88 o                         
   0   0 -18         36.51         41.70         3.05 o                         
   0   0  19        103.36        105.10         0.37 o                         
   0   0 -20         52.09         54.16         0.24 o                         
   0   0 -21          1.58          2.65         1.66 o                         
   0   0  22         11.79         16.29         1.44 o                         
   0  -1  22         41.35         38.11         1.17 o                         
   0  -1  21         10.16          7.05         2.01 o                         
   0   1 -20          8.54          8.76         1.23 o                         
   0  -1  19         75.65         78.56         1.97 o                         
   0   1 -18         67.26         67.08         2.31 o                         
   0  -1  17        130.67        129.70         2.40 o                         
   0   1 -16        797.15        826.34         5.26 o                         
   0   1 -15        376.39        385.46         3.88 o                         
   0   1 -14        349.46        367.55         4.97 o                         
   0   1 -13        142.48        159.36         5.20 o                         
   0  -1  12       2331.96       2215.13        12.13 o                         
   0   1 -11       2420.32       2312.11        11.98 o                         
   0   1 -10       2840.32       2879.19        18.50 o                         
   0   1  -9        429.57        438.76         7.76 o                         
   0   1  -8        180.61        192.64         3.31 o                         
   0  -1   7        410.17        452.66         4.11 o                         
   0  -1   6        195.04        159.56         2.54 o                         
   0  -1   5      16496.86      17748.56        19.14 o                         
   0   1  -4      16756.77      16379.95        11.16 o                         
   0  -1   3        531.90        531.73         2.09 o                         
   0   1  -2       2729.77       2911.61         5.14 o                         
   0   1  -1      10350.45      10184.12         7.88 o                         
   0   1   0         99.79         99.36         1.08 o                         
   0   1   1       9646.91      10210.58        10.80 o                         
   0  -1  -2       6377.34       6414.47         5.63 o                         
   0  -1  -3         58.16         52.01         1.10 o                         
   0  -1  -4       7693.48       7956.29         7.93 o                         
   0  -1  -5       7607.62       8138.79        12.33 o                         
   0  -1  -6         46.95         69.98         2.17 o                         
   0   1   7        106.79        128.18         2.91 o                         
   0  -1  -8        738.37        772.55         5.90 o                         
   0   1   9         17.60         18.76         2.54 o                         
   0   1  10       1857.04       1818.66         6.54 o                         
   0   1  11        603.30        537.62         4.88 o                         
   0  -1 -12       1197.75       1072.64         6.85 o                         
   0  -1 -13        252.28        260.47         4.52 o                         
   0  -1 -14        421.26        410.62         3.26 o                         
   0   1  15         17.02         17.26         2.07 o                         
   0   1  16       1310.14       1318.17         4.70 o                         
   0  -1 -17        395.68        395.77         3.50 o                         
   0  -1 -18          0.19          3.64         2.77 o                         
   0   1  19        535.70        560.79         2.69 o                         
   0  -1 -20        282.92        287.72         1.78 o                         
   0   1  21         12.59         13.74         1.00 o                         
   0   1  22         87.44         60.70         1.08 o                         
   0  -2  22         30.40         21.00         0.77 o                         
   0   2 -21        412.27        453.05         2.21 o                         
   0  -2  20          8.45          8.68         2.34 o                         
   0   2 -19          7.52          9.08         1.69 o                         
   0  -2  18         80.98         78.59         2.21 o                         
   0   2 -17        466.27        481.71         2.95 o                         
   0   2 -16        269.45        274.18         3.10 o                         
   0   2 -15        968.53        974.31         4.24 o                         
   0   2 -14          8.23          8.89         2.96 o                         
   0   2 -13        226.23        224.58         5.78 o                         
   0   2 -12          0.07          6.92         3.78 o                         
   0   2 -11        818.60        805.55         8.16 o                         
   0  -2  10         40.63         29.51         2.16 o                         
   0  -2   9       3800.95       3813.72        10.13 o                         
   0   2  -8       2294.28       2274.13         9.57 o                         
   0   2  -7        838.29        869.84         5.81 o                         
   0   2  -6        584.72        620.55         3.20 o                         
   0  -2   5         56.60         88.40         1.19 o                         
   0   2  -4       3957.00       3928.35         7.18 o                         
   0  -2   3       1026.14        994.77         2.22 o                         
   0   2  -2       1602.07       1616.15         2.56 o                         
   0   2  -1         67.79         60.66         2.16 o                         
   0  -2   0        327.88        330.14         2.06 o                         
   0   2   1         49.52         59.78         0.78 o                         
   0  -2  -2       2347.62       2419.90         7.62 o                         
   0   2   3       2543.66       2467.38         8.78 o                         
   0  -2  -4       4914.38       4743.05         6.55 o                         
   0  -2  -5         94.88        130.04         1.56 o                         
   0   2   6       1598.75       1563.45         4.58 o                         
   0  -2  -7       1497.27       1337.99         6.71 o                         
   0   2   8       3794.37       3802.16        20.69 o                         
   0   2   9       5360.72       5542.59        25.68 o                         
   0   2  10       1408.08       1346.07        13.85 o                         
   0   2  11        436.43        415.51         8.77 o                         
   0   2  12         14.74         16.29         5.16 o                         
   0   2  13        406.38        410.47        10.24 o                         
   0   2  14         94.44         92.67         2.54 o                         
   0  -2 -15        344.85        325.00         3.53 o                         
   0  -2 -16        143.43        134.38         3.66 o                         
   0   2  17         66.90         61.61         4.82 o                         
   0   2  18        547.82        545.03         4.26 o                         
   0  -2 -19         25.93         19.21         2.28 o                         
   0  -2 -20         80.68         74.14         1.73 o                         
   0  -2 -21         39.70         30.94         1.11 o                         
   0  -3  21          0.18         -1.37         1.65 o                         
   0   3 -20         40.70         40.98         2.20 o                         
   0   3 -19         16.97         16.80         1.37 o                         
   0  -3  18          1.57          3.46         1.64 o                         
   0  -3  17        104.30        103.10         2.46 o                         
   0   3 -16        171.04        164.24         3.29 o                         
   0   3 -15        699.90        699.29         4.40 o                         
   0   3 -14         66.98         71.11         2.55 o                         
   0   3 -13        171.10        157.37         5.32 o                         
   0   3 -13        185.74        153.58         5.50 o                         
   0   3 -12          2.53          8.03         3.86 o                         
   0   3 -12        141.36        148.89         5.18 o                         
   0   3 -11       1832.73       1967.97        11.92 o                         
   0   3 -11       1882.40       1862.68         9.02 o                         
   0   3 -10       2622.05       2565.40        12.97 o                         
   0   3 -10       2658.56       2440.83         9.53 o                         
   0   3  -9        759.44        845.90         5.30 o                         
   0   3  -8       2693.81       2730.55         6.59 o                         
   0   3  -7       5882.71       5737.46         9.51 o                         
   0   3  -6         60.75         59.58         1.11 o                         
   0   3  -5       2522.43       2492.24         4.97 o                         
   0   3  -4       6027.69       5797.28         8.91 o                         
   0   3  -3       2891.66       2828.62         5.68 o                         
   0   3  -2       2569.07       2697.64         5.05 o                         
   0   3  -1       2350.36       2515.12         6.64 o                         
   0   3   0         86.55        100.26         1.38 o                         
   0  -3  -1       2008.43       1979.62         7.63 o                         
   0   3   2       4820.72       4918.68        12.95 o                         
   0  -3  -3       2175.36       2220.62        14.23 o                         
   0  -3  -4       2124.58       2106.30         8.85 o                         
   0  -3  -5       6906.08       7068.86        13.65 o                         
   0   3   6        801.56        806.48         5.00 o                         
   0   3   7       1870.83       1649.11        10.42 o                         
   0   3   8       3626.38       3651.54        21.90 o                         
   0  -3  -9        185.51        223.96         3.79 o                         
   0   3  10        252.37        220.86         4.01 o                         
   0   3  11        705.42        684.85         5.88 o                         
   0   3  12         74.42         60.83         4.74 o                         
   0  -3 -13        105.70         91.95         2.63 o                         
   0   3  14         36.35         33.27         2.33 o                         
   0  -3 -15         29.30         23.57         2.60 o                         
   0   3  16        322.22        308.73         4.24 o                         
   0   3  17         95.06         99.24         2.61 o                         
   0   3  18        134.46        133.57         2.42 o                         
   0   3  19        147.73        137.05         2.34 o                         
   0  -3 -20         22.43         22.77         1.34 o                         
   0  -3 -21         11.54          8.80         0.79 o                         
   0  -4  21         34.90         35.67         1.38 o                         
   0   4 -20         99.16         96.97         2.23 o                         
   0   4 -19        143.49        135.63         3.11 o                         
   0   4 -18        246.78        248.04         2.74 o                         
   0   4 -17        121.12        117.88         3.64 o                         
   0   4 -16        422.70        429.12         5.19 o                         
   0   4 -15         16.46         19.41         2.93 o                         
   0   4 -14        325.10        323.84         3.09 o                         
   0   4 -13        538.90        500.17         6.79 o                         
   0   4 -12       1177.20       1140.93         8.92 o                         
   0   4 -11        360.40        326.34         4.84 o                         
   0   4 -10        305.84        282.70         4.37 o                         
   0   4  -9        119.15        168.17         3.64 o                         
   0   4  -8        815.92        787.58         5.30 o                         
   0   4  -7       3496.42       3405.12        11.13 o                         
   0   4  -6        245.61        245.88         3.22 o                         
   0   4  -5        450.66        399.79         3.66 o                         
   0   4  -4        661.94        740.63         6.35 o                         
   0   4  -3        221.72        226.15         2.26 o                         
   0   4  -2         39.75         45.28         1.92 o                         
   0   4  -1        171.71        219.55         2.15 o                         
   0   4   0        591.81        733.04         4.62 o                         
   0   4   1         16.46         16.88         1.63 o                         
   0   4   2        484.47        546.86         6.90 o                         
   0  -4  -3        194.12        202.83         5.05 o                         
   0   4   4        614.81        649.06         6.37 o                         
   0  -4  -5        811.01        786.91         8.52 o                         
   0  -4  -6        973.78        929.89         9.18 o                         
   0   4   7        160.89        163.82         4.22 o                         
   0   4   8         84.18         88.90         5.73 o                         
   0   4   9        577.00        605.67         6.28 o                         
   0   4  10        820.74        756.53         8.13 o                         
   0   4  11        588.91        546.86         7.47 o                         
   0  -4 -12        841.52        845.95         4.87 o                         
   0  -4 -13        420.52        411.63         3.64 o                         
   0   4  14         12.43         13.67         3.01 o                         
   0  -4 -15        115.15        114.89         3.24 o                         
   0   4  16        473.53        482.43         4.78 o                         
   0  -4 -17        314.58        324.34         4.72 o                         
   0  -4 -18        664.86        703.13         5.13 o                         
   0  -4 -19         45.51         46.93         1.85 o                         
   0   4  20        130.52        140.45         1.53 o                         
   0   5 -21        200.13        178.35         2.07 o                         
   0   5 -20         31.16         31.27         0.94 o                         
   0   5 -19        210.68        237.86         2.44 o                         
   0   5 -18         64.83         64.55         2.48 o                         
   0   5 -17        122.14        128.93         2.38 o                         
   0   5 -16        371.47        360.86         2.52 o                         
   0   5 -15        328.97        330.30         2.34 o                         
   0   5 -14       1558.28       1514.18         4.39 o                         
   0   5 -14       1573.89       1543.45         9.23 o                         
   0   5 -13        146.92        147.58         2.34 o                         
   0   5 -13        223.42        210.66         5.90 o                         
   0   5 -12        103.67         99.76         3.60 o                         
   0   5 -11         79.63         80.06         3.31 o                         
   0   5 -10       1290.41       1196.33         7.19 o                         
   0   5  -9       1412.87       1294.71         7.17 o                         
   0   5  -8       1578.87       1456.19         8.87 o                         
   0   5  -8       1870.78       1574.77         7.27 o                         
   0   5  -7         60.95         60.35         3.30 o                         
   0   5  -6         61.35         63.70         3.28 o                         
   0   5  -5        454.01        573.59         5.04 o                         
   0   5  -4         82.26         70.87         2.72 o                         
   0   5  -3        178.35        148.58         1.81 o                         
   0  -5   2       5189.42       5232.43         9.51 o                         
   0   5  -1       3111.26       3022.60         5.83 o                         
   0   5   0       2054.03       2022.68         5.22 o                         
   0   5   1       1873.10       1732.54         5.88 o                         
   0   5   2       1952.80       1839.23         7.99 o                         
   0  -5  -3          4.71          4.57         2.23 o                         
   0   5   4         30.18         37.93         2.60 o                         
   0   5   5         60.14         51.39         2.86 o                         
   0  -5  -6        724.10        595.03         3.79 o                         
   0   5   7       1483.27       1491.34         6.89 o                         
   0   5   8       2236.88       2087.97         7.47 o                         
   0   5   9         43.24         33.87         3.09 o                         
   0  -5 -10        241.02        216.46         3.93 o                         
   0  -5 -11         77.44         71.80         3.95 o                         
   0  -5 -12        388.74        367.26         2.97 o                         
   0   5  13         79.35         75.05         2.43 o                         
   0   5  14        972.84        961.69         4.04 o                         
   0  -5 -15          7.89          7.97         1.72 o                         
   0   5  16         49.75         54.62         2.20 o                         
   0   5  17         45.55         50.87         2.32 o                         
   0  -5 -18         44.74         46.98         1.88 o                         
   0  -5 -19          2.02          2.51         1.02 o                         
   0  -5 -20         10.83          8.75         0.99 o                         
   0   6 -21         12.67          9.39         0.86 o                         
   0   6 -20          1.13          2.20         1.86 o                         
   0   6 -19         27.22         26.18         1.35 o                         
   0   6 -18          0.61          0.27         1.92 o                         
   0   6 -17         22.59         29.23         1.95 o                         
   0   6 -16        255.41        250.86         2.82 o                         
   0   6 -15         76.42         83.03         1.74 o                         
   0   6 -14         10.85         10.21         1.69 o                         
   0   6 -13         24.51         23.08         1.71 o                         
   0   6 -12         26.12         26.51         1.63 o                         
   0   6 -11       2494.28       2357.34        10.38 o                         
   0   6 -10         19.98         18.41         3.12 o                         
   0   6  -9       2525.30       2367.07         8.88 o                         
   0   6  -8         44.85         41.16         2.37 o                         
   0   6  -7         12.19         12.00         1.54 o                         
   0   6  -6         42.59         55.24         2.32 o                         
   0   6  -5       9716.15       9855.54        19.92 o                         
   0   6  -4        334.73        342.98         3.90 o                         
   0   6  -3       1448.38       1169.06         6.14 o                         
   0  -6   2        136.14        148.02         2.31 o                         
   0  -6   1          7.65         12.27         1.58 o                         
   0   6   0        475.45        502.88         2.82 o                         
   0   6   1        102.22         92.36         2.10 o                         
   0   6   2        668.07        682.77         4.56 o                         
   0   6   3       5716.63       5433.13        10.00 o                         
   0   6   4         81.97         65.06         2.22 o                         
   0   6   5       1183.04       1115.98         5.18 o                         
   0  -6  -6        435.91        404.14         3.57 o                         
   0  -6  -7        468.21        419.85         4.23 o                         
   0   6   8       1139.92       1047.58         5.95 o                         
   0   6   9       2332.98       1940.38         9.14 o                         
   0   6  10         91.04         83.61         2.43 o                         
   0  -6 -11        733.39        757.04         3.04 o                         
   0  -6 -12          5.52          9.15         1.87 o                         
   0   6  13        181.68        192.58         2.35 o                         
   0  -6 -14        574.23        550.04         3.57 o                         
   0  -6 -15        122.35        131.93         2.38 o                         
   0   6  16        144.60        143.48         2.08 o                         
   0   6  17        113.36        110.22         1.71 o                         
   0  -6 -18          7.62          7.14         1.34 o                         
   0   6  19         38.66         33.34         1.36 o                         
   0   7 -20         40.86         38.61         1.45 o                         
   0   7 -19         70.64         87.69         2.65 o                         
   0   7 -18         69.35         70.96         1.24 o                         
   0   7 -17        115.02        124.03         1.98 o                         
   0   7 -16        154.32        155.87         2.38 o                         
   0   7 -16        177.49        183.58         5.79 o                         
   0   7 -15        180.33        194.29         2.79 o                         
   0   7 -15        188.80        207.68         5.03 o                         
   0   7 -14        138.35        136.73         2.94 o                         
   0   7 -14        142.91        145.83         3.87 o                         
   0   7 -13        107.93        103.64         3.66 o                         
   0   7 -13        240.87        231.72         3.65 o                         
   0   7 -12          3.19          5.00         2.42 o                         
   0   7 -12        154.82        148.71         3.66 o                         
   0   7 -11         27.56         35.57         2.64 o                         
   0   7 -11        134.90        138.21         4.17 o                         
   0   7 -10       1221.55       1241.15         5.92 o                         
   0   7 -10       1429.60       1358.50         6.37 o                         
   0   7  -9        696.33        694.78        12.74 o                         
   0   7  -9        811.23        774.26         7.14 o                         
   0   7  -8        481.24        476.66         8.61 o                         
   0   7  -8        489.51        472.06         5.41 o                         
   0   7  -7        295.98        289.00         7.22 o                         
   0   7  -7        378.14        385.44         3.45 o                         
   0   7  -6         31.31         31.27         2.26 o                         
   0   7  -5        195.92        193.49         2.95 o                         
   0   7  -4         36.64         48.34         6.30 o                         
   0   7  -4         77.83         84.14         2.78 o                         
   0   7  -3        224.72        199.16         4.60 o                         
   0   7  -3        336.13        319.57         3.91 o                         
   0   7  -2         15.00         18.24         2.66 o                         
   0   7  -1         70.42         66.32         2.66 o                         
   0   7  -1         84.27         88.03         3.62 o                         
   0  -7   0        135.73        140.62         3.80 o                         
   0   7   0        138.68        152.26         3.47 o                         
   0  -7  -1        566.11        522.44         6.23 o                         
   0   7   1        610.33        573.55         3.59 o                         
   0   7   2        209.28        210.83         3.46 o                         
   0   7   2        216.49        228.21         2.99 o                         
   0   7   3          9.98         11.62         3.01 o                         
   0   7   3         48.15         43.84         2.90 o                         
   0   7   4        139.39        108.71         4.18 o                         
   0   7   4        140.15        125.75         2.73 o                         
   0   7   5        417.48        424.19         4.13 o                         
   0   7   5        475.73        480.94         4.26 o                         
   0  -7  -6         42.00         39.65         3.99 o                         
   0   7   6        136.71        131.21         3.90 o                         
   0   7   7        583.84        556.29         7.63 o                         
   0   7   7        720.88        687.20         6.11 o                         
   0   7   8       1057.14       1044.68         6.12 o                         
   0   7   9        545.40        532.47         7.76 o                         
   0   7   9        550.82        512.16         7.05 o                         
   0  -7 -10        770.45        746.60         7.60 o                         
   0   7  10        771.08        744.07         7.79 o                         
   0  -7 -11        675.51        671.42         7.07 o                         
   0   7  11        696.75        676.44         7.33 o                         
   0  -7 -12         23.14         33.32         4.26 o                         
   0  -7 -12         50.37         46.33         3.70 o                         
   0  -7 -13         43.04         40.47         3.90 o                         
   0   7  13         78.53         75.60         3.53 o                         
   0  -7 -14        117.75        133.88         3.83 o                         
   0  -7 -14        148.12        138.47         3.26 o                         
   0  -7 -15         77.45         87.86         3.19 o                         
   0  -7 -15        100.08         93.46         3.94 o                         
   0  -7 -16        130.90        134.88         2.14 o                         
   0  -7 -17         77.86         81.60         1.50 o                         
   0   7  18          3.31          1.52         0.91 o                         
   0   8 -19        119.70        126.53         1.74 o                         
   0   8 -18        268.82        272.02         1.81 o                         
   0   8 -17         64.28         58.93         2.51 o                         
   0   8 -16         73.67         80.18         4.63 o                         
   0   8 -15        346.53        350.73         3.16 o                         
   0   8 -14        339.80        374.00         3.29 o                         
   0   8 -13       1630.66       1654.51         5.69 o                         
   0   8 -12        213.58        216.85         2.80 o                         
   0   8 -11        425.37        430.88         3.49 o                         
   0   8 -10         73.72         85.08         2.54 o                         
   0   8  -9        505.11        499.01         3.59 o                         
   0   8  -8       2500.01       2482.80         6.12 o                         
   0   8  -7        741.14        686.15         5.98 o                         
   0   8  -6       2386.99       2330.43         9.98 o                         
   0   8  -5          7.99         14.12         3.06 o                         
   0   8  -4        401.00        390.32         3.64 o                         
   0   8  -3        764.43        758.43         4.97 o                         
   0   8  -2       3807.04       3712.86        13.97 o                         
   0   8  -1         30.63         30.39         2.83 o                         
   0   8   0       3981.68       3762.29        10.37 o                         
   0   8   1        917.79        916.05         0.71 o                         
   0   8   2        703.66        740.03         0.67 o                         
   0   8   3         16.32         18.77         3.15 o                         
   0   8   4       2716.60       2571.45         8.32 o                         
   0   8   5        239.06        224.75         4.53 o                         
   0   8   6       3606.20       3543.23         9.35 o                         
   0   8   7        180.45        171.92         3.90 o                         
   0   8   8         15.75         14.17         3.27 o                         
   0   8   9         93.58         85.24         3.97 o                         
   0   8  10        167.24        166.94         3.54 o                         
   0  -8 -11        656.54        664.43         5.85 o                         
   0  -8 -12        111.36        122.05         5.30 o                         
   0  -8 -13        247.23        247.13         5.50 o                         
   0  -8 -14         77.19         78.36         2.86 o                         
   0  -8 -15         28.85         33.34         1.86 o                         
   0  -8 -16         63.37         60.39         1.51 o                         
   0   8  17         31.79         30.17         1.20 o                         
   0   9 -18          6.53          7.36         0.58 o                         
   0   9 -17         42.06         47.31         1.08 o                         
   0   9 -16        132.66        140.02         1.63 o                         
   0   9 -15         83.34         86.93         1.54 o                         
   0   9 -14        111.51        118.12         1.89 o                         
   0   9 -13        377.57        410.88         2.89 o                         
   0   9 -12        700.48        723.06         3.65 o                         
   0   9 -12        978.92        976.21         7.68 o                         
   0   9 -11        167.25        176.82         2.37 o                         
   0   9 -11        198.59        199.32         6.04 o                         
   0   9 -10         42.64         46.50         1.96 o                         
   0   9 -10         50.02         52.33         4.13 o                         
   0   9  -9         58.41         63.69         1.99 o                         
   0   9  -9         60.28         45.81         3.55 o                         
   0   9  -8        695.15        669.76         3.57 o                         
   0   9  -8        957.58        917.97         4.34 o                         
   0   9  -7       2483.73       2483.23         5.89 o                         
   0   9  -7       2665.34       2599.13         7.03 o                         
   0   9  -6        638.53        645.52         3.17 o                         
   0   9  -6        883.77        866.76         4.91 o                         
   0   9  -5        832.74        832.55         2.96 o                         
   0   9  -5        971.69        961.94         6.44 o                         
   0   9  -4         54.97         61.15         1.72 o                         
   0   9  -4        101.53         99.05         3.37 o                         
   0   9  -3       1811.88       1795.57         4.15 o                         
   0   9  -3       2082.74       2027.66         7.85 o                         
   0   9  -2        973.97        923.66         4.85 o                         
   0   9  -2       1151.56       1097.85         6.57 o                         
   0   9  -1       2716.35       2746.34         7.31 o                         
   0   9  -1       3250.94       3147.11        25.53 o                         
   0   9   0        902.34        883.65         3.62 o                         
   0   9   0       1094.02       1082.25         8.56 o                         
   0   9   1       1376.32       1352.60         5.55 o                         
   0   9   1       1732.90       1708.56         5.74 o                         
   0   9   2        236.59        233.39         3.23 o                         
   0   9   2        247.40        248.84         2.81 o                         
   0   9   3        706.07        662.18         4.25 o                         
   0   9   3        869.95        823.89         3.29 o                         
   0   9   4       1246.16       1145.29         6.05 o                         
   0   9   4       1371.82       1310.90         4.14 o                         
   0   9   5        922.77        937.20         4.48 o                         
   0   9   5       1411.58       1423.44         4.83 o                         
   0   9   6       1333.48       1317.39         6.06 o                         
   0   9   6       1470.29       1476.17         5.97 o                         
   0   9   7          9.47          8.76         2.78 o                         
   0   9   7         20.97         21.68         3.60 o                         
   0   9   8         37.51         40.00         3.58 o                         
   0   9   8         45.90         48.16         4.19 o                         
   0   9   9        159.21        158.17         3.14 o                         
   0   9   9        192.12        202.16         6.51 o                         
   0   9  10       1414.81       1480.57         4.61 o                         
   0   9  10       1552.66       1620.90         9.48 o                         
   0  -9 -11        256.73        286.08         3.13 o                         
   0   9  11        331.04        343.29         5.95 o                         
   0  -9 -12        454.40        497.17         2.76 o                         
   0   9  13         84.02         77.83         1.42 o                         
   0   9  14        110.67        113.92         1.19 o                         
   0  -9 -15         88.35         95.93         1.29 o                         
   0   9  16        164.05        147.75         1.40 o                         
   0  10 -17        330.38        319.90         1.95 o                         
   0  10 -16        276.68        283.50         1.67 o                         
   0  10 -15        118.68        136.05         1.78 o                         
   0  10 -14          2.61          5.86         1.46 o                         
   0  10 -13         61.37         58.92         1.63 o                         
   0  10 -12        118.41        116.75         2.15 o                         
   0  10 -11         37.24         44.48         1.53 o                         
   0  10 -10        335.69        336.73         2.11 o                         
   0  10  -9         42.65         44.32         1.59 o                         
   0  10  -8        237.58        231.25         2.24 o                         
   0  10  -7        613.66        569.53         2.59 o                         
   0  10  -6        217.60        203.47         1.66 o                         
   0  10  -5        308.42        327.90         2.01 o                         
   0  10  -4          0.11          1.78         1.26 o                         
   0  10  -3         65.41         69.72         1.54 o                         
   0  10  -2         32.37         28.38         1.43 o                         
   0  10  -1        106.10        100.69         1.64 o                         
   0  10   0         22.95         19.20         1.62 o                         
   0  10   1         32.17         34.76         1.72 o                         
   0  10   2        312.95        313.57         2.06 o                         
   0  10   3        129.80        149.22         1.85 o                         
   0  10   4        114.42        102.87         1.87 o                         
   0  10   5        502.72        471.21         2.67 o                         
   0  10   5        549.48        504.03         7.34 o                         
   0  10   6        588.75        571.51         3.18 o                         
   0  10   7         42.71         52.08         2.04 o                         
   0  10   8         48.91         54.24         2.24 o                         
   0  10   9         33.18         41.73         1.71 o                         
   0 -10 -10          4.15          8.44         1.72 o                         
   0  10  11         22.50         23.70         1.52 o                         
   0  10  12         12.17         11.94         1.52 o                         
   0  10  13        221.42        252.03         1.81 o                         
   0  10  14          5.15          8.35         1.16 o                         
   0  11 -15         18.99         18.41         1.11 o                         
   0  11 -14         37.24         39.43         2.06 o                         
   0  11 -13        213.00        246.46         2.92 o                         
   0  11 -12         41.46         41.98         2.38 o                         
   0  11 -11        289.95        314.49         2.45 o                         
   0  11 -10        144.45        168.68         2.32 o                         
   0  11  -9        170.20        189.44         2.53 o                         
   0  11  -8         19.45         35.97         2.05 o                         
   0  11  -7         67.92         84.17         2.18 o                         
   0  11  -6        117.42        118.70         2.28 o                         
   0  11  -5        581.60        575.29         2.93 o                         
   0  11  -4        453.80        478.24         2.83 o                         
   0  11  -3        104.37        106.84         2.43 o                         
   0  11  -2        128.78        128.13         2.04 o                         
   0  11  -1        120.41        112.81         2.18 o                         
   0  11   0        285.72        288.20         2.45 o                         
   0  11   1        174.02        160.65         2.20 o                         
   0  11   2        525.62        528.80         2.73 o                         
   0  11   3        405.12        397.22         2.47 o                         
   0  11   4         49.33         58.28         2.29 o                         
   0  11   5         38.38         49.01         2.77 o                         
   0  11   6        212.62        235.53         2.93 o                         
   0 -11  -7        120.39        132.82         3.10 o                         
   0  11   8        154.35        154.65         2.88 o                         
   0  11   9         61.20         67.00         2.34 o                         
   0  11  10         20.97         19.53         1.71 o                         
   0 -11 -10         62.08         67.77         1.94 o                         
   0  11  11         87.71        106.26         2.44 o                         
   0  11  12          6.10         10.67         1.52 o                         
   0  12 -13         74.08         80.91         1.53 o                         
   0  12 -12        121.33        136.19         1.78 o                         
   0  12 -11         92.51         87.73         1.97 o                         
   0  12 -10         55.91         65.67         2.59 o                         
   0  12  -9        159.29        157.02         2.25 o                         
   0  12  -8        164.42        160.94         2.90 o                         
   0  12  -7         83.86         79.11         2.47 o                         
   0  12  -6        113.80        129.14         2.75 o                         
   0  12  -5         26.46         28.47         2.92 o                         
   0  12  -4         10.74         12.94         2.98 o                         
   0  12  -3         22.36         27.66         2.31 o                         
   0  12  -2        102.49        114.48         2.56 o                         
   0  12  -1         20.28         25.96         2.32 o                         
   0  12   0        108.04        117.78         2.57 o                         
   0  12   1          2.76          3.95         2.21 o                         
   0  12   2         11.16          1.69         0.56 o                         
   0  12   3        126.30        135.04         2.37 o                         
   0  12   4         47.59         42.67         2.00 o                         
   0  12   5         85.61         77.77         2.57 o                         
   0  12   6        166.39        169.30         2.58 o                         
   0  12   7         92.53         94.71         2.42 o                         
   0  12   8         20.22         15.48         1.71 o                         
   0  12   9         29.21         28.41         2.67 o                         
   0  12  10         81.15         76.83         1.38 o                         
   0  12  11        115.16        125.39         1.54 o                         
   0  13 -10         99.92        103.69         1.89 o                         
   0  13  -9          6.19          5.35         1.82 o                         
   0  13  -8        118.79        117.43         2.19 o                         
   0  13  -7          8.65         12.63         1.62 o                         
   0  13  -7         13.12          9.32         3.04 o                         
   0  13  -6         40.43         44.33         2.57 o                         
   0  13  -5         42.33         52.28         2.50 o                         
   0  13  -4        168.03        178.00         4.21 o                         
   0  13  -3         14.62         17.55         2.68 o                         
   0  13  -3         27.73         23.56         2.76 o                         
   0  13  -2         19.39         19.81         2.23 o                         
   0  13  -1         10.73          1.58         0.57 o                         
   0  13   0         69.48         67.42         1.63 o                         
   0  13   1         41.22         44.79         1.76 o                         
   0  13   2        202.86        206.50         1.93 o                         
   0  13   3         13.77         20.77         1.52 o                         
   0  13   4         24.40         26.48         1.36 o                         
   0  13   5         11.93         11.65         1.37 o                         
   0  13   5         34.84         33.28         1.77 o                         
   0  13   6        285.76        246.05         1.81 o                         
   0  13   7         40.56         46.84         2.07 o                         
   0  13   8         17.77         17.46         1.00 o                         
   0  14  -5       1110.13       1042.83         3.83 o                         
   0  14  -4        223.59        244.25         2.63 o                         
   0  14  -3        529.17        466.99         2.07 o                         
   0  14  -3        546.49        496.56         3.22 o                         
   0  14  -2          0.40          4.94         1.40 o                         
   0  14  -2          0.48          1.59         1.49 o                         
   0  14  -1        192.14        166.41         2.62 o                         
   0  14   0         94.50        101.12         2.33 o                         
   0  14   1       1200.02       1101.17         4.01 o                         
   0  14   2          3.40          7.42         1.72 o                         
   0  14   3        362.13        308.56         2.12 o                         
   0  14   4         38.67         25.44         0.92 o                         
  -1  14   4          6.50          5.14         1.05 o                         
  -1  14   4         13.92         19.61         1.56 o                         
  -1  14   3         87.33         84.38         1.50 o                         
  -1  14   2         19.93         31.27         1.54 o                         
  -1  14   1         28.29         32.97         2.43 o                         
  -1  14   0         63.38         58.87         3.12 o                         
  -1  14  -1         46.24         58.68         2.06 o                         
  -1  14  -1         48.56         56.27         3.13 o                         
  -1  14  -2         11.80         12.50         1.94 o                         
  -1  14  -2         20.90         25.95         2.01 o                         
  -1  14  -3          6.25         10.78         2.00 o                         
  -1  14  -3         18.48         23.14         1.98 o                         
  -1  14  -4         17.78         19.82         2.02 o                         
  -1  14  -4         22.66         25.06         1.95 o                         
  -1  14  -5         78.53         91.29         2.77 o                         
  -1  14  -6         30.34         23.21         1.88 o                         
  -1  13   9        243.80        266.16         2.44 o                         
  -1  13   8         24.10         20.44         1.15 o                         
  -1  13   7         24.19         24.83         1.62 o                         
  -1  13   6        119.86        124.75         2.24 o                         
  -1  13   5         61.26         64.06         1.81 o                         
  -1  13   4         38.02         35.70         1.94 o                         
  -1  13   3        413.03        397.74         3.02 o                         
  -1  13   2        109.20        103.37         2.15 o                         
  -1  13   1        103.64         97.38         2.22 o                         
  -1  13   0         31.97         32.59         1.77 o                         
  -1  13  -1          5.01          0.96         0.40 o                         
  -1  13  -2         21.12         27.45         1.80 o                         
  -1  13  -3        133.69        132.65         2.51 o                         
  -1  13  -4         22.04         23.32         3.17 o                         
  -1  13  -5        351.90        346.62         3.32 o                         
  -1  13  -6        100.22        106.38         2.20 o                         
  -1  13  -7         89.00        102.17         2.82 o                         
  -1  13  -8         32.78         35.79         3.60 o                         
  -1  13  -9         86.76         88.98         3.53 o                         
  -1  13 -10          5.35          9.96         2.67 o                         
  -1  12  11         45.04         44.19         2.00 o                         
  -1  12  10         13.23         10.95         1.44 o                         
  -1  12   9         15.55         15.98         1.44 o                         
  -1  12   8        161.76        168.70         2.56 o                         
  -1  12   7        189.03        197.53         3.04 o                         
  -1  12   6        144.83        157.75         3.28 o                         
  -1  12   5        235.60        244.73         3.33 o                         
  -1  12   4         58.73         53.75         2.38 o                         
  -1  12   3         35.39         31.74         2.47 o                         
  -1  12   2        186.64        202.96         2.45 o                         
  -1  12   1        191.84        193.82         2.51 o                         
  -1  12   0        173.40        169.73         2.57 o                         
  -1  12  -1        237.21        248.97         2.99 o                         
  -1  12  -2         70.67         76.38         2.40 o                         
  -1  12  -3        244.56        258.35         2.72 o                         
  -1  12  -4        219.50        244.78         2.70 o                         
  -1  12  -5         42.46         49.41         2.19 o                         
  -1  12  -6        104.83         99.29         2.69 o                         
  -1  12  -7         80.34         84.63         2.60 o                         
  -1  12  -8        213.82        237.44         3.16 o                         
  -1  12  -9        149.39        166.44         2.21 o                         
  -1  12 -10        359.03        359.05         3.06 o                         
  -1  12 -11         81.28         82.66         2.74 o                         
  -1  12 -12         34.43         41.90         1.89 o                         
  -1  12 -13         39.64         44.45         2.69 o                         
  -1  12 -14        159.61        167.26         2.34 o                         
  -1  11  13          1.85          1.57         0.97 o                         
  -1  11  12        182.37        193.92         1.61 o                         
  -1  11  11         12.77         12.55         0.98 o                         
  -1  11  10        144.04        159.03         1.51 o                         
  -1  11   9         29.19         34.65         1.29 o                         
  -1  11   8          7.57          6.81         1.35 o                         
  -1  11   7         33.19         34.84         1.53 o                         
  -1  11   6         29.81         39.05         1.58 o                         
  -1  11   6         47.55         61.96         5.41 o                         
  -1  11   5         14.45         15.45         1.92 o                         
  -1  11   5         24.39         26.26         5.71 o                         
  -1  11   4         24.73         27.56         1.99 o                         
  -1  11   4         56.14         72.51         4.19 o                         
  -1  11   3       1323.54       1341.15         4.30 o                         
  -1  11   3       1337.21       1326.33         6.59 o                         
  -1  11   2          5.21          6.95         2.13 o                         
  -1  11   2        276.60        286.64         4.80 o                         
  -1  11   1       1229.45       1219.03         4.35 o                         
  -1  11   1       1247.05       1210.13         9.48 o                         
  -1  11   0         86.85         89.01         2.04 o                         
  -1  11   0        187.89        146.15         4.87 o                         
  -1  11  -1          0.04         -0.48         1.66 o                         
  -1  11  -2         27.93         30.68         1.81 o                         
  -1  11  -3        513.40        488.91         2.22 o                         
  -1  11  -4         89.43         81.11         2.03 o                         
  -1  11  -5       1379.00       1347.75         3.04 o                         
  -1  11  -6         69.47         75.84         1.64 o                         
  -1  11  -7        159.61        155.71         1.86 o                         
  -1  11  -8         50.50         50.46         1.57 o                         
  -1  11  -9         90.15         96.98         1.78 o                         
  -1  11 -10         54.57         49.33         1.61 o                         
  -1  11 -11        102.45        106.97         1.97 o                         
  -1  11 -12         71.28         77.19         2.02 o                         
  -1  11 -13        252.61        286.44         2.23 o                         
  -1  11 -14        208.41        228.12         2.28 o                         
  -1  11 -15        119.47        121.80         1.64 o                         
  -1  11 -16         14.77         10.95         0.86 o                         
  -1  10  15         44.38         45.11         1.30 o                         
  -1  10  14         49.66         53.11         1.25 o                         
  -1  10  13        771.26        830.93         1.90 o                         
  -1  10  12        378.10        383.72         1.71 o                         
   1 -10 -11        177.88        200.09         1.89 o                         
   1 -10 -10         51.42         57.81         2.07 o                         
  -1  10  10         52.95         52.38         5.21 o                         
  -1  10   9        486.14        513.80         3.97 o                         
  -1  10   9        497.27        518.18         4.91 o                         
  -1  10   8        114.85        118.79         3.16 o                         
  -1  10   8        252.45        254.91         4.72 o                         
  -1  10   7        743.36        790.86         6.09 o                         
  -1  10   7        756.54        833.38         4.98 o                         
  -1  10   6       1350.40       1298.42         5.53 o                         
  -1  10   6       1700.99       1725.87         6.28 o                         
  -1  10   5        952.66        933.45         5.14 o                         
  -1  10   5       1146.84       1134.78         5.60 o                         
  -1  10   4         17.98         17.23         2.82 o                         
  -1  10   4         66.90         65.68         3.18 o                         
  -1  10   3       1400.58       1373.74         4.99 o                         
  -1  10   3       1897.96       1865.07         5.41 o                         
  -1  10   2        286.50        292.49         3.47 o                         
  -1  10   2        488.56        465.16         3.35 o                         
  -1  10   1       1729.72       1645.19         6.20 o                         
  -1  10   1       1818.22       1766.40         5.18 o                         
  -1  10   0        369.22        352.95         3.67 o                         
  -1  10   0        481.95        488.65         3.58 o                         
  -1  10  -1       7491.96       7377.59         8.86 o                         
  -1  10  -1       8966.40       8748.01        10.12 o                         
  -1  10  -2        572.80        550.86         2.35 o                         
  -1  10  -2        645.46        628.26         5.47 o                         
  -1  10  -3        449.68        454.72         2.29 o                         
  -1  10  -3        790.09        744.76         5.93 o                         
  -1  10  -4       1026.75        967.60         2.86 o                         
  -1  10  -4       1083.13        986.68         6.08 o                         
  -1  10  -5       2527.34       2517.05         4.21 o                         
  -1  10  -5       2802.98       2698.79         6.07 o                         
  -1  10  -6        248.60        246.55         2.64 o                         
  -1  10  -6        252.14        237.11         3.05 o                         
  -1  10  -7        986.70        986.01         3.48 o                         
  -1  10  -7       1174.18       1135.42         5.29 o                         
  -1  10  -8       1781.42       1791.22         3.72 o                         
  -1  10  -8       2047.18       1986.61         7.67 o                         
  -1  10  -9         66.94         80.07         2.05 o                         
  -1  10  -9        213.23        224.40         4.60 o                         
  -1  10 -10        699.18        696.48         2.98 o                         
  -1  10 -10        721.79        698.06         5.42 o                         
  -1  10 -11         56.53         54.12         1.89 o                         
  -1  10 -11        152.20        140.91         5.66 o                         
  -1  10 -12          7.73          9.53         1.64 o                         
  -1  10 -13        165.50        172.39         2.00 o                         
  -1  10 -14        180.28        196.14         1.82 o                         
  -1  10 -15        161.61        173.61         1.74 o                         
  -1  10 -16         13.46         14.10         1.08 o                         
  -1  10 -17          6.53          7.80         0.70 o                         
  -1   9  16         53.33         53.81         1.12 o                         
   1  -9 -15         54.13         61.22         1.40 o                         
   1  -9 -14         17.12         23.75         1.84 o                         
   1  -9 -13        346.75        377.75         3.11 o                         
   1  -9 -12        200.52        199.11         3.03 o                         
   1  -9 -11         14.79         15.66         2.83 o                         
  -1   9  10         56.18         59.16         3.29 o                         
   1  -9  -9        318.52        323.07         4.38 o                         
  -1   9   8       1154.21       1107.96         8.17 o                         
  -1   9   7       1503.55       1506.78         9.30 o                         
  -1   9   6        164.24        161.94         2.90 o                         
  -1   9   5        615.77        595.73         3.41 o                         
  -1   9   4        294.62        288.76         2.97 o                         
  -1   9   3        704.35        685.37         6.76 o                         
  -1   9   2        960.05        895.17         7.39 o                         
  -1   9   1       4568.33       4343.41        14.38 o                         
  -1   9   0        124.99        116.79         4.28 o                         
  -1   9  -1         92.91        103.48         4.09 o                         
  -1   9  -2        217.52        200.08         4.74 o                         
  -1   9  -3       4994.54       4673.64        13.08 o                         
  -1   9  -4       1540.99       1404.49        14.61 o                         
  -1   9  -5        229.80        218.06         7.77 o                         
  -1   9  -6        195.23        191.87         2.39 o                         
  -1   9  -7       1177.05       1153.33         3.45 o                         
  -1   9  -8        216.76        215.72         2.46 o                         
  -1   9  -9       1086.65       1099.43         3.75 o                         
  -1   9 -10       1311.39       1296.09         4.89 o                         
  -1   9 -11        312.88        335.31         3.32 o                         
  -1   9 -12        118.62        125.30         3.49 o                         
  -1   9 -13         45.50         47.47         3.02 o                         
  -1   9 -14         62.24         62.97         2.80 o                         
  -1   9 -15        913.94        994.91         3.38 o                         
  -1   9 -16         67.39         74.13         2.32 o                         
  -1   9 -17        185.57        201.19         2.02 o                         
  -1   9 -18         38.25         36.37         1.09 o                         
  -1   9 -19          8.41          7.82         0.93 o                         
  -1   8  18        103.71         84.74         1.12 o                         
   1  -8 -17        307.54        339.40         1.87 o                         
  -1   8  16         11.16         18.27         1.93 o                         
  -1   8  16         23.02         29.53         2.08 o                         
   1  -8 -15          0.74          5.54         2.34 o                         
   1  -8 -14        391.14        428.99         5.07 o                         
   1  -8 -13        464.42        468.74         5.80 o                         
  -1   8  12        860.24        874.43         5.14 o                         
   1  -8 -11        286.07        279.68         4.44 o                         
   1  -8 -10         59.53         54.94         5.66 o                         
   1  -8  -9         98.39         85.19         5.92 o                         
  -1   8   8       1385.10       1358.12        15.30 o                         
  -1   8   7        312.23        283.58         6.81 o                         
  -1   8   6        532.31        504.41         5.06 o                         
  -1   8   5         86.52         90.41         3.33 o                         
  -1   8   4        138.49        140.88         4.23 o                         
  -1   8   3        219.24        203.06         5.75 o                         
  -1   8   2       1415.97       1347.35         5.02 o                         
  -1   8   1        167.81        152.81         3.00 o                         
  -1   8   0        154.85        145.19         2.92 o                         
  -1   8  -1        128.31        109.04         2.80 o                         
  -1   8  -2         87.94         91.98         3.64 o                         
  -1   8  -3        418.52        411.09         3.08 o                         
  -1   8  -4       1204.47       1155.29         5.59 o                         
  -1   8  -5         62.32         59.18         4.43 o                         
  -1   8  -6         39.79         37.80         5.13 o                         
  -1   8  -7        118.75        128.43         5.68 o                         
  -1   8  -8        357.64        331.39         5.20 o                         
  -1   8  -9        655.06        650.60         2.82 o                         
  -1   8 -10        622.87        634.55         2.83 o                         
  -1   8 -11        397.93        394.43         2.55 o                         
  -1   8 -12         41.54         37.48         2.52 o                         
  -1   8 -13        173.32        172.07         2.70 o                         
  -1   8 -14        172.71        179.19         2.88 o                         
  -1   8 -15        307.41        311.18         2.81 o                         
  -1   8 -16        282.61        300.18         4.45 o                         
  -1   8 -16        348.64        360.74         3.40 o                         
  -1   8 -17        369.37        378.02         2.77 o                         
  -1   8 -17        369.51        390.89         5.70 o                         
  -1   8 -18         60.29         67.11         1.25 o                         
  -1   8 -19        373.94        395.99         2.13 o                         
   1  -7 -19         11.20          7.81         0.85 o                         
   1  -7 -18        107.68         99.68         1.31 o                         
   1  -7 -17         47.19         50.70         1.51 o                         
   1  -7 -16        102.32        100.74         3.15 o                         
   1  -7 -15        176.42        187.13         2.70 o                         
   1  -7 -14         51.45         50.79         2.10 o                         
   1  -7 -13         79.71         75.07         2.35 o                         
  -1   7  12        116.78        118.66         2.61 o                         
  -1   7  11        338.89        348.28         4.02 o                         
  -1   7  10       1408.25       1360.09         5.02 o                         
  -1   7   9         26.05         25.06         4.53 o                         
  -1   7   8        443.37        394.96         6.89 o                         
  -1   7   7         15.21         12.27         2.70 o                         
  -1   7   6       3043.01       2941.21         8.11 o                         
  -1   7   5       1105.60        981.03         4.93 o                         
  -1   7   4       3130.05       3097.33         7.87 o                         
  -1   7   3        169.44        154.75         2.33 o                         
   1  -7  -2       1727.17       1769.16         4.36 o                         
  -1   7   1        613.49        641.76         2.76 o                         
  -1   7   0       7835.11       7176.85        10.17 o                         
  -1   7  -1         27.91         32.91         1.72 o                         
  -1   7  -2       6759.74       6430.59        15.64 o                         
  -1   7  -3        303.67        348.83         2.84 o                         
  -1   7  -4          5.34          9.88         1.70 o                         
  -1   7  -5          4.48          6.28         1.76 o                         
  -1   7  -6       8250.25       8068.47        12.97 o                         
  -1   7  -7         45.37         34.39         2.42 o                         
  -1   7  -8       1532.95       1356.97         5.87 o                         
  -1   7  -9          1.61          4.96         2.79 o                         
  -1   7 -10        315.80        339.03         4.40 o                         
  -1   7 -11        174.90        181.99         1.91 o                         
  -1   7 -12       2711.05       2691.67         4.81 o                         
  -1   7 -13         14.39         12.81         1.75 o                         
  -1   7 -14        249.46        261.64         2.23 o                         
  -1   7 -15         61.49         70.42         2.09 o                         
  -1   7 -16        203.20        210.13         2.30 o                         
  -1   7 -17         74.87         80.66         1.48 o                         
  -1   7 -18        113.33        118.45         1.81 o                         
  -1   7 -19         16.82         18.23         2.38 o                         
  -1   7 -20         16.80         14.96         1.03 o                         
   1  -6 -19          7.70          6.28         1.48 o                         
   1  -6 -18         80.71         79.49         2.54 o                         
   1  -6 -17         57.25         55.37         3.04 o                         
  -1   6  16          7.80          9.58         2.33 o                         
  -1   6  15        446.77        443.43         2.81 o                         
   1  -6 -14        106.05        114.90         2.29 o                         
  -1   6  13        174.60        172.85         2.57 o                         
   1  -6 -12        357.88        334.06         2.98 o                         
  -1   6  11       2408.05       2369.87         5.61 o                         
  -1   6  10       1684.49       1643.00         7.82 o                         
  -1   6   9       1479.70       1471.79        15.99 o                         
  -1   6   8       1157.00       1104.78        13.97 o                         
  -1   6   7         24.84         28.93         2.29 o                         
  -1   6   6        275.74        242.40         2.71 o                         
   1  -6  -5       3230.15       3199.27         7.21 o                         
  -1   6   4       2891.07       2836.45         8.81 o                         
  -1   6   3         18.02         13.34         1.93 o                         
  -1   6   2         52.84         46.11         1.99 o                         
  -1   6   1         76.37         96.66         2.11 o                         
  -1   6   0          3.78          5.63         1.27 o                         
  -1   6  -1        302.29        212.31         2.78 o                         
   1  -6   2         35.60         31.21         2.29 o                         
   1  -6   3         50.25         50.22         2.25 o                         
  -1   6  -4        323.71        305.06         4.13 o                         
  -1   6  -5        563.95        503.41         4.27 o                         
  -1   6  -6       1979.70       1947.18         8.64 o                         
  -1   6  -7       1531.52       1526.41         5.24 o                         
  -1   6  -8        243.95        263.88         3.14 o                         
  -1   6  -9       1540.90       1562.68         7.07 o                         
  -1   6 -10       1539.76       1477.46         7.90 o                         
  -1   6 -11       2158.06       1964.17         9.14 o                         
  -1   6 -12        942.09        941.95         3.42 o                         
  -1   6 -12       1416.00       1392.56         9.20 o                         
  -1   6 -13        424.96        433.49         2.48 o                         
  -1   6 -14         63.73         72.39         1.96 o                         
  -1   6 -15        430.72        451.02         3.01 o                         
  -1   6 -16        353.56        367.97         2.63 o                         
  -1   6 -17        175.46        178.54         1.98 o                         
  -1   6 -18         64.24         72.67         1.91 o                         
  -1   6 -19        260.42        285.62         2.78 o                         
  -1   6 -20         27.98         27.20         1.45 o                         
  -1   6 -21         23.98         18.84         0.71 o                         
   1  -5 -20         38.05         33.33         1.29 o                         
   1  -5 -19         36.55         37.66         3.06 o                         
   1  -5 -18         25.07         29.00         2.57 o                         
   1  -5 -17          9.13         11.57         2.59 o                         
   1  -5 -16         98.95         97.85         3.27 o                         
  -1   5  15       1726.25       1803.48         6.42 o                         
   1  -5 -14        194.82        177.74         2.97 o                         
   1  -5 -13        402.61        381.40         3.54 o                         
  -1   5  12         22.19          9.31         0.68 o                         
   1  -5 -11        675.52        643.17         8.79 o                         
  -1   5  10        302.34        264.63         5.74 o                         
  -1   5   9       2914.61       2731.48        11.86 o                         
  -1   5   8        495.10        509.61         8.70 o                         
  -1   5   7         57.16         56.21         3.50 o                         
  -1   5   6         41.21         41.39         3.23 o                         
  -1   5   5        119.07        113.62         3.25 o                         
  -1   5   4         47.82         65.80         2.81 o                         
   1  -5  -3        385.60        433.47         4.37 o                         
  -1   5   2         58.19         65.59         2.42 o                         
  -1   5   1         40.29         46.90         2.12 o                         
   1  -5   0         32.05         34.13         1.60 o                         
  -1   5  -1         62.64         57.43         1.64 o                         
   1  -5   2         34.38         39.70         2.29 o                         
  -1   5  -3        253.14        272.19         4.34 o                         
  -1   5  -4         83.51         94.42         2.98 o                         
  -1   5  -5        197.39        247.58         3.94 o                         
  -1   5  -6        276.29        322.48         3.89 o                         
  -1   5  -7         98.55        127.29         3.05 o                         
  -1   5  -8        100.28         94.96         4.09 o                         
  -1   5  -9       2132.13       1977.17         7.96 o                         
  -1   5 -10       1573.52       1498.75         7.72 o                         
  -1   5 -11       1518.29       1403.15         8.88 o                         
  -1   5 -12        463.99        458.23         6.09 o                         
  -1   5 -13         10.58          2.53         0.66 o                         
  -1   5 -14        172.08        156.66         2.89 o                         
  -1   5 -15        970.90        966.53         5.34 o                         
  -1   5 -16        804.41        817.30         5.01 o                         
  -1   5 -17         97.69        102.52         3.09 o                         
  -1   5 -18          5.91          2.20         0.41 o                         
  -1   5 -19         55.73         55.73         2.44 o                         
  -1   5 -20         39.98         41.31         2.19 o                         
  -1   5 -21         45.93         40.81         2.16 o                         
   1  -4 -21          3.87          3.51         0.97 o                         
   1  -4 -20         73.58         63.35         1.14 o                         
  -1   4  19         16.16         16.02         1.73 o                         
  -1   4  18        169.02        168.35         2.76 o                         
   1  -4 -17        139.31        133.72         3.05 o                         
  -1   4  17        149.99        145.97         5.70 o                         
   1  -4 -16         81.43         86.67         4.54 o                         
  -1   4  16         86.14         85.88         4.33 o                         
   1  -4 -15         40.02         38.84         3.02 o                         
  -1   4  15         48.16         27.92         3.58 o                         
   1  -4 -14        232.61        222.21         5.17 o                         
   1  -4 -14        235.83        218.73         3.36 o                         
  -1   4  13        105.40         94.73         7.72 o                         
  -1   4  13        289.06        280.93         3.03 o                         
  -1   4  12        395.22        356.33         9.78 o                         
   1  -4 -12        479.84        456.91         7.07 o                         
  -1   4  11        596.12        544.05         5.01 o                         
  -1   4  10       2000.55       1805.70         8.55 o                         
  -1   4  10       2061.80       1799.73        17.18 o                         
  -1   4   9         57.11         46.04         4.12 o                         
   1  -4  -9        487.86        406.14         5.98 o                         
  -1   4   8       3038.62       3002.43        20.10 o                         
  -1   4   7        558.34        525.91         8.81 o                         
  -1   4   6       1127.90       1183.14         6.26 o                         
  -1   4   5       3906.10       3736.50        12.39 o                         
   1  -4  -4       4911.55       4904.63        11.47 o                         
   1  -4  -3         62.73         81.41         3.61 o                         
  -1   4   3        364.78        351.77         4.26 o                         
   1  -4  -2       1417.44       1295.11         9.72 o                         
  -1   4   2       1715.78       1586.36         5.19 o                         
  -1   4   1       5735.51       5721.40         9.43 o                         
  -1   4   1       6527.10       6645.37        11.68 o                         
  -1   4   0        477.21        468.55         2.87 o                         
  -1   4   0       2911.20       2862.92         7.48 o                         
  -1   4  -1      12367.75      12665.83        10.42 o                         
  -1   4  -2       4022.31       3849.06        17.09 o                         
  -1   4  -2       5151.07       4914.10        12.35 o                         
  -1   4  -3       1515.92       1579.73         8.08 o                         
  -1   4  -3       1794.87       1806.76         7.96 o                         
  -1   4  -4       1534.78       1351.85         8.43 o                         
  -1   4  -4       1547.13       1438.96         6.01 o                         
  -1   4  -5       1864.79       1769.54         7.52 o                         
  -1   4  -5       2831.39       2656.77        10.43 o                         
  -1   4  -6       2779.23       3120.63        14.00 o                         
  -1   4  -6       3547.95       3461.09        11.02 o                         
  -1   4  -7       3352.76       2977.20        10.84 o                         
  -1   4  -8       2834.50       2933.38        20.26 o                         
  -1   4  -8       2944.38       2888.04        11.15 o                         
  -1   4  -9        287.44        313.95         4.99 o                         
  -1   4  -9        885.45        876.76        10.46 o                         
  -1   4 -10       2188.74       2223.21        19.30 o                         
  -1   4 -10       2199.98       2101.30         7.58 o                         
  -1   4 -11        311.20        302.78         9.31 o                         
  -1   4 -11        704.91        645.97         5.24 o                         
  -1   4 -12          6.86         11.07         6.21 o                         
  -1   4 -12        124.18        115.52         4.08 o                         
  -1   4 -13        430.00        437.92         7.07 o                         
  -1   4 -13        507.77        495.41         6.16 o                         
  -1   4 -14        933.22        917.08        14.29 o                         
  -1   4 -14        953.96        909.70         5.24 o                         
  -1   4 -15         62.12         64.59         3.86 o                         
  -1   4 -16         49.25         54.78         3.70 o                         
  -1   4 -17         23.96         26.46         4.30 o                         
  -1   4 -17         39.98         33.78         3.20 o                         
  -1   4 -18         54.30         49.07         3.93 o                         
  -1   4 -18         81.71         86.22         4.89 o                         
  -1   4 -19        126.39        120.89         1.83 o                         
   1  -4  20         15.24         12.99         1.95 o                         
  -1   4 -21         23.68         23.56         2.02 o                         
  -1   4 -22         71.04         38.62         0.97 o                         
  -1   3  21          4.77          6.61         1.30 o                         
  -1   3  20         47.62         51.79         2.38 o                         
  -1   3  19          8.33          5.84         2.12 o                         
  -1   3  18        390.40        363.99         3.77 o                         
   1  -3 -17         19.98         14.05         2.81 o                         
  -1   3  16        244.93        229.97         3.16 o                         
  -1   3  15        214.70        201.35         3.20 o                         
   1  -3 -14         13.07         14.22         2.12 o                         
  -1   3  13       1090.11       1048.08         4.70 o                         
   1  -3 -12        364.13        338.81         4.82 o                         
  -1   3  11         34.36         20.57         3.26 o                         
   1  -3 -10       1998.29       1894.37         7.59 o                         
  -1   3   9        200.52        188.38         3.54 o                         
  -1   3   8         70.48         58.78         4.84 o                         
  -1   3   7        105.26         82.61         4.78 o                         
  -1   3   6       3105.19       2930.82        16.84 o                         
   1  -3  -5         28.38         22.33         0.78 o                         
   1  -3  -4        433.85        420.52         3.18 o                         
   1  -3  -3        802.87        868.45         4.22 o                         
   1  -3  -2       4009.19       4004.51         7.37 o                         
  -1   3   1          7.94         10.93         0.88 o                         
   1  -3   0        117.68        144.49         1.23 o                         
  -1   3  -1         85.28         88.48         1.35 o                         
  -1   3  -2       1358.68       1282.73         3.68 o                         
  -1   3  -3        274.60        277.45         2.00 o                         
  -1   3  -4        407.02        429.44         2.65 o                         
  -1   3  -5       1016.45       1110.45         4.74 o                         
  -1   3  -6       2788.74       2803.32         8.75 o                         
  -1   3  -7          9.90         14.34         2.00 o                         
  -1   3  -8        295.91        272.37         3.64 o                         
  -1   3  -9         23.27         32.12         2.51 o                         
  -1   3 -10       1752.26       1854.49         8.68 o                         
  -1   3 -11        519.34        570.23         7.41 o                         
  -1   3 -12       1435.67       1356.19        10.88 o                         
  -1   3 -13        266.09        275.59         6.16 o                         
  -1   3 -14        196.26        191.84         2.89 o                         
  -1   3 -15        180.65        167.69         2.86 o                         
  -1   3 -16        120.37        116.34         2.47 o                         
  -1   3 -17         43.37         45.38         1.93 o                         
   1  -3  18       1494.09       1508.58         3.88 o                         
  -1   3 -19        171.32        164.84         3.64 o                         
  -1   3 -20        446.93        486.89         2.20 o                         
   1  -3  21         69.85         59.79         1.72 o                         
  -1   3 -22          6.62          4.93         1.07 o                         
   1  -2 -21          4.54          3.84         1.59 o                         
   1  -2 -20        386.44        382.27         2.19 o                         
  -1   2  19        963.79        965.12         4.68 o                         
  -1   2  18         55.94         62.91         2.94 o                         
  -1   2  17        512.34        511.77         3.26 o                         
  -1   2  16         31.21         33.38         2.36 o                         
  -1   2  15       1153.22       1189.16         5.22 o                         
  -1   2  14       1317.13       1264.78         6.06 o                         
  -1   2  13        959.76        932.53         6.78 o                         
   1  -2 -12       1722.42       1695.94         8.40 o                         
   1  -2 -11        178.06        182.18         3.78 o                         
   1  -2 -10        549.10        519.84         4.25 o                         
  -1   2   9       2838.08       2883.92        18.21 o                         
  -1   2   8       1458.48       1398.58         7.35 o                         
   1  -2  -7       2813.48       2664.26         9.26 o                         
   1  -2  -6       4153.67       4234.29        10.72 o                         
  -1   2   5       1051.49       1158.13         5.34 o                         
  -1   2   4       1779.78       1949.88         6.82 o                         
  -1   2   3      13694.76      14551.03        12.35 o                         
  -1   2   2        449.13        492.32         2.60 o                         
   1  -2  -1         84.45         68.75         0.86 o                         
  -1   2   0        339.63        348.49         1.52 o                         
  -1   2  -1        522.88        477.51         3.01 o                         
  -1   2  -2        492.08        483.49         1.70 o                         
  -1   2  -3      11358.78      11665.72         7.62 o                         
  -1   2  -4        411.74        434.88         2.19 o                         
  -1   2  -5        405.70        428.81         2.29 o                         
   1  -2   6       4647.99       5079.27         9.66 o                         
  -1   2  -7       4171.34       4277.25         9.66 o                         
  -1   2  -8       5233.10       5140.64        11.30 o                         
  -1   2  -9       4164.70       4343.96        16.03 o                         
  -1   2 -10       3551.80       3759.67        15.59 o                         
  -1   2 -11         32.88         34.89         3.95 o                         
  -1   2 -12       1940.06       1970.88        12.51 o                         
  -1   2 -13        251.02        236.61         5.84 o                         
  -1   2 -14       2380.28       2384.54         8.75 o                         
  -1   2 -15        883.25        894.22         5.00 o                         
  -1   2 -16         63.58         64.17         2.54 o                         
   1  -2  17         62.61         61.31         2.37 o                         
   1  -2  18         46.46         42.74         2.02 o                         
  -1   2 -19         97.15        100.40         1.68 o                         
   1  -2  20         34.04         32.34         1.44 o                         
  -1   2 -21          2.96          3.07         1.19 o                         
  -1   2 -22          7.12          5.32         1.09 o                         
  -1   1  22         22.07         27.57         1.42 o                         
  -1   1  21         24.22         30.85         1.92 o                         
  -1   1  20         70.06         72.79         1.89 o                         
   1  -1 -19         18.06         16.30         2.46 o                         
   1  -1 -18          2.07          2.75         3.58 o                         
   1  -1 -17         29.27         29.89         2.88 o                         
  -1   1  16        336.39        322.17         4.47 o                         
   1  -1 -15        324.74        332.87         4.55 o                         
   1  -1 -14        478.14        463.44         4.53 o                         
  -1   1  13         23.58         36.97         7.89 o                         
  -1   1  12        234.50        239.99        10.11 o                         
   1  -1 -11       1306.82       1284.65        11.24 o                         
  -1   1  10        774.46        746.26         8.59 o                         
   1  -1  -9       3955.25       3705.48        16.91 o                         
   1  -1  -8       1358.30       1500.35        10.12 o                         
  -1   1   7       3807.38       3745.89        14.46 o                         
  -1   1   6        303.23        313.48         6.73 o                         
  -1   1   5       2515.13       2546.61         7.14 o                         
  -1   1   4       3871.75       3913.79         9.53 o                         
  -1   1   3      11240.84      12305.05        16.89 o                         
  -1   1   2        596.18        621.48         4.03 o                         
  -1   1   1       6942.36       7803.07         9.96 o                         
  -1   1   0        112.08         51.33         0.82 o                         
  -1   1  -1       7534.27       9108.34        15.71 o                         
  -1   1  -2        459.98        485.13         5.30 o                         
  -1   1  -3       9908.95      10273.85        16.06 o                         
  -1   1  -4       6774.88       6599.79        12.66 o                         
  -1   1  -5       3915.60       3760.19         7.63 o                         
  -1   1  -6        111.21        126.06         3.31 o                         
  -1   1  -7       4274.33       4312.67        16.04 o                         
   1  -1   8        877.84        866.86         8.09 o                         
  -1   1  -9       5188.77       4996.67        19.22 o                         
   1  -1  10       3904.14       3896.09        15.17 o                         
  -1   1 -11       1150.91       1139.78         7.30 o                         
  -1   1 -12        291.03        291.77         7.44 o                         
  -1   1 -13         44.73         49.96         5.71 o                         
  -1   1 -14        863.11        859.46         6.48 o                         
  -1   1 -15        467.65        483.72         4.66 o                         
   1  -1  16       1626.57       1650.44         9.16 o                         
  -1   1 -17         53.35         56.01         4.09 o                         
   1  -1  18          0.54          0.85         3.21 o                         
  -1   1 -19         61.01         54.87         2.14 o                         
   1  -1  20        159.69        159.91         2.35 o                         
   1  -1  21         43.60         47.88         1.78 o                         
   1  -1  22         39.04         28.52         0.90 o                         
  -1   0  22         11.61         11.11         1.14 o                         
  -1   0  21         28.59         21.24         1.09 o                         
  -1   0  20        226.98        233.40         2.10 o                         
   1   0 -19          9.78         11.01         1.82 o                         
  -1   0  18        216.24        205.99         2.11 o                         
   1   0 -17         16.24         17.83         2.36 o                         
   1   0 -16        425.32        426.62         3.61 o                         
   1   0 -15        713.66        731.31         4.04 o                         
   1   0 -14       1582.53       1608.92         9.68 o                         
   1   0 -14       1809.15       1817.39        10.08 o                         
  -1   0  13       1470.73       1401.99        14.57 o                         
  -1   0  12        288.19        243.94         5.05 o                         
   1   0 -11       1293.82       1287.83         9.12 o                         
   1   0 -10       1292.67       1339.29         8.86 o                         
  -1   0   9       4642.31       4616.99        14.97 o                         
  -1   0   8       5883.54       6212.23        16.16 o                         
  -1   0   7        614.64        651.16         5.26 o                         
  -1   0   6      16004.48      16752.54        31.98 o                         
  -1   0   5       3210.35       3523.34         9.55 o                         
  -1   0   4      10406.96      11271.20        15.41 o                         
  -1   0   3       2356.68       2483.54         6.46 o                         
  -1   0   2       5363.71       5884.10         8.60 o                         
  -1   0   1       9567.40      10280.69        15.22 o                         
  -1   0   0         28.09         28.64         1.06 o                         
  -1   0  -1       5102.76       5115.44        11.29 o                         
  -1   0  -2       3840.30       4072.99        12.22 o                         
  -1   0  -3       2923.85       3039.85        11.37 o                         
  -1   0  -4      15869.07      16405.97        28.27 o                         
  -1   0  -5       3973.70       4315.19        11.16 o                         
  -1   0  -6      11975.92      12156.22        20.25 o                         
  -1   0  -7         81.70         95.55         2.80 o                         
  -1   0  -8       2032.98       2192.19         9.88 o                         
   1   0   9       2023.40       2006.12        10.14 o                         
   1   0  10       1147.50       1232.74         5.57 o                         
  -1   0 -11        297.89        325.78         3.57 o                         
  -1   0 -12         40.39         45.39         3.73 o                         
  -1   0 -13       1665.04       1634.16         8.12 o                         
   1   0  14       1151.49       1126.92         6.92 o                         
  -1   0 -14       1462.93       1525.34         9.84 o                         
  -1   0 -15         17.17         15.65         3.79 o                         
  -1   0 -15        157.62        153.18         6.33 o                         
  -1   0 -16        757.60        791.41         7.72 o                         
   1   0  16        841.31        852.86         8.87 o                         
   1   0  17        518.56        540.12         4.71 o                         
   1   0  18         83.58         72.43         2.41 o                         
   1   0  19        309.42        345.26         2.26 o                         
  -1   0 -20        344.23        361.20         2.09 o                         
   1   0  21         86.86         75.64         1.40 o                         
   1   0  22        122.88         75.05         0.73 o                         
  -1  -1  22         38.64         26.15         1.22 o                         
  -1  -1  21         40.28         35.81         1.49 o                         
   1   1 -20       1053.64       1078.75         4.01 o                         
   1   1 -19         22.45         25.64         1.84 o                         
   1   1 -18       1479.45       1526.42         4.23 o                         
   1   1 -17         69.77         61.21         2.47 o                         
   1   1 -16         15.75         11.83         2.47 o                         
   1   1 -15         34.93         33.95         2.72 o                         
   1   1 -14        762.74        769.15         5.42 o                         
   1   1 -13        170.19        203.06         7.36 o                         
   1   1 -12        436.70        439.57         9.08 o                         
  -1  -1  11         45.77         35.92         3.34 o                         
   1   1 -10       1478.39       1507.28         9.24 o                         
  -1  -1   9        425.38        472.00         5.25 o                         
  -1  -1   8         69.78         90.63         2.95 o                         
   1   1  -7          4.43         16.63         1.01 o                         
  -1  -1   6       5776.43       6408.95         8.82 o                         
  -1  -1   5       4045.12       4340.28         5.67 o                         
  -1  -1   4        520.53        497.06         2.15 o                         
  -1  -1   3        220.69        231.73         1.91 o                         
   1   1  -2       1779.10       1852.21         5.49 o                         
   1   1  -1         90.73         83.96         2.00 o                         
  -1  -1   0       2998.10       2650.42         5.45 o                         
  -1  -1  -1        149.54        156.34         3.40 o                         
  -1  -1  -2       1307.86       1345.09         9.63 o                         
  -1  -1  -3        618.13        596.64         7.30 o                         
  -1  -1  -4       1791.04       1713.43         6.54 o                         
  -1  -1  -5       1946.52       2052.03         5.24 o                         
  -1  -1  -6       3152.18       3544.99         9.70 o                         
   1   1   7        304.93        260.93         3.36 o                         
   1   1   8         23.72         23.20         2.58 o                         
  -1  -1  -9        240.86        262.05         4.39 o                         
   1   1  10        389.54        409.90         4.48 o                         
  -1  -1 -11        133.21        116.12         3.34 o                         
   1   1  12        206.54        205.95         3.55 o                         
  -1  -1 -13         32.74         35.16         2.92 o                         
  -1  -1 -14        127.30        131.32         2.09 o                         
  -1  -1 -15        431.67        423.26         3.74 o                         
   1   1  16         47.07         49.49         3.47 o                         
   1   1  17          1.14          0.28         2.50 o                         
   1   1  18        283.37        299.84         2.99 o                         
  -1  -1 -19         88.50         89.76         2.08 o                         
  -1  -1 -20         37.74         33.03         1.33 o                         
   1   1  21          1.37          1.36         0.86 o                         
  -1  -2  22          4.45          4.54         0.93 o                         
   1   2 -21          2.04          2.18         0.93 o                         
  -1  -2  20          4.87          5.06         1.56 o                         
  -1  -2  19        112.68        109.62         1.96 o                         
   1   2 -18         44.06         38.69         2.02 o                         
   1   2 -17        225.52        223.07         2.71 o                         
   1   2 -16         87.39         84.73         2.55 o                         
   1   2 -15         11.85         15.91         2.03 o                         
   1   2 -14        252.98        264.02         3.15 o                         
   1   2 -13         59.85         52.51         3.04 o                         
   1   2 -12        649.27        646.41         7.55 o                         
   1   2 -11        266.43        281.41         8.09 o                         
   1   2 -10        715.82        651.73        10.48 o                         
  -1  -2   9        216.86        238.74         3.95 o                         
   1   2  -8        101.47        146.87         1.95 o                         
   1   2  -7       2408.80       2250.30         4.97 o                         
   1   2  -6         17.05         10.66         0.86 o                         
  -1  -2   5       1689.16       1630.40         4.04 o                         
  -1  -2   4       7242.12       7095.84        11.12 o                         
   1   2  -3        590.69        593.27         3.08 o                         
   1   2  -2       2767.88       2889.81         8.82 o                         
   1   2  -1       6289.11       6570.81        17.94 o                         
  -1  -2   0         39.70         45.70         1.00 o                         
   1   2   1       4291.25       4531.19        11.73 o                         
   1   2   2       5436.51       5637.64        13.32 o                         
   1   2   3         84.87         75.41         2.30 o                         
  -1  -2  -4       2937.52       2791.77         9.73 o                         
  -1  -2  -5       1762.23       1668.79         6.50 o                         
  -1  -2  -6         83.76         69.26         3.28 o                         
  -1  -2  -7        263.03        281.05         5.01 o                         
   1   2   8        929.50       1006.84         8.87 o                         
  -1  -2  -9       1968.86       1838.49         8.03 o                         
   1   2  10       2379.72       2194.36         9.10 o                         
  -1  -2 -11        330.83        337.68         4.51 o                         
  -1  -2 -12       2165.48       2029.06         8.30 o                         
  -1  -2 -13         22.40         23.67         1.95 o                         
  -1  -2 -14        531.47        530.97         3.12 o                         
   1   2  15        636.89        634.66         3.65 o                         
   1   2  16       1239.95       1209.93         6.65 o                         
   1   2  17        209.86        219.17         3.80 o                         
   1   2  18        116.34        112.77         2.89 o                         
   1   2  19         17.76         22.57         2.89 o                         
   1   2  20         57.31         58.37         1.25 o                         
   1   2  21          0.06         -0.79         1.26 o                         
   1   3 -22         40.93         34.64         1.42 o                         
  -1  -3  21        195.10        199.94         3.17 o                         
   1   3 -20        100.44         88.32         1.86 o                         
   1   3 -19         19.55         20.94         1.87 o                         
   1   3 -18        851.91        852.86         7.99 o                         
   1   3 -17        885.33        892.48         5.12 o                         
   1   3 -16        296.43        286.31         3.89 o                         
   1   3 -15        290.77        267.05         3.64 o                         
   1   3 -14        127.05        117.31         2.88 o                         
   1   3 -13         45.92         49.63         4.75 o                         
   1   3 -12        552.65        551.10         6.20 o                         
   1   3 -11       1303.22       1210.68         7.91 o                         
   1   3 -10        541.15        502.47         5.34 o                         
   1   3  -9       1629.45       1606.53         8.11 o                         
   1   3  -8        376.66        371.12         4.52 o                         
   1   3  -7        431.07        430.98         4.46 o                         
   1   3  -6         79.40         83.49         3.99 o                         
   1   3  -5        667.75        579.60         5.10 o                         
   1   3  -4         67.74         71.64         1.50 o                         
   1   3  -3        236.70        348.13         5.32 o                         
   1   3  -2         95.06        109.04         3.63 o                         
  -1  -3   1         57.00         59.48         3.24 o                         
   1   3   0        172.97        172.31         1.92 o                         
   1   3   1         91.81        120.92         3.87 o                         
  -1  -3  -2        194.81        235.73         4.91 o                         
   1   3   3        100.81        156.04         4.46 o                         
  -1  -3  -4        163.68        142.77         4.33 o                         
   1   3   5        317.47        311.72         6.62 o                         
  -1  -3  -6        595.25        619.46         9.05 o                         
   1   3   7       1322.21       1341.81        13.27 o                         
  -1  -3  -8        955.20        902.08        11.47 o                         
   1   3   9       1067.54       1044.33        17.69 o                         
   1   3  10        269.54        227.15        10.71 o                         
   1   3  11        681.28        603.86        14.82 o                         
   1   3  12         10.89         11.41         5.60 o                         
  -1  -3 -13         77.49         74.32         3.22 o                         
   1   3  14        203.97        186.33         4.07 o                         
  -1  -3 -15        701.61        711.95         5.59 o                         
  -1  -3 -16        182.20        177.58         3.69 o                         
  -1  -3 -17        688.33        683.71         6.12 o                         
  -1  -3 -18         52.26         51.79         4.38 o                         
  -1  -3 -19        121.21        123.30         2.65 o                         
  -1  -3 -20         57.19         45.98         2.58 o                         
  -1  -3 -21        184.05        177.15         1.64 o                         
   1   4 -21          4.64          5.19         0.72 o                         
   1   4 -20         18.90         19.51         1.47 o                         
   1   4 -19         29.85         31.49         2.02 o                         
   1   4 -18        149.93        149.03         3.68 o                         
   1   4 -17        823.29        818.27         3.55 o                         
   1   4 -16        253.20        255.25         2.67 o                         
   1   4 -16        261.36        269.79         5.48 o                         
   1   4 -15         10.47         10.45         1.74 o                         
   1   4 -15         13.89         11.77         4.87 o                         
   1   4 -14         11.04         14.74         2.00 o                         
   1   4 -14         44.24         54.90         5.10 o                         
   1   4 -13        277.31        285.86         3.60 o                         
   1   4 -13        295.96        299.65         6.09 o                         
   1   4 -12       1634.80       1680.30        18.38 o                         
   1   4 -12       1746.41       1737.04         9.47 o                         
   1   4 -11       2129.00       2166.85        19.93 o                         
   1   4 -11       2479.45       2298.57        10.08 o                         
   1   4 -10       2736.47       2647.27        21.14 o                         
   1   4 -10       2922.82       2767.42        10.55 o                         
   1   4  -9         39.13         18.38         5.57 o                         
   1   4  -9        519.39        465.70         5.46 o                         
   1   4  -8        480.87        498.24         6.57 o                         
   1   4  -8        767.48        780.58         6.01 o                         
   1   4  -7        634.07        563.52         5.70 o                         
   1   4  -6       1748.54       1754.64        14.50 o                         
   1   4  -5       2124.63       2196.14        11.12 o                         
   1   4  -4       6282.14       5977.64         7.66 o                         
   1   4  -3         47.20         81.65         3.32 o                         
   1   4  -2       2113.61       2070.61        10.25 o                         
  -1  -4   1       2816.23       2623.72        11.51 o                         
  -1  -4   0        254.24        260.68         4.31 o                         
   1   4   0        808.48        773.01         8.80 o                         
  -1  -4  -1       2498.56       2424.75         7.48 o                         
   1   4   1       2914.53       2901.39        15.51 o                         
   1   4   2       6692.45       6317.61         8.97 o                         
  -1  -4  -3       1570.19       1615.01         7.60 o                         
  -1  -4  -4       5585.42       5369.83        18.02 o                         
  -1  -4  -5       1844.21       1477.59        15.31 o                         
  -1  -4  -6          6.17         13.95         3.00 o                         
   1   4   7       1456.32       1442.05         7.79 o                         
   1   4   8       2440.33       2323.08         7.67 o                         
  -1  -4  -9        946.93        818.50         5.03 o                         
   1   4  10       1780.74       1683.45        17.45 o                         
   1   4  11        567.10        575.35         7.84 o                         
   1   4  12         94.76        115.29         5.18 o                         
   1   4  12        149.34        169.08         3.83 o                         
  -1  -4 -13        168.70        164.12         4.32 o                         
   1   4  13        170.87        170.68         4.86 o                         
  -1  -4 -14         17.40         18.44         2.67 o                         
  -1  -4 -15         41.46         43.00         3.27 o                         
  -1  -4 -16         12.96         15.64         2.14 o                         
  -1  -4 -17         68.81         66.26         1.96 o                         
   1   4  18          0.20          1.10         1.48 o                         
  -1  -4 -19          7.09          7.28         1.16 o                         
   1   4  20        114.18         98.02         1.62 o                         
   1   5 -20         22.72         18.75         2.12 o                         
   1   5 -19          8.81          8.46         1.71 o                         
   1   5 -18         38.63         37.43         2.28 o                         
   1   5 -17         43.05         45.02         1.90 o                         
   1   5 -16        383.47        385.90         3.01 o                         
   1   5 -15         17.15         15.39         2.10 o                         
   1   5 -14        506.56        501.26         3.21 o                         
   1   5 -13         19.81         19.97         2.39 o                         
   1   5 -12        866.75        846.71         3.58 o                         
   1   5 -11         14.98          6.86         3.73 o                         
   1   5 -10          2.14          4.40         3.54 o                         
   1   5  -9       1302.98       1332.72         6.94 o                         
   1   5  -8       5125.15       4899.63        10.27 o                         
   1   5  -7        929.63        870.18         4.72 o                         
   1   5  -6       2685.88       2448.10         8.02 o                         
   1   5  -5          4.01         10.79         3.20 o                         
   1   5  -4        261.90        298.10         5.09 o                         
   1   5  -3        761.89        815.51         4.17 o                         
   1   5  -2       4688.00       4636.37         9.89 o                         
   1   5  -1          0.37          3.93         1.55 o                         
  -1  -5   0      10324.46      10544.00        13.64 o                         
   1   5   1         65.55         60.70         1.84 o                         
  -1  -5  -2         53.91         53.58         3.39 o                         
  -1  -5  -3        217.74        257.60         5.03 o                         
  -1  -5  -4        116.22         98.79         4.08 o                         
  -1  -5  -5       1477.58       1361.28         7.93 o                         
   1   5   6       3883.65       3712.35         8.69 o                         
  -1  -5  -7       1950.73       1925.88         7.99 o                         
  -1  -5  -8        416.19        415.09         4.68 o                         
   1   5   9        118.19         85.17         3.07 o                         
   1   5  10         37.61         39.70         2.78 o                         
  -1  -5 -11        851.75        818.43         3.65 o                         
   1   5  12       1308.34       1296.36         4.44 o                         
  -1  -5 -13          1.94          1.98         2.05 o                         
   1   5  14         22.89         25.98         2.35 o                         
   1   5  15          1.81          1.39         2.08 o                         
  -1  -5 -16        200.97        194.60         2.99 o                         
  -1  -5 -17          0.67         -1.86         1.91 o                         
  -1  -5 -18        265.84        281.87         2.28 o                         
  -1  -5 -19          2.87          2.55         0.98 o                         
   1   6 -20          1.72          3.98         1.65 o                         
   1   6 -19        372.61        374.56         1.76 o                         
   1   6 -18        138.60        131.98         1.71 o                         
   1   6 -17        225.53        229.66         2.38 o                         
   1   6 -16         20.89         25.26         2.01 o                         
   1   6 -15        375.96        378.34         2.77 o                         
   1   6 -14        153.22        161.29         2.22 o                         
   1   6 -13       1881.06       1864.03         6.07 o                         
   1   6 -13       2124.23       2079.76        10.18 o                         
   1   6 -12         36.64         38.34         2.31 o                         
   1   6 -12         42.35         39.32         5.10 o                         
   1   6 -11        482.94        478.34         3.15 o                         
   1   6 -11        587.41        563.82         6.82 o                         
   1   6 -10        711.36        706.61        12.94 o                         
   1   6 -10        896.12        801.81         7.19 o                         
   1   6  -9        180.13        180.87         8.41 o                         
   1   6  -9        239.62        228.01         5.63 o                         
   1   6  -8         10.67         13.33         2.13 o                         
   1   6  -8         68.07         77.25         4.74 o                         
   1   6  -7         34.34         39.95         2.17 o                         
   1   6  -7         40.80         44.41         4.34 o                         
   1   6  -6        298.09        311.60         5.61 o                         
   1   6  -6        332.38        347.74         3.41 o                         
   1   6  -5         13.80         19.71         2.53 o                         
   1   6  -5         39.33         38.14         2.59 o                         
   1   6  -4        157.27        153.08         3.78 o                         
   1   6  -4        175.48        173.18         4.02 o                         
  -1  -6   3        105.25        115.65         3.47 o                         
   1   6  -3        137.28        150.23         3.96 o                         
   1   6  -2       2240.73       2487.52         7.86 o                         
   1   6  -1         24.56         29.28         2.01 o                         
   1   6   0        865.77        929.32         6.53 o                         
   1   6   1        162.76        172.96         3.77 o                         
   1   6   1        183.47        200.62         4.17 o                         
  -1  -6  -2         92.51        124.19         4.31 o                         
   1   6   2        123.47        153.45         3.75 o                         
  -1  -6  -3        129.75        126.66         2.47 o                         
   1   6   4        174.20        188.76         2.60 o                         
   1   6   5         32.80         38.62         1.79 o                         
   1   6   6        291.63        298.89         3.48 o                         
   1   6   7        302.31        303.21         4.02 o                         
  -1  -6  -8        938.78        875.86         5.74 o                         
   1   6   9        530.83        489.55         5.23 o                         
   1   6   9        625.88        614.34         7.65 o                         
   1   6  10         29.00         33.43         6.44 o                         
   1   6  10         36.21         52.49         3.93 o                         
  -1  -6 -11       1235.62       1207.67         9.07 o                         
  -1  -6 -11       1605.81       1610.04         5.60 o                         
   1   6  12       1438.53       1455.20         5.22 o                         
  -1  -6 -12       1468.69       1425.56         9.07 o                         
  -1  -6 -13         94.59        106.37         2.15 o                         
  -1  -6 -14        272.91        285.02         2.33 o                         
  -1  -6 -15          4.39          6.00         1.60 o                         
  -1  -6 -16          8.91         10.69         1.35 o                         
  -1  -6 -17        195.70        209.89         1.70 o                         
  -1  -6 -18         87.70         87.03         1.92 o                         
   1   7 -20         37.38         32.73         0.95 o                         
   1   7 -19         30.99         23.51         1.35 o                         
   1   7 -18         26.84          9.56         0.35 o                         
   1   7 -17        102.06        110.31         2.74 o                         
   1   7 -16        486.18        513.34         4.62 o                         
   1   7 -15        207.73        215.20         2.73 o                         
   1   7 -14        104.93        110.61         0.45 o                         
   1   7 -13        659.55        720.42         1.02 o                         
   1   7 -12        970.88        953.13         4.71 o                         
   1   7 -11        413.54        405.68         3.61 o                         
   1   7 -10        745.86        745.26         5.34 o                         
   1   7  -9       7307.84       7191.09         2.12 o                         
   1   7  -8        146.12        143.68         3.01 o                         
  -1  -7   7        292.01        283.76         3.51 o                         
   1   7  -6        936.48        872.47         6.22 o                         
   1   7  -5       5820.64       5773.71         3.21 o                         
   1   7  -4        277.85        250.68         0.62 o                         
   1   7  -3       5762.53       5554.66         3.07 o                         
  -1  -7   2        164.85        188.54         0.86 o                         
   1   7  -1         62.17         54.45         0.62 o                         
   1   7   0        188.26        216.99         0.42 o                         
   1   7   1       5832.83       5461.00         1.60 o                         
  -1  -7  -2         69.58         61.02         0.37 o                         
   1   7   3       7327.61       7245.00         1.34 o                         
   1   7   4        562.99        536.02         0.46 o                         
  -1  -7  -5         67.61         68.93         0.33 o                         
  -1  -7  -6         51.55         58.74         0.47 o                         
   1   7   7       7099.46       7283.99         1.78 o                         
  -1  -7  -8        156.50        147.36         0.61 o                         
   1   7   9       1409.24       1462.83         0.69 o                         
   1   7  10        600.39        580.51         0.76 o                         
   1   7  11        494.62        506.33         0.84 o                         
   1   7  12         40.40         38.37         0.48 o                         
  -1  -7 -13        138.98        139.43         2.64 o                         
  -1  -7 -14         97.08         90.88         0.47 o                         
  -1  -7 -15         42.21         49.46         2.04 o                         
  -1  -7 -16         64.86         60.44         3.21 o                         
  -1  -7 -17         33.62         33.58         1.56 o                         
  -1  -7 -18         42.09         36.61         1.22 o                         
   1   8 -18          7.92          9.07         0.86 o                         
   1   8 -17         79.71         87.66         1.36 o                         
   1   8 -16         59.43         64.02         2.39 o                         
   1   8 -15        192.15        209.18         2.20 o                         
   1   8 -14        130.78        133.56         2.30 o                         
   1   8 -13         56.73         68.35         2.11 o                         
   1   8 -12         37.20         40.95         2.08 o                         
   1   8 -12         42.81         42.45         6.98 o                         
   1   8 -11         28.68         28.88         3.25 o                         
   1   8 -10        741.69        705.95         4.16 o                         
   1   8 -10        764.23        746.48         8.47 o                         
   1   8  -9       1855.41       1854.43         5.72 o                         
   1   8  -9       2283.17       2300.81         8.64 o                         
   1   8  -8        336.77        316.03         2.71 o                         
   1   8  -8        393.12        375.38         4.31 o                         
   1   8  -7       2482.69       2496.89         5.22 o                         
   1   8  -7       2953.39       2929.42         9.26 o                         
   1   8  -6        366.46        358.07         2.63 o                         
  -1  -8   6        628.43        600.35         6.73 o                         
   1   8  -5        226.50        232.90         4.05 o                         
   1   8  -5        406.48        395.76         8.25 o                         
   1   8  -4       1278.08       1300.51        15.19 o                         
   1   8  -4       1357.55       1330.02         6.78 o                         
   1   8  -3        922.97        872.30         9.54 o                         
  -1  -8   3       1095.75       1004.53         6.73 o                         
  -1  -8   2         74.03         84.10         6.65 o                         
   1   8  -1       1160.77       1192.63        10.97 o                         
  -1  -8   1       1389.22       1363.83         7.47 o                         
   1   8   0        106.32         84.49         7.25 o                         
  -1  -8   0        116.77        103.41         4.07 o                         
  -1  -8  -1       1059.60        965.65         4.53 o                         
   1   8   2        403.79        371.42         6.15 o                         
  -1  -8  -2        655.32        640.59         4.34 o                         
   1   8   3        914.50        860.82         8.56 o                         
   1   8   3        959.08        914.87         6.53 o                         
   1   8   4       1331.12       1253.82         4.92 o                         
   1   8   4       1403.24       1431.57        18.56 o                         
   1   8   5       2391.73       2381.35         7.93 o                         
   1   8   5       2880.32       2856.46         5.35 o                         
   1   8   6        286.35        272.78         4.63 o                         
   1   8   6        352.62        329.60         3.20 o                         
   1   8   7       2173.60       2199.95        10.61 o                         
   1   8   7       2538.75       2456.58         5.53 o                         
   1   8   8        114.49        110.68         4.54 o                         
   1   8   8        260.46        243.91         2.73 o                         
   1   8   9        149.54        145.49         3.24 o                         
  -1  -8 -10         28.54         25.49         4.20 o                         
  -1  -8 -10         35.86         38.13         2.87 o                         
  -1  -8 -11         96.66         98.62         4.22 o                         
   1   8  11        107.82        123.87         3.61 o                         
  -1  -8 -12        113.36        122.62         2.75 o                         
   1   8  12        139.09        130.91         5.17 o                         
  -1  -8 -13        484.25        532.56         3.42 o                         
   1   8  13        522.07        568.44         5.65 o                         
   1   8  14        175.62        185.23         1.81 o                         
  -1  -8 -15         86.47         94.62         1.31 o                         
   1   8  16         37.17         31.22         1.04 o                         
   1   9 -17          3.87          3.44         0.93 o                         
   1   9 -16         31.83         36.38         1.43 o                         
   1   9 -15        157.01        166.02         1.99 o                         
   1   9 -14        550.23        587.74         2.81 o                         
   1   9 -13        272.85        284.84         2.43 o                         
   1   9 -12         43.00         47.25         2.01 o                         
   1   9 -11         12.98         17.27         1.65 o                         
   1   9 -10          2.99          3.89         1.61 o                         
   1   9  -9        123.58        112.39         1.75 o                         
   1   9  -8        108.30        102.77         2.00 o                         
   1   9  -7        211.40        186.92         2.37 o                         
   1   9  -6         39.42         43.49         1.98 o                         
   1   9  -5        139.79        132.16         1.80 o                         
   1   9  -4          8.24          8.91         1.58 o                         
   1   9  -3       1486.04       1506.67         3.65 o                         
   1   9  -2         92.87         87.28         2.21 o                         
   1   9  -1          5.12          5.19         1.52 o                         
   1   9   0        121.42        110.53         1.84 o                         
   1   9   1       1512.83       1509.48         3.61 o                         
   1   9   2         20.73         24.58         1.49 o                         
   1   9   3         61.97         59.68         1.58 o                         
   1   9   4         36.10         40.17         1.68 o                         
   1   9   5         18.31         18.39         1.68 o                         
   1   9   6         79.56         81.66         1.75 o                         
   1   9   7         41.63         43.30         1.80 o                         
   1   9   8          0.27         -0.43         1.75 o                         
   1   9   9         11.61          9.63         3.75 o                         
   1   9  10        198.17        216.18         2.42 o                         
   1   9  11         81.88         95.54         1.92 o                         
   1   9  12        261.73        288.37         2.09 o                         
  -1  -9 -13         41.24         45.33         1.28 o                         
   1   9  14          0.42          0.43         1.03 o                         
   1   9  15         25.68         23.94         0.95 o                         
   1  10 -16        198.88        202.92         1.50 o                         
   1  10 -15        163.71        188.15         1.95 o                         
   1  10 -14        385.57        421.91         2.79 o                         
   1  10 -13         49.99         50.45         3.04 o                         
   1  10 -12          4.52          3.11         3.43 o                         
   1  10 -12         10.85          9.48         3.47 o                         
   1  10 -11         69.76         68.17         2.06 o                         
   1  10 -11        115.94        115.22         4.04 o                         
   1  10 -10        164.62        191.76         2.57 o                         
   1  10 -10        214.70        236.99         4.43 o                         
   1  10  -9        572.45        590.19         4.40 o                         
   1  10  -9        602.88        628.87         4.39 o                         
   1  10  -8        715.36        718.34         3.51 o                         
   1  10  -7        185.78        187.08         2.95 o                         
   1  10  -6         51.43         42.74         2.45 o                         
   1  10  -5        589.65        543.24         3.08 o                         
   1  10  -4       2925.69       2887.64         4.60 o                         
   1  10  -3        777.03        791.79         3.61 o                         
   1  10  -2        849.34        836.18         3.44 o                         
   1  10  -1       1591.22       1562.12         3.56 o                         
   1  10   0        872.42        858.61         3.41 o                         
   1  10   1        668.91        635.56         3.09 o                         
   1  10   2       2831.03       2716.50         5.53 o                         
   1  10   3         28.37         33.19         3.14 o                         
   1  10   4         63.87         58.42         3.05 o                         
   1  10   5        518.39        498.90         3.20 o                         
   1  10   6        267.27        268.56         3.23 o                         
   1  10   7        286.89        305.35         3.74 o                         
   1  10   8        248.41        287.32         5.06 o                         
  -1 -10  -9         32.18         28.71         3.07 o                         
   1  10   9         33.07         44.74         3.89 o                         
  -1 -10 -10        111.45        115.63         3.05 o                         
   1  10  10        121.29        139.51         3.65 o                         
  -1 -10 -11         17.95         24.60         2.19 o                         
   1  10  11         93.83        103.99         2.96 o                         
  -1 -10 -12         38.09         46.87         1.26 o                         
   1  10  13          9.98         11.16         1.02 o                         
   1  10  14        109.48         95.94         1.14 o                         
   1  11 -14         35.37         35.84         2.14 o                         
   1  11 -13        103.23        103.53         1.85 o                         
   1  11 -12         62.50         65.72         2.11 o                         
   1  11 -11        276.21        284.85         2.35 o                         
   1  11 -10         22.25         21.01         0.46 o                         
   1  11  -9         57.69         59.61         0.51 o                         
   1  11  -8         28.31         21.32         0.54 o                         
   1  11  -7        165.26        155.20         0.44 o                         
   1  11  -6         73.25         77.30         0.67 o                         
   1  11  -5        495.28        512.72         0.52 o                         
   1  11  -4         92.33         81.34         0.47 o                         
   1  11  -3        393.04        390.29         0.57 o                         
   1  11  -2         26.41         25.10         0.43 o                         
   1  11  -1          6.10          3.87         0.27 o                         
   1  11   0        124.92        125.41         0.51 o                         
   1  11   1        335.87        347.27         0.53 o                         
   1  11   2         99.19         85.42         0.46 o                         
   1  11   3        298.95        341.76         0.52 o                         
   1  11   4        123.67        139.45         0.53 o                         
   1  11   5        129.12        134.59         0.66 o                         
   1  11   6         51.12         57.30         0.57 o                         
   1  11   7         61.67         70.17         0.56 o                         
   1  11   8         81.62         81.55         2.65 o                         
  -1 -11  -9        237.60        271.67         2.93 o                         
   1  11  10         69.73         74.87         3.09 o                         
   1  11  11        130.27        143.46         0.35 o                         
   1  11  12         14.18         10.69         1.21 o                         
   1  12 -12        155.26        123.10         1.88 o                         
   1  12 -11        192.49        199.72         2.56 o                         
   1  12  -9         22.55         31.66         1.63 o                         
   1  12  -8         12.03         19.33         2.42 o                         
   1  12  -8         39.94         37.45         2.70 o                         
   1  12  -7        333.40        338.31         2.77 o                         
   1  12  -6        107.25        121.71         2.21 o                         
   1  12  -5        273.98        281.75         2.55 o                         
   1  12  -4         21.55         23.13         2.24 o                         
   1  12  -3         10.60         10.31         2.62 o                         
   1  12  -2         50.55         47.50         3.56 o                         
   1  12  -1        222.04        229.70         2.66 o                         
   1  12   0          7.62          2.18         0.64 o                         
   1  12   1         31.90         32.02         3.25 o                         
   1  12   1         34.90         32.69         2.15 o                         
   1  12   2        135.73        135.58         1.97 o                         
   1  12   3        452.97        467.19         2.60 o                         
   1  12   4        133.28        132.15         1.68 o                         
   1  12   5        144.21        138.15         2.20 o                         
   1  12   6         14.30         15.60         2.37 o                         
   1  12   7        257.60        253.82         2.54 o                         
   1  12   8        236.28        237.03         2.09 o                         
   1  12   9        325.05        321.98         2.12 o                         
   1  13  -9          2.63          3.88         1.17 o                         
   1  13  -8        392.00        352.38         1.84 o                         
   1  13  -7         54.29         44.80         1.07 o                         
   1  13  -6        520.07        474.12         2.45 o                         
   1  13  -5         63.43         68.45         1.65 o                         
   1  13  -4         58.52         56.10         2.33 o                         
   1  13  -4        167.03        154.95         3.25 o                         
   1  13  -3         23.45         27.94         2.29 o                         
   1  13  -2       1173.37       1154.83         3.80 o                         
   1  13  -2       1404.29       1310.64         5.65 o                         
   1  13  -1         30.35         38.10         1.41 o                         
   1  13  -1         34.97         41.41         3.13 o                         
   1  13   0        551.36        533.97         2.65 o                         
   1  13   0        562.88        541.80         3.07 o                         
   1  13   1         31.93         30.25         2.22 o                         
   1  13   1         44.41         40.98         2.13 o                         
   1  13   2        188.30        162.53         2.21 o                         
   1  13   3          0.23          0.14         1.77 o                         
   1  13   3         10.92         13.58         2.57 o                         
   1  13   4        495.82        411.70         2.08 o                         
   1  13   5         22.01         22.43         1.02 o                         
   1  13   6        151.77        122.44         1.35 o                         
   1  14  -3         23.49         19.36         1.12 o                         
  -2  15   2         69.57         49.61         1.39 o                         
  -2  15   1         53.22         47.20         1.62 o                         
  -2  15   0        166.49        150.18         2.01 o                         
  -2  15  -1         40.92         42.65         1.72 o                         
  -2  14   7         47.63         51.82         1.05 o                         
  -2  14   6        164.95        176.96         1.38 o                         
  -2  14   5        300.02        309.20         1.92 o                         
  -2  14   4        133.41        146.35         1.82 o                         
  -2  14   3        116.23        117.82         1.94 o                         
  -2  14   2         33.13         29.29         1.83 o                         
  -2  14   1         18.97         25.14         1.91 o                         
  -2  14   0        209.31        212.78         2.48 o                         
  -2  14  -1         74.08         85.30         1.79 o                         
  -2  14  -2        224.37        235.77         3.00 o                         
  -2  14  -3         42.93         46.33         2.36 o                         
  -2  14  -4         38.57         44.98         3.35 o                         
  -2  14  -5          7.13         14.84         3.03 o                         
  -2  14  -6        124.39        127.88         3.37 o                         
  -2  13  10         64.54         51.25         1.61 o                         
  -2  13   9        244.71        228.45         1.19 o                         
  -2  13   8        206.28        204.29         1.74 o                         
  -2  13   7         76.05         73.18         1.81 o                         
  -2  13   6         19.04         11.32         1.92 o                         
  -2  13   5        237.90        230.39         2.72 o                         
  -2  13   4        122.03        116.06         2.01 o                         
  -2  13   3        110.37        111.01         2.14 o                         
  -2  13   2        214.59        202.11         2.44 o                         
  -2  13   1         41.34         39.48         2.13 o                         
  -2  13   0         64.02         66.68         2.01 o                         
  -2  13  -1         65.73         75.41         1.90 o                         
  -2  13  -2         25.57         26.91         1.98 o                         
  -2  13  -3         19.73         27.53         2.18 o                         
  -2  13  -4        139.76        144.39         3.03 o                         
  -2  13  -5        146.19        143.47         5.38 o                         
  -2  13  -6         26.36         36.58         2.53 o                         
  -2  13  -7        508.64        518.24         4.42 o                         
  -2  13  -8         69.23         76.70         2.31 o                         
  -2  13  -9          7.35         19.13         2.43 o                         
  -2  13 -10         31.62         38.82         2.25 o                         
  -2  12  11          1.40          2.36         0.92 o                         
  -2  12  10          4.07          4.71         1.21 o                         
  -2  12   9         48.78         50.11         1.36 o                         
  -2  12   8         68.96         78.88         1.93 o                         
  -2  12   8        104.24        115.01         4.01 o                         
  -2  12   7        117.93        117.92         2.26 o                         
  -2  12   7        203.35        206.59         2.85 o                         
  -2  12   6         42.00         45.58         2.36 o                         
  -2  12   6         58.32         62.17         2.82 o                         
  -2  12   5         43.48         35.53         2.61 o                         
  -2  12   5         90.34         82.64         3.08 o                         
  -2  12   4         11.57         11.83         2.72 o                         
  -2  12   4         33.44         35.66         2.69 o                         
  -2  12   3         31.67         39.34         2.91 o                         
  -2  12   3         34.43         28.47         3.27 o                         
  -2  12   2         51.22         52.99         2.71 o                         
  -2  12   2         60.37         51.65         3.41 o                         
  -2  12   1        281.97        273.31         3.56 o                         
  -2  12   1        290.69        262.29         2.83 o                         
  -2  12   0          9.82         12.40         2.41 o                         
  -2  12   0         32.28         27.63         2.59 o                         
  -2  12  -1         19.18         19.20         2.18 o                         
  -2  12  -1         22.34         17.30         3.44 o                         
  -2  12  -2         16.02         18.04         1.95 o                         
  -2  12  -2         19.80         30.54         4.30 o                         
  -2  12  -3        114.12        107.89         2.13 o                         
  -2  12  -3        116.06         98.90         3.58 o                         
  -2  12  -4         44.34         47.93         1.77 o                         
  -2  12  -5         46.46         47.13         2.14 o                         
  -2  12  -6         14.06         12.14         2.02 o                         
  -2  12  -7        111.10        101.93         1.91 o                         
  -2  12  -8        238.13        242.65         2.33 o                         
  -2  12  -9         82.92         90.75         2.30 o                         
  -2  12  -9         91.19        101.71         4.67 o                         
  -2  12 -10        434.07        448.07         2.45 o                         
  -2  12 -11        179.26        164.53         2.47 o                         
  -2  12 -12         78.72         81.06         1.65 o                         
  -2  12 -13         13.61         19.31         1.58 o                         
  -2  12 -14         67.46         74.37         1.94 o                         
  -2  11  14         50.93         57.52         1.32 o                         
  -2  11  13         44.89         50.51         1.27 o                         
  -2  11  12        181.65        197.88         1.36 o                         
  -2  11  11          8.91         10.67         1.26 o                         
  -2  11  10        688.26        754.70         2.75 o                         
  -2  11   9         48.09         55.86         1.75 o                         
  -2  11   8        185.88        195.70         2.30 o                         
  -2  11   8        243.89        263.25         4.32 o                         
  -2  11   7         25.88         32.57         2.09 o                         
  -2  11   7         95.81        109.10         4.27 o                         
  -2  11   6        252.54        241.33         2.72 o                         
  -2  11   6        259.58        248.19         4.77 o                         
  -2  11   5        626.51        620.23         3.06 o                         
  -2  11   5        816.71        805.30         5.97 o                         
  -2  11   4        525.84        532.05         3.01 o                         
  -2  11   4        637.46        652.65         5.82 o                         
  -2  11   3        343.91        333.75         2.83 o                         
  -2  11   3        375.66        359.00         4.38 o                         
  -2  11   2       2192.16       2158.16         4.80 o                         
  -2  11   2       2486.98       2445.42         7.15 o                         
  -2  11   1        180.17        174.06         2.41 o                         
  -2  11   1        354.73        314.43         4.17 o                         
  -2  11   0        118.50        119.26         2.14 o                         
  -2  11   0        122.33        147.98         4.68 o                         
  -2  11  -1       4113.23       4142.52         5.71 o                         
  -2  11  -1       4922.72       4901.25        17.22 o                         
  -2  11  -2         19.44         25.61         1.61 o                         
  -2  11  -2         42.76         37.95         4.63 o                         
  -2  11  -3        886.97        863.59         2.82 o                         
  -2  11  -4       1498.07       1525.82         3.51 o                         
  -2  11  -5        161.33        149.11         1.85 o                         
  -2  11  -5        229.02        223.41         6.33 o                         
  -2  11  -6        567.15        567.23         2.27 o                         
  -2  11  -6        670.63        678.55         5.63 o                         
  -2  11  -7        966.48        968.21         2.84 o                         
  -2  11  -7       1089.78       1070.67         8.89 o                         
  -2  11  -8         35.77         39.94         1.84 o                         
  -2  11  -8         85.47         94.98         4.19 o                         
  -2  11  -9        355.33        360.05         2.38 o                         
  -2  11  -9        360.43        352.56         4.66 o                         
  -2  11 -10        294.75        311.99         2.76 o                         
  -2  11 -10        331.34        359.54         6.32 o                         
  -2  11 -11          6.12          7.07         1.72 o                         
  -2  11 -12        200.08        212.31         1.80 o                         
  -2  11 -13         64.36         64.56         1.69 o                         
  -2  11 -14        132.42        134.87         1.62 o                         
  -2  11 -15          1.39          4.28         1.05 o                         
  -2  11 -16         35.83         37.82         0.79 o                         
  -2  10  16         48.53         54.37         1.27 o                         
  -2  10  15         55.73         54.31         1.55 o                         
   2 -10 -14         19.19         14.55         1.49 o                         
  -2  10  13        112.89        131.32         1.54 o                         
   2 -10 -12        321.54        343.25         2.14 o                         
  -2  10  11         78.10         92.87         2.65 o                         
  -2  10  10        164.42        194.28         3.24 o                         
   2 -10  -9        516.01        519.50         4.37 o                         
  -2  10   8         27.12         23.91         2.66 o                         
  -2  10   7         14.17          4.59         0.58 o                         
  -2  10   6        629.67        649.35         3.58 o                         
  -2  10   5        769.06        779.12         3.85 o                         
  -2  10   4       1824.21       1847.89         4.78 o                         
  -2  10   3       1256.17       1262.55         3.82 o                         
  -2  10   2        364.37        349.45         2.56 o                         
  -2  10   1       1115.29       1085.37         3.66 o                         
  -2  10   0       4118.46       4079.19         6.29 o                         
  -2  10  -1         19.88         13.54         0.94 o                         
  -2  10  -2       4473.00       4479.50         6.50 o                         
  -2  10  -3       1281.67       1285.07         3.75 o                         
  -2  10  -4        732.57        731.57         2.69 o                         
  -2  10  -5       1280.02       1304.12         3.25 o                         
  -2  10  -6       1119.89       1167.35         3.25 o                         
  -2  10  -7        763.60        764.53         2.96 o                         
  -2  10  -8        327.67        327.83         2.73 o                         
  -2  10  -9          8.68          3.21         0.74 o                         
  -2  10 -10         37.34         37.50         2.02 o                         
  -2  10 -11        411.24        412.74         3.00 o                         
  -2  10 -12        211.73        231.98         3.05 o                         
  -2  10 -13        286.23        317.84         2.65 o                         
  -2  10 -14        469.80        487.29         2.59 o                         
  -2  10 -15        180.16        218.14         2.08 o                         
  -2  10 -16         31.21         34.73         1.79 o                         
  -2  10 -17          5.31         11.03         1.36 o                         
  -2  10 -17         16.07         34.60         2.06 o                         
  -2   9  17        121.46         76.25         1.19 o                         
  -2   9  16        358.26        388.24         2.22 o                         
   2  -9 -15         20.94         29.90         1.97 o                         
  -2   9  14        601.07        663.40         3.52 o                         
  -2   9  13        692.97        723.77         4.16 o                         
   2  -9 -12        167.13        172.84         3.04 o                         
   2  -9 -11         45.54         50.03         3.08 o                         
  -2   9  10        684.29        730.84         5.81 o                         
   2  -9  -9        449.17        432.08         5.41 o                         
  -2   9   8        332.08        292.36         5.04 o                         
  -2   9   7        168.11        161.79         3.85 o                         
  -2   9   6        193.01        180.39         4.46 o                         
  -2   9   5        136.62        134.81         4.39 o                         
  -2   9   4         64.89         61.67        10.40 o                         
  -2   9   3         38.27         30.52         4.40 o                         
  -2   9   2        167.98        167.66         4.37 o                         
  -2   9   1        262.32        272.82         3.37 o                         
  -2   9   0        421.44        416.57         5.17 o                         
  -2   9  -1        519.34        546.71         5.39 o                         
  -2   9  -2        214.13        199.24         4.35 o                         
  -2   9  -3         67.21         64.96         3.48 o                         
  -2   9  -4         49.57         47.36         7.95 o                         
  -2   9  -5        106.66         98.70         7.80 o                         
  -2   9  -6         66.63         56.03         7.92 o                         
  -2   9  -7         67.90         74.34         1.83 o                         
  -2   9  -8         52.78         53.03         2.01 o                         
  -2   9  -9        373.93        390.29         2.82 o                         
  -2   9 -10        596.23        584.87         3.41 o                         
  -2   9 -11       1360.69       1383.15         4.83 o                         
  -2   9 -12        488.43        525.15         3.82 o                         
  -2   9 -13         36.49         39.64         2.73 o                         
  -2   9 -14         83.24         84.19         2.81 o                         
  -2   9 -15       1080.02       1144.94         4.71 o                         
  -2   9 -16        595.72        657.46         3.34 o                         
  -2   9 -17         93.10        107.21         1.55 o                         
  -2   9 -18         75.29         74.78         2.03 o                         
  -2   9 -19         24.34         24.70         0.80 o                         
   2  -8 -18         34.82         28.71         0.69 o                         
   2  -8 -17        175.50        169.96         1.48 o                         
  -2   8  16        166.18        171.18         1.92 o                         
   2  -8 -15        289.02        306.60         3.72 o                         
   2  -8 -14        175.93        187.19         2.17 o                         
   2  -8 -13        179.04        201.72         3.05 o                         
   2  -8 -12        233.97        243.01         4.81 o                         
   2  -8 -11        533.40        556.64         6.27 o                         
   2  -8 -10         48.18         63.88         4.31 o                         
  -2   8   9        943.45        937.41         6.72 o                         
  -2   8   8        955.15        875.91         6.38 o                         
  -2   8   7        376.10        342.08         8.85 o                         
  -2   8   6         72.62         72.79         6.01 o                         
  -2   8   5        146.90        133.02         3.56 o                         
  -2   8   4         12.03          9.70         3.60 o                         
  -2   8   3       3510.69       3359.22         8.42 o                         
  -2   8   2         84.74         76.01         2.82 o                         
  -2   8   1       4675.22       4571.48        10.57 o                         
  -2   8   0         18.99         23.61         2.46 o                         
  -2   8  -1        144.08        143.39         2.84 o                         
  -2   8  -2          4.67          5.30         1.96 o                         
  -2   8  -3       8237.59       7806.49        18.86 o                         
  -2   8  -4        175.78        171.90         4.85 o                         
  -2   8  -5       2167.71       1968.78        12.02 o                         
  -2   8  -6          1.67          0.15         5.14 o                         
  -2   8  -7         22.45         16.58         5.90 o                         
  -2   8  -8         29.96         19.49         2.82 o                         
  -2   8  -9       1128.70       1086.14         3.34 o                         
  -2   8 -10         10.18          9.23         1.48 o                         
  -2   8 -11        763.93        766.46         2.70 o                         
  -2   8 -12         71.12         67.59         2.08 o                         
  -2   8 -13        274.24        270.62         2.42 o                         
  -2   8 -14          1.95          4.80         1.80 o                         
  -2   8 -15         37.59         41.38         2.16 o                         
  -2   8 -16        252.51        260.10         2.31 o                         
  -2   8 -17        377.49        389.73         2.12 o                         
  -2   8 -18         83.62         86.90         1.30 o                         
  -2   8 -19         10.81          9.28         1.00 o                         
   2  -7 -19          6.61          4.90         0.73 o                         
   2  -7 -18          6.09          4.48         1.25 o                         
   2  -7 -17          2.93          4.72         1.49 o                         
  -2   7  16        231.38        229.02         2.57 o                         
   2  -7 -15         19.42         18.48         3.50 o                         
   2  -7 -14         40.25         44.31         2.25 o                         
   2  -7 -13          8.88         13.28         1.97 o                         
  -2   7  12        271.46        258.49         2.60 o                         
  -2   7  11        161.35        154.79         2.81 o                         
   2  -7 -10         20.16         26.56         2.56 o                         
  -2   7   9        329.30        310.72         4.77 o                         
   2  -7  -8       1447.14       1380.82         7.55 o                         
  -2   7   7        312.25        276.01         8.03 o                         
  -2   7   6       2324.84       2207.00        17.52 o                         
  -2   7   5        459.97        449.47         4.44 o                         
  -2   7   4        694.88        780.70         7.18 o                         
  -2   7   3        235.03        230.33         2.82 o                         
  -2   7   2       1923.49       1758.46         5.76 o                         
  -2   7   1       1171.32       1142.94         6.54 o                         
  -2   7   0         21.36         27.26         3.53 o                         
  -2   7  -1         92.99         75.05         3.55 o                         
  -2   7  -2         74.95         64.22         3.64 o                         
  -2   7  -3        359.89        354.38         4.61 o                         
  -2   7  -4       2199.62       2184.36         8.65 o                         
  -2   7  -5         23.15         31.61         2.89 o                         
  -2   7  -6         60.06         36.64         2.19 o                         
  -2   7  -7         29.02         28.33         2.25 o                         
  -2   7  -8       2152.63       2053.32         6.88 o                         
  -2   7  -9          6.41          6.68         2.76 o                         
  -2   7 -10        239.11        219.20         3.79 o                         
  -2   7 -11         29.16         30.57         1.72 o                         
  -2   7 -12         68.88         55.62         1.81 o                         
  -2   7 -13        411.65        407.96         2.53 o                         
  -2   7 -14        131.16        134.93         1.95 o                         
  -2   7 -15         16.07         19.00         1.83 o                         
  -2   7 -16        146.13        155.42         1.99 o                         
  -2   7 -17          9.44         13.92         2.01 o                         
  -2   7 -18        228.51        247.35         2.98 o                         
  -2   7 -19        588.70        645.66         2.50 o                         
  -2   7 -20        103.59         93.50         0.87 o                         
   2  -6 -19         59.51         54.51         2.50 o                         
   2  -6 -18        603.26        684.57         5.30 o                         
   2  -6 -17         25.81         31.86         2.09 o                         
   2  -6 -16        223.95        246.35         3.27 o                         
   2  -6 -15         58.94         61.59         3.16 o                         
   2  -6 -14         84.01         81.06         2.51 o                         
   2  -6 -13         61.63         58.61         2.89 o                         
  -2   6  12       1140.06       1121.98         5.17 o                         
   2  -6 -11        121.47        114.73         2.99 o                         
  -2   6  10         81.06         67.61         4.70 o                         
  -2   6   9        207.81        170.80         4.81 o                         
  -2   6   8        377.22        345.95         5.56 o                         
  -2   6   7        190.17        160.99         8.31 o                         
  -2   6   6        412.30        369.54         6.86 o                         
  -2   6   5        835.69        752.36         5.35 o                         
   2  -6  -4       2204.00       2294.45         8.68 o                         
   2  -6  -3       2357.58       2496.51         8.62 o                         
  -2   6   2        104.48        112.36         2.77 o                         
  -2   6   1         79.78         81.60         2.30 o                         
  -2   6   0        106.56        144.17         2.49 o                         
   2  -6   1         23.23         28.70         2.52 o                         
  -2   6  -2         60.68         69.82         2.43 o                         
  -2   6  -3        290.82        307.17         3.47 o                         
  -2   6  -4        792.12        898.98         6.43 o                         
  -2   6  -5       2583.72       2631.53        11.60 o                         
  -2   6  -6        274.47        276.07         6.33 o                         
  -2   6  -7        618.05        503.65         7.89 o                         
  -2   6  -8        816.46        720.51         4.76 o                         
  -2   6  -9        246.04        229.02         4.29 o                         
  -2   6 -10         55.01         36.76         4.27 o                         
  -2   6 -11        301.69        259.14         5.08 o                         
  -2   6 -12        448.98        430.28         2.87 o                         
  -2   6 -13        555.24        544.37         3.33 o                         
  -2   6 -14        289.17        296.04         3.17 o                         
  -2   6 -15        248.32        250.65         2.93 o                         
  -2   6 -16         30.35         28.82         2.51 o                         
  -2   6 -17         69.96         67.60         3.75 o                         
  -2   6 -18        122.49        131.43         2.79 o                         
  -2   6 -19        221.30        238.33         3.11 o                         
  -2   6 -20        263.04        252.89         1.99 o                         
  -2   6 -21         86.29         65.29         1.51 o                         
   2  -5 -20         42.16         36.99         1.13 o                         
   2  -5 -19         39.58         37.65         2.35 o                         
   2  -5 -19         40.77         44.99         2.60 o                         
  -2   5  18         35.11         34.66         2.15 o                         
  -2   5  17        119.07        107.80         2.99 o                         
  -2   5  17        127.31        125.09         2.86 o                         
   2  -5 -16        226.94        227.52         2.90 o                         
  -2   5  15         16.79          8.61         2.75 o                         
  -2   5  14         15.42         14.84         2.34 o                         
   2  -5 -13       1243.19       1214.16         4.30 o                         
   2  -5 -12        252.62        229.07         2.80 o                         
   2  -5 -11        287.54        265.29         5.37 o                         
   2  -5 -10        445.50        391.20         6.34 o                         
   2  -5  -9        592.04        569.77         6.64 o                         
   2  -5  -8        619.09        515.09         6.15 o                         
  -2   5   7       4687.33       4496.67        23.82 o                         
  -2   5   6        686.05        611.49         9.98 o                         
  -2   5   5        396.39        530.17         6.23 o                         
  -2   5   4        180.16        161.76         2.50 o                         
   2  -5  -3        310.72        302.42         2.77 o                         
  -2   5   2        819.24        722.70         3.56 o                         
  -2   5   1       1560.59       1509.98        12.32 o                         
  -2   5   1       1724.33       1679.98         5.32 o                         
  -2   5   0         98.88         92.40         1.88 o                         
  -2   5   0        576.10        516.33         5.74 o                         
   2  -5   1       2424.88       2169.03         8.16 o                         
  -2   5  -1       2444.34       2231.75        13.02 o                         
   2  -5   2        832.00        675.64         5.96 o                         
  -2   5  -2       1139.13        986.27         5.07 o                         
  -2   5  -3        308.84        304.39         3.09 o                         
  -2   5  -4        746.22        660.65         4.15 o                         
  -2   5  -5        427.10        351.74         3.62 o                         
  -2   5  -6        121.31        142.63         3.57 o                         
  -2   5  -7        908.05        746.81         6.97 o                         
  -2   5  -8       1556.46       1416.59         9.35 o                         
  -2   5  -9        407.71        421.06         5.40 o                         
  -2   5 -10       1050.66        969.28         7.29 o                         
  -2   5 -11       1265.36       1242.12        10.77 o                         
  -2   5 -12        308.14        297.62         4.15 o                         
  -2   5 -13        437.32        419.92         3.23 o                         
  -2   5 -14        404.22        386.71         3.27 o                         
  -2   5 -15          3.86          9.17         3.30 o                         
  -2   5 -16         18.82         19.50         3.32 o                         
  -2   5 -17        653.83        682.29         5.28 o                         
  -2   5 -18         65.30         60.48         3.32 o                         
  -2   5 -19         29.92         29.17         2.77 o                         
  -2   5 -19         35.67         41.17         3.58 o                         
  -2   5 -20         13.86         12.19         2.07 o                         
  -2   5 -21          5.87          4.75         0.81 o                         
   2  -4 -20         21.34         19.82         1.05 o                         
   2  -4 -19         10.58          9.57         1.27 o                         
   2  -4 -18          3.98          4.37         1.92 o                         
  -2   4  17         12.01         11.84         1.90 o                         
   2  -4 -16        248.84        235.83         2.74 o                         
   2  -4 -15        214.41        223.58         2.82 o                         
   2  -4 -14        631.84        621.32         3.25 o                         
  -2   4  13        751.21        681.39         3.49 o                         
  -2   4  12        659.65        624.02         5.91 o                         
  -2   4  11         89.91         77.45         3.61 o                         
  -2   4  10       1035.47       1002.42         6.49 o                         
  -2   4   9       2551.28       2405.37         9.05 o                         
  -2   4   8        644.25        578.01         9.66 o                         
  -2   4   7       2176.19       2198.38        16.05 o                         
  -2   4   6       1568.14       1733.22         8.80 o                         
  -2   4   5       1191.37       1337.44         7.74 o                         
  -2   4   4        161.77        157.56         3.29 o                         
  -2   4   3       1565.17       1729.23         4.91 o                         
  -2   4   2         20.27         17.43         1.23 o                         
  -2   4   1       3080.87       3497.89         7.89 o                         
  -2   4   0        508.21        577.10         2.34 o                         
  -2   4  -1        202.17        220.52         2.10 o                         
  -2   4  -2         23.30         30.49         1.39 o                         
  -2   4  -3       5010.50       5572.55         8.40 o                         
  -2   4  -4          3.60         11.17         1.55 o                         
  -2   4  -5        330.99        399.04         3.78 o                         
  -2   4  -6       1461.25       1541.92         6.93 o                         
  -2   4  -7        420.44        419.70         4.46 o                         
  -2   4  -8        411.97        482.07         4.90 o                         
  -2   4  -9       2197.66       2110.61         9.61 o                         
  -2   4 -10         30.35         37.65         2.99 o                         
  -2   4 -11        657.18        618.57         3.94 o                         
  -2   4 -12         47.49         43.34         2.72 o                         
  -2   4 -13        304.19        281.38         3.78 o                         
  -2   4 -14        447.76        444.07         4.27 o                         
  -2   4 -15        689.88        689.43         3.99 o                         
  -2   4 -16          0.26          1.44         2.18 o                         
  -2   4 -17        192.75        218.50         3.53 o                         
  -2   4 -18         83.20         87.76         2.68 o                         
   2  -4  19          4.10          4.41         1.79 o                         
  -2   4 -20        138.65        126.91         1.47 o                         
  -2   4 -21        134.54        102.12         1.14 o                         
   2  -3 -21         15.80         10.53         0.99 o                         
   2  -3 -20         23.23         23.45         1.13 o                         
  -2   3  19         73.08         85.72         2.19 o                         
   2  -3 -18        134.93        112.57         2.94 o                         
  -2   3  17        472.33        470.87         4.40 o                         
  -2   3  16        322.49        310.27         4.15 o                         
  -2   3  15        760.63        733.49         5.48 o                         
  -2   3  14         68.96         72.90         2.58 o                         
  -2   3  13         31.44         33.32         2.36 o                         
  -2   3  12         36.25         36.86         3.29 o                         
   2  -3 -11       1269.52       1276.83         7.33 o                         
  -2   3  10       5329.39       5063.18        12.89 o                         
  -2   3   9       2413.15       2260.74         8.58 o                         
  -2   3   8        681.18        676.36         9.80 o                         
  -2   3   7       1004.19       1032.50         4.64 o                         
  -2   3   6       1736.60       1717.70         6.67 o                         
  -2   3   5       2487.22       2525.61         7.83 o                         
  -2   3   4       8185.80       8559.63        22.62 o                         
  -2   3   3         67.07         70.49         2.94 o                         
  -2   3   2       4019.30       4274.73         9.34 o                         
  -2   3   1       3441.20       3783.84         8.47 o                         
  -2   3   0         73.14         75.14         1.86 o                         
  -2   3  -1       9531.41      10231.85        17.01 o                         
  -2   3  -2       5275.88       5504.27         7.64 o                         
  -2   3  -3         55.73         54.70         1.30 o                         
  -2   3  -4      13128.89      13154.99        12.44 o                         
  -2   3  -5       5620.59       5588.15         7.69 o                         
  -2   3  -6       1030.00        959.16         3.04 o                         
  -2   3  -7       4390.14       4404.84        11.04 o                         
  -2   3  -8        540.41        543.79         6.38 o                         
  -2   3  -9       2434.01       2462.55         8.03 o                         
  -2   3 -10       5232.92       4269.55        11.90 o                         
  -2   3 -11       3113.10       3178.16        12.25 o                         
  -2   3 -12        243.10        229.99         4.40 o                         
  -2   3 -13         68.87         78.67         5.02 o                         
  -2   3 -14         30.17         31.00         3.06 o                         
  -2   3 -15        457.88        453.29         3.23 o                         
  -2   3 -16        152.21        157.52         3.09 o                         
  -2   3 -17        402.26        400.06         2.98 o                         
   2  -3  18         62.95         56.32         2.70 o                         
  -2   3 -19        127.12        127.47         2.45 o                         
   2  -3  20         89.21         93.75         1.79 o                         
  -2   3 -21         45.89         35.86         0.89 o                         
  -2   2  21         21.63         26.20         1.36 o                         
   2  -2 -20         33.92         33.29         2.01 o                         
   2  -2 -19         50.95         47.18         2.41 o                         
   2  -2 -18         52.90         52.76         2.62 o                         
  -2   2  17        177.17        166.24         3.70 o                         
   2  -2 -16         55.71         46.74         3.55 o                         
  -2   2  15        370.10        388.36         4.52 o                         
  -2   2  14         65.98         81.68         3.28 o                         
  -2   2  13        770.37        769.31        14.83 o                         
  -2   2  12        513.07        502.81        12.19 o                         
  -2   2  11        606.41        589.29         6.16 o                         
  -2   2  10       1175.72       1160.87         7.72 o                         
   2  -2  -9         41.31         62.17         3.79 o                         
  -2   2   8       6668.90       6636.42        32.02 o                         
  -2   2   7        690.84        699.62         4.81 o                         
  -2   2   6      33396.44      35048.25        34.04 o                         
  -2   2   5        272.82        291.12         3.68 o                         
  -2   2   4       5341.62       5694.58        14.17 o                         
  -2   2   3        136.28        151.24         2.91 o                         
  -2   2   2      68658.85      74340.37        58.66 o                         
  -2   2   1        456.69        484.19         3.80 o                         
  -2   2   0      10904.16      11406.50        17.18 o                         
  -2   2   0      13050.12      14553.33        14.23 o                         
  -2   2  -1        142.30        162.81         2.72 o                         
  -2   2  -1        226.66        266.61         2.27 o                         
  -2   2  -2      67122.54      73207.56        53.32 o                         
  -2   2  -3         34.68         43.67         2.84 o                         
  -2   2  -4       1872.92       1869.05         7.21 o                         
  -2   2  -5       1382.53       1396.98         6.52 o                         
  -2   2  -6      29451.39      28762.46        28.00 o                         
  -2   2  -7       2185.38       2029.46         6.10 o                         
  -2   2  -8       5444.24       5316.49        14.91 o                         
  -2   2  -9         60.62         60.42         3.37 o                         
  -2   2 -10       1406.11       1449.79         7.83 o                         
  -2   2 -11       2996.51       2958.79        17.59 o                         
  -2   2 -12       1045.07        982.58        11.13 o                         
  -2   2 -13        328.33        321.76         7.77 o                         
  -2   2 -14        191.10        208.56         4.28 o                         
  -2   2 -15        277.86        272.31         4.55 o                         
   2  -2  16         29.45         26.77         3.99 o                         
  -2   2 -17        114.53        113.89         3.09 o                         
  -2   2 -18        129.49        126.54         2.92 o                         
  -2   2 -19        225.65        231.39         3.49 o                         
   2  -2  20         39.66         47.19         2.25 o                         
  -2   2 -21          4.91         11.25         1.17 o                         
  -2   1  21          6.08          5.34         2.00 o                         
  -2   1  20         71.50         62.75         1.96 o                         
  -2   1  19         20.82         23.75         2.37 o                         
  -2   1  18        322.62        321.15         3.04 o                         
   2  -1 -17       1017.47       1023.37         7.71 o                         
  -2   1  17       1132.84       1082.65         9.09 o                         
   2  -1 -16        291.84        299.81         4.81 o                         
  -2   1  15       1018.93       1027.66         6.41 o                         
  -2   1  14          8.86         14.31         5.85 o                         
   2  -1 -14        100.80        119.82         4.27 o                         
  -2   1  13        855.34        793.35        12.37 o                         
  -2   1  12       2930.93       2763.47        19.42 o                         
   2  -1 -11       3342.52       3124.08        18.43 o                         
  -2   1  11       3524.66       3312.00        20.14 o                         
   2  -1 -10        595.90        538.46         8.21 o                         
  -2   1  10        632.48        531.94         9.30 o                         
   2  -1  -9       1074.20       1156.26        10.69 o                         
  -2   1   9       1075.60       1168.06        11.62 o                         
  -2   1   8        453.25        500.79         7.96 o                         
  -2   1   7       3517.56       3575.79         9.38 o                         
  -2   1   7       3838.87       3973.35        17.63 o                         
  -2   1   6       1751.65       1890.95        11.66 o                         
  -2   1   5       2238.95       2316.28        12.95 o                         
  -2   1   5       2284.51       2336.75        11.95 o                         
  -2   1   4       1788.85       1966.33        11.28 o                         
  -2   1   4       2846.75       3103.36        12.67 o                         
  -2   1   3       1906.37       2066.69         7.42 o                         
  -2   1   2       2165.35         39.46         2.15 o                         
  -2   1   1       9116.82       9338.13        16.78 o                         
  -2   1   0         74.12         75.61         1.88 o                         
  -2   1  -1       6352.96       6667.80        16.18 o                         
  -2   1  -2       4154.58       4185.36        14.40 o                         
  -2   1  -3       1101.46       1187.54         6.44 o                         
  -2   1  -4       5375.48       5733.13        14.47 o                         
  -2   1  -4       5727.53       5854.69        19.84 o                         
  -2   1  -5        231.53        243.56         5.51 o                         
  -2   1  -5        672.15        656.87         5.47 o                         
  -2   1  -6        719.99        739.33         5.21 o                         
  -2   1  -6       1036.84       1088.40        10.08 o                         
  -2   1  -7       1632.66       1522.90         5.06 o                         
  -2   1  -7       2324.92       2316.17        14.70 o                         
   2  -1   8       1184.59       1200.40        10.47 o                         
  -2   1  -8       1227.91       1246.04        11.85 o                         
   2  -1   9          7.10         15.76         3.94 o                         
  -2   1  -9        218.51        228.34         7.07 o                         
   2  -1  10        185.87        149.01         2.72 o                         
  -2   1 -10        303.15        258.19         4.93 o                         
  -2   1 -11        925.48        894.43        11.36 o                         
  -2   1 -11       1583.30       1534.91         5.57 o                         
  -2   1 -12        380.60        389.16         8.67 o                         
  -2   1 -12        942.67        919.66         6.31 o                         
  -2   1 -13       1153.94       1124.02        15.34 o                         
  -2   1 -14        468.93        474.47         4.79 o                         
  -2   1 -15        315.64        307.09         4.50 o                         
   2  -1  16        549.75        559.22         5.39 o                         
   2  -1  17        786.48        801.70         4.63 o                         
  -2   1 -18         69.40         78.67         3.31 o                         
  -2   1 -18        132.89        131.85         3.07 o                         
  -2   1 -19        193.76        200.65         2.68 o                         
   2  -1  20        120.58        132.58         2.87 o                         
  -2   1 -21         25.02         26.35         0.93 o                         
  -2   0  22          2.61          1.89         1.07 o                         
   2   0 -21        439.92        443.64         1.92 o                         
   2   0 -20         17.45         17.25         1.77 o                         
  -2   0  19        237.63        236.29         1.85 o                         
   2   0 -18         51.00         45.58         2.22 o                         
   2   0 -17        879.17        916.73         4.41 o                         
  -2   0  16        380.52        408.13         3.52 o                         
  -2   0  15       2299.05       2392.40         6.71 o                         
  -2   0  14        489.06        488.20         3.66 o                         
   2   0 -13          8.90         10.14         5.30 o                         
   2   0 -12          8.35         10.90         3.40 o                         
   2   0 -11       1062.47       1047.43         8.31 o                         
   2   0 -10       4857.04       4835.85        16.15 o                         
  -2   0   9       1523.07       1379.25         8.57 o                         
  -2   0   8       2788.05       2796.17        15.43 o                         
  -2   0   7       5105.90       5624.94        14.68 o                         
  -2   0   6        430.17        454.87         4.37 o                         
  -2   0   5       1329.27       1579.40         6.95 o                         
  -2   0   4      11242.09      12072.07        17.58 o                         
  -2   0   3      18737.61      19842.88        21.24 o                         
  -2   0   2        313.74        334.23         2.08 o                         
   2   0  -1       5488.97       5537.44         9.09 o                         
  -2   0   0        290.50        286.44         2.69 o                         
  -2   0  -1       9935.71       9924.75        15.55 o                         
  -2   0  -2       1256.94       1241.34         6.16 o                         
  -2   0  -3      18709.83      19021.71        33.68 o                         
  -2   0  -4       8061.85       8354.68        23.95 o                         
  -2   0  -5        310.70        326.73         6.01 o                         
  -2   0  -6        266.89        287.94         4.32 o                         
  -2   0  -7       7195.65       7545.85        15.36 o                         
   2   0   8       2955.47       2877.88        10.13 o                         
   2   0   9       3024.66       2741.27        10.29 o                         
  -2   0 -10       3790.63       3849.13         7.11 o                         
  -2   0 -11        949.86        951.28         4.26 o                         
   2   0  12         57.05         54.95         2.80 o                         
  -2   0 -13        233.17        224.94         4.78 o                         
   2   0  14        623.40        620.29         4.06 o                         
   2   0  15       1056.91       1065.79         6.25 o                         
   2   0  16        804.60        832.09         4.57 o                         
  -2   0 -17          5.20          3.47         2.44 o                         
   2   0  18        112.06        101.96         2.39 o                         
  -2   0 -19        214.32        217.58         2.82 o                         
  -2   0 -20         14.91         17.90         1.64 o                         
   2   0  21         14.09         15.85         1.45 o                         
  -2  -1  22         68.10         42.05         1.20 o                         
  -2  -1  21        119.05        104.54         1.28 o                         
   2   1 -20          8.98          8.75         1.66 o                         
   2   1 -19         59.00         59.99         1.90 o                         
   2   1 -18        119.99        107.97         2.86 o                         
  -2  -1  17        243.23        240.87         2.47 o                         
   2   1 -16         86.57         86.07         2.25 o                         
  -2  -1  15        131.95        123.37         2.25 o                         
   2   1 -14        376.15        353.61         3.08 o                         
   2   1 -13         98.24         85.98         6.84 o                         
   2   1 -12        537.34        563.80        10.46 o                         
   2   1 -11        607.84        700.81        11.13 o                         
  -2  -1  10       3415.22       3643.74        13.88 o                         
  -2  -1   9          6.68          5.67         3.35 o                         
   2   1  -8       1775.89       1522.94         5.19 o                         
   2   1  -7         66.13         69.84         1.77 o                         
  -2  -1   6        595.35        628.76         4.69 o                         
  -2  -1   5       2823.31       3023.12         8.86 o                         
   2   1  -2       5879.89       6117.62        15.93 o                         
   2   1  -1       3372.75       3477.24        11.06 o                         
  -2  -1   0        229.21        238.00         3.17 o                         
  -2  -1  -1       3360.75       3320.76        11.81 o                         
  -2  -1  -2       8122.95       7794.74        19.64 o                         
  -2  -1  -3       1352.46       1325.74         9.17 o                         
  -2  -1  -4        246.73        212.57         3.66 o                         
  -2  -1  -5        489.15        480.42         5.34 o                         
  -2  -1  -6       1209.99       1182.38         5.68 o                         
  -2  -1  -7        135.64        116.23         3.20 o                         
   2   1   8       1365.35       1124.34         7.30 o                         
   2   1   9        194.27        175.88         3.02 o                         
   2   1  10       1714.71       1716.54         7.14 o                         
  -2  -1 -11        555.55        594.70         4.79 o                         
  -2  -1 -12          7.80         10.35         2.72 o                         
   2   1  13        535.12        515.27         3.97 o                         
   2   1  14        963.88        870.10         4.43 o                         
  -2  -1 -15          0.98          0.90         2.49 o                         
  -2  -1 -16         22.97         20.56         2.65 o                         
   2   1  17        747.54        745.81         4.10 o                         
  -2  -1 -18        194.87        188.98         2.35 o                         
  -2  -1 -19        208.75        214.80         2.68 o                         
  -2  -1 -20        132.16        120.49         1.83 o                         
   2   1  21         33.02         23.98         0.93 o                         
   2   2 -22         20.29         11.09         1.38 o                         
  -2  -2  21         18.90         18.38         1.92 o                         
   2   2 -20        193.42        217.12         2.26 o                         
  -2  -2  19        291.07        314.96         3.66 o                         
   2   2 -18       1728.15       1805.52         7.57 o                         
   2   2 -17        169.41        162.42         4.12 o                         
   2   2 -16         84.91         89.80         4.14 o                         
   2   2 -15        163.59        172.33         3.31 o                         
   2   2 -14        458.00        456.79         4.18 o                         
   2   2 -13        171.94        161.66         4.58 o                         
   2   2 -12        880.14        852.97         8.20 o                         
   2   2 -11        214.25        222.65         5.28 o                         
   2   2 -10       1040.47       1068.03         8.19 o                         
   2   2  -9       1261.49       1429.84        17.46 o                         
  -2  -2   8        542.18        574.20         5.28 o                         
   2   2  -7        160.41        179.67         3.65 o                         
   2   2  -6        391.21        417.12         7.05 o                         
   2   2  -5        312.11        346.73         4.11 o                         
  -2  -2   4        553.57        617.22         6.26 o                         
   2   2  -3         12.55         14.28         2.34 o                         
   2   2  -2         56.80         62.41         3.86 o                         
   2   2  -1         21.16         22.79         2.44 o                         
  -2  -2   0         76.50         84.49         2.09 o                         
  -2  -2  -1         28.02         21.11         2.21 o                         
  -2  -2  -2          9.79         21.32         2.57 o                         
  -2  -2  -3        198.86        222.49         4.46 o                         
  -2  -2  -4       1256.25       1282.45         7.63 o                         
  -2  -2  -5        825.84        826.94         6.54 o                         
   2   2   6        144.54        159.47         3.75 o                         
  -2  -2  -7       1089.84        985.79        10.70 o                         
  -2  -2  -8        805.74        815.55         8.33 o                         
  -2  -2  -9        976.60        992.52         9.28 o                         
  -2  -2 -10        865.40        878.99         6.80 o                         
   2   2  11       1044.97        945.62         7.26 o                         
   2   2  12        745.26        708.39         6.90 o                         
  -2  -2 -13        934.21        913.55         4.79 o                         
  -2  -2 -14        216.90        224.96         3.45 o                         
   2   2  15         31.69         27.43         2.93 o                         
   2   2  16        673.08        676.19         5.24 o                         
  -2  -2 -17        558.82        549.79         5.47 o                         
   2   2  18       1438.62       1483.29         6.12 o                         
   2   2  19        262.87        280.07         4.45 o                         
   2   2  20         53.12         53.81         2.52 o                         
  -2  -2 -21          7.97          6.13         0.80 o                         
   2   3 -21         16.85         14.74         1.23 o                         
   2   3 -20        140.61        127.20         1.83 o                         
  -2  -3  19        731.04        730.41         5.10 o                         
   2   3 -18         20.85         23.21         3.10 o                         
   2   3 -17         77.52         75.74         2.07 o                         
   2   3 -16         50.11         51.12         2.60 o                         
   2   3 -16         51.92         56.77         5.06 o                         
   2   3 -15        395.44        392.38         3.80 o                         
   2   3 -15        422.31        418.99         6.67 o                         
   2   3 -14       1216.16       1272.05        16.25 o                         
   2   3 -14       1234.33       1265.11         4.40 o                         
   2   3 -13        365.41        371.36        10.31 o                         
   2   3 -13        458.52        444.41         4.77 o                         
   2   3 -12       1520.00       1619.97        17.54 o                         
   2   3 -12       1540.85       1530.59         9.36 o                         
   2   3 -11        282.34        275.82         8.97 o                         
   2   3 -11        303.44        293.54         5.80 o                         
   2   3 -10        195.52        189.86         7.78 o                         
   2   3 -10        210.63        205.00         5.25 o                         
   2   3  -9        500.85        469.75         9.54 o                         
   2   3  -9       1349.91       1262.78         6.17 o                         
   2   3  -8       7397.66       7402.26        16.17 o                         
   2   3  -7        802.57        648.99         7.53 o                         
   2   3  -6       1199.05       1370.95        10.64 o                         
   2   3  -5        477.41        407.41         2.73 o                         
   2   3  -5        647.87        611.78         7.76 o                         
   2   3  -4       4594.00       4696.76        12.63 o                         
   2   3  -4       4597.07       4646.32        19.02 o                         
   2   3  -3       2159.65       2211.14        14.09 o                         
   2   3  -3       3838.46       3915.94        17.70 o                         
   2   3  -2       3141.88       3158.23        12.04 o                         
   2   3  -1       6680.67       6514.64        17.11 o                         
   2   3   0        397.88        424.29         4.92 o                         
   2   3   0       1712.65       1726.82        12.39 o                         
  -2  -3  -1       4373.83       4135.40        10.79 o                         
   2   3   1       4992.16       4882.72        19.86 o                         
  -2  -3  -2       8530.47       8228.67        17.08 o                         
   2   3   2       8955.49       9112.43        26.83 o                         
  -2  -3  -3         15.60         34.01         2.95 o                         
  -2  -3  -3        919.71        860.55         7.52 o                         
   2   3   4        866.12        802.76         6.95 o                         
  -2  -3  -4        960.08        868.85         8.37 o                         
  -2  -3  -5       2604.57       2404.41        11.45 o                         
  -2  -3  -5       2840.54       2628.93        14.59 o                         
   2   3   6       4136.74       4154.58        12.45 o                         
  -2  -3  -6       4294.69       4276.78        19.61 o                         
  -2  -3  -7        371.59        292.45         5.97 o                         
  -2  -3  -7       1813.07       1672.88        13.62 o                         
  -2  -3  -8       4314.30       4289.76        18.49 o                         
  -2  -3  -8       4412.86       4420.68        22.35 o                         
   2   3   9         76.79         78.68         4.75 o                         
  -2  -3  -9        115.26        115.73         7.50 o                         
   2   3  10        107.22        123.71         7.67 o                         
  -2  -3 -10        162.78        222.72         8.95 o                         
   2   3  11        105.92        109.99         3.84 o                         
  -2  -3 -11        405.06        395.86        10.45 o                         
   2   3  12        473.10        468.22         5.47 o                         
  -2  -3 -12        545.02        557.42         6.43 o                         
   2   3  13         92.34         77.87         3.88 o                         
  -2  -3 -13        331.68        317.76         4.65 o                         
  -2  -3 -14        136.53        142.78         4.63 o                         
   2   3  14        214.35        214.91         4.83 o                         
  -2  -3 -15          9.22          6.52         3.50 o                         
  -2  -3 -15         19.08         20.32         5.80 o                         
  -2  -3 -16          9.20         12.13         3.38 o                         
  -2  -3 -16         24.45         11.80         5.32 o                         
  -2  -3 -17        284.64        257.09         3.07 o                         
   2   3  18          0.93          3.57         1.51 o                         
   2   3  19          9.18          7.98         1.20 o                         
   2   3  20        119.05         94.46         1.74 o                         
  -2  -4  21         17.98         12.54         0.73 o                         
   2   4 -20         53.25         51.41         2.42 o                         
   2   4 -19         32.80         29.31         3.10 o                         
   2   4 -18          1.79          0.81         2.41 o                         
   2   4 -17         41.70         45.31         3.31 o                         
   2   4 -16         61.27         51.69         2.27 o                         
   2   4 -15        339.56        332.27         2.76 o                         
   2   4 -14        271.80        258.54         3.17 o                         
   2   4 -13         19.08         28.25         2.38 o                         
   2   4 -12          8.66          8.51         2.56 o                         
   2   4 -11        366.64        338.42         4.65 o                         
   2   4 -10       1157.96       1119.40         6.71 o                         
   2   4  -9       3605.32       3494.26         8.35 o                         
   2   4  -8        517.63        551.35         3.67 o                         
   2   4  -7        204.62        184.57         3.36 o                         
   2   4  -6         44.75         36.46         3.98 o                         
   2   4  -5        239.28        172.10         5.40 o                         
   2   4  -4          4.71         16.02         2.00 o                         
  -2  -4   3      13900.98      14429.18        22.91 o                         
  -2  -4   2         12.07         16.52         3.07 o                         
  -2  -4   1       1578.05       1664.14         8.13 o                         
   2   4   0       2366.31       2699.44        10.23 o                         
   2   4   1      10549.30      10862.25        25.41 o                         
  -2  -4  -2         25.79         52.09         3.47 o                         
  -2  -4  -3       2135.95       1902.44         7.79 o                         
  -2  -4  -4         30.80         15.68         1.95 o                         
  -2  -4  -5        123.79        146.31         2.88 o                         
  -2  -4  -6        551.95        565.10         6.59 o                         
  -2  -4  -7       1202.32       1086.72         5.05 o                         
  -2  -4  -8       1423.21       1413.67         5.77 o                         
  -2  -4  -9       1022.37       1000.86         5.08 o                         
  -2  -4 -10        798.00        719.04         7.20 o                         
   2   4  11         53.11         47.69         2.11 o                         
  -2  -4 -12        124.19        121.82         2.60 o                         
  -2  -4 -13         95.61         94.73         2.80 o                         
  -2  -4 -14        616.68        603.96         3.90 o                         
   2   4  15        736.87        734.26         3.33 o                         
  -2  -4 -16         48.96         48.14         1.57 o                         
  -2  -4 -17          3.25          4.27         1.62 o                         
  -2  -4 -18          1.57         -1.02         1.62 o                         
  -2  -4 -19        115.79        101.73         1.89 o                         
   2   4  20          3.21          2.29         0.75 o                         
   2   5 -20         54.57         53.34         2.06 o                         
   2   5 -19        251.35        275.10         2.33 o                         
   2   5 -18         74.97         78.58         2.68 o                         
   2   5 -17          8.77          8.29         2.10 o                         
   2   5 -16        505.23        516.83         3.29 o                         
   2   5 -15        213.98        207.16         2.89 o                         
   2   5 -14        255.35        234.84         3.93 o                         
   2   5 -13        996.44       1069.60         5.59 o                         
   2   5 -12        712.17        721.02         4.04 o                         
   2   5 -11         42.85         56.70         4.54 o                         
   2   5 -10        194.77        196.66         8.80 o                         
   2   5  -9         35.99         48.75         6.70 o                         
   2   5  -8        169.60        158.26         2.53 o                         
   2   5  -7        402.75        426.68         9.53 o                         
   2   5  -6          5.22          3.54         4.68 o                         
   2   5  -5        120.74        107.08         2.46 o                         
   2   5  -4       1078.71       1187.12         4.99 o                         
   2   5  -3         26.61         26.97         2.90 o                         
  -2  -5   2        580.28        629.66         7.32 o                         
   2   5  -1        416.83        397.26         4.99 o                         
  -2  -5   0        222.35        229.97         3.37 o                         
  -2  -5  -1         14.10         15.87         2.25 o                         
  -2  -5  -2       1077.28       1150.16         7.47 o                         
  -2  -5  -3         94.46         85.36         3.28 o                         
  -2  -5  -4         14.98         20.59         3.74 o                         
   2   5   5       1169.83       1073.75         9.85 o                         
  -2  -5  -6          3.63          7.18         4.18 o                         
  -2  -5  -7        142.68        120.11         3.15 o                         
  -2  -5  -8         82.05         74.15         3.29 o                         
  -2  -5  -9        179.02        156.97         3.52 o                         
  -2  -5 -10        448.29        440.59         2.78 o                         
   2   5  11       1095.75       1114.33         4.94 o                         
   2   5  12        483.55        490.64         3.73 o                         
   2   5  13         26.35         33.85         2.46 o                         
   2   5  14        124.17        131.67         2.57 o                         
  -2  -5 -15        452.57        472.80         2.33 o                         
  -2  -5 -16        146.80        148.14         1.52 o                         
   2   5  17        286.72        302.71         2.50 o                         
   2   5  18         36.58         35.35         1.84 o                         
   2   5  19          6.72          4.75         0.53 o                         
   2   6 -20         36.25         35.96         1.22 o                         
   2   6 -19         26.17         17.95         1.67 o                         
   2   6 -18         65.96         79.92         1.96 o                         
   2   6 -17         46.79         44.06         2.18 o                         
   2   6 -16        194.34        198.82         2.81 o                         
   2   6 -15        175.98        175.72         3.07 o                         
   2   6 -14         95.45         95.83         3.52 o                         
   2   6 -13        537.29        556.03         5.11 o                         
   2   6 -12       3670.56       3670.37         8.98 o                         
   2   6 -11        289.79        293.72         4.13 o                         
   2   6 -10        433.13        400.91         5.21 o                         
   2   6  -9         28.34         43.00         8.89 o                         
   2   6  -8       4147.70       3955.55        12.12 o                         
   2   6  -7        204.14        176.78         3.74 o                         
  -2  -6   6       3937.40       3733.08        12.56 o                         
  -2  -6   5        182.35        179.76         5.71 o                         
  -2  -6   4        379.95        405.44         6.96 o                         
   2   6  -3        113.13        137.39         5.07 o                         
   2   6  -2       7382.01       6941.69        23.07 o                         
  -2  -6   1          3.50          7.72         3.56 o                         
  -2  -6   0       7544.56       6976.18        23.26 o                         
  -2  -6  -1         75.55         83.17         4.69 o                         
  -2  -6  -2        781.37        804.33         9.20 o                         
   2   6   3        166.53        168.97         5.67 o                         
   2   6   4       2987.00       2723.78        10.79 o                         
  -2  -6  -5         58.18         55.39         3.13 o                         
  -2  -6  -6       4135.05       4119.02        13.02 o                         
   2   6   7        136.34        140.03         4.58 o                         
   2   6   8       1644.12       1670.04         6.72 o                         
   2   6   9         57.15         62.86         3.16 o                         
   2   6  10       2211.58       2263.51         8.07 o                         
   2   6  11        149.41        148.29         3.14 o                         
   2   6  12        310.98        327.86         3.58 o                         
  -2  -6 -13         44.61         41.30         2.55 o                         
   2   6  14        185.94        184.82         2.63 o                         
  -2  -6 -15        230.65        226.00         2.81 o                         
   2   6  16         24.40         29.01         2.27 o                         
   2   6  17         98.77         98.73         1.55 o                         
  -2  -6 -18         58.83         62.32         1.04 o                         
   2   7 -18         33.33         26.57         1.73 o                         
   2   7 -17        284.46        303.53         2.73 o                         
   2   7 -16         25.51         29.49         1.68 o                         
   2   7 -15         57.65         59.42         1.59 o                         
   2   7 -14        115.69        114.75         2.59 o                         
   2   7 -14        124.35        130.65         3.57 o                         
   2   7 -13         46.02         40.47         4.12 o                         
   2   7 -13         50.06         61.54         3.20 o                         
   2   7 -12        105.22        112.34         3.58 o                         
   2   7 -12        193.40        198.26         3.45 o                         
   2   7 -11       1697.01       1703.44        10.11 o                         
   2   7 -11       1932.30       1942.13         6.09 o                         
   2   7 -10        895.48        872.59         7.71 o                         
   2   7 -10       1078.85       1016.32         4.84 o                         
   2   7  -9         11.37         12.86         2.94 o                         
   2   7  -9         14.06          6.96         0.74 o                         
   2   7  -8         45.95         38.81         2.29 o                         
   2   7  -8        115.73        108.50         2.65 o                         
   2   7  -7       1728.97       1714.96         7.35 o                         
  -2  -7   7       1809.70       1705.53        12.99 o                         
   2   7  -6       3456.32       3522.33        10.41 o                         
   2   7  -6       4225.63       4021.10        18.26 o                         
   2   7  -5        481.67        476.53         4.30 o                         
  -2  -7   4       1207.69       1156.17         5.40 o                         
   2   7  -3         82.27         88.93         7.01 o                         
  -2  -7   3        127.86        132.54         4.39 o                         
  -2  -7   2        811.64        836.92        10.55 o                         
  -2  -7   1       2674.62       2515.26         8.69 o                         
   2   7   0        914.20        889.82        10.53 o                         
  -2  -7   0       1038.53       1040.71         6.26 o                         
   2   7   1        247.82        249.07         3.83 o                         
   2   7   2        742.80        715.35         4.63 o                         
   2   7   3        172.96        164.86         3.48 o                         
   2   7   4       4589.28       4428.97         9.27 o                         
   2   7   5        410.22        396.16         9.19 o                         
   2   7   5        750.48        748.75         4.18 o                         
  -2  -7  -6        354.57        334.94         3.28 o                         
   2   7   6        363.61        331.50         3.25 o                         
   2   7   7         15.87         25.76         2.52 o                         
   2   7   8        931.74        952.62         7.47 o                         
   2   7   8       1107.98       1132.66         5.26 o                         
   2   7   9       1195.60       1244.45         7.86 o                         
   2   7   9       1529.57       1556.53         5.74 o                         
   2   7  10        468.76        494.25         3.95 o                         
  -2  -7 -11         20.51         20.46         3.96 o                         
   2   7  11         29.57         40.75         3.02 o                         
  -2  -7 -12         44.03         51.06         3.60 o                         
   2   7  12         66.80         80.84         2.85 o                         
  -2  -7 -13          4.28          8.61         3.12 o                         
  -2  -7 -13         15.63         24.77         3.03 o                         
  -2  -7 -14        110.83        120.95         3.16 o                         
  -2  -7 -14        115.85        142.23         2.92 o                         
   2   7  15        437.28        475.37         2.64 o                         
  -2  -7 -16        196.86        213.18         1.64 o                         
  -2  -7 -17        149.57        139.88         1.48 o                         
   2   8 -18        118.45        116.24         1.22 o                         
   2   8 -17        383.34        429.46         1.97 o                         
   2   8 -16          6.84          5.27         1.90 o                         
   2   8 -15        297.78        306.41         2.12 o                         
   2   8 -14         31.36         29.00         1.67 o                         
   2   8 -13          0.43         -1.21         2.02 o                         
   2   8 -12          2.66          3.64         1.86 o                         
   2   8 -11        246.95        268.74         3.18 o                         
   2   8 -10         27.15         24.34         2.10 o                         
   2   8  -9         72.32         75.27         1.76 o                         
   2   8  -8       1244.92       1203.36         3.36 o                         
   2   8  -7          0.89          3.12         1.52 o                         
   2   8  -6        279.07        265.46         1.99 o                         
   2   8  -5        447.68        404.22         2.06 o                         
   2   8  -4          8.40         12.34         1.50 o                         
   2   8  -3        703.55        691.88         2.75 o                         
   2   8  -2        102.03        115.16         2.62 o                         
  -2  -8   1         13.92         11.37         2.07 o                         
   2   8   0        553.89        559.31         3.01 o                         
   2   8   1        855.04        821.48         3.73 o                         
   2   8   2         68.56         59.81         2.13 o                         
   2   8   3        205.36        181.95         2.11 o                         
   2   8   4        126.63        108.85         1.77 o                         
   2   8   5          1.16          2.30         1.49 o                         
   2   8   6        600.27        589.29         2.53 o                         
   2   8   7        241.19        244.84         2.24 o                         
   2   8   8        951.52        968.77         3.28 o                         
   2   8   9        134.23        147.96         1.93 o                         
   2   8  10        366.88        372.62         2.24 o                         
   2   8  11         81.33         84.26         1.79 o                         
   2   8  12          0.58         -0.29         1.64 o                         
   2   8  13        289.34        321.44         2.04 o                         
   2   8  14        311.29        343.88         1.74 o                         
   2   8  15         57.34         59.02         1.01 o                         
  -2  -8 -16         15.62         10.03         0.86 o                         
   2   9 -17        108.59        107.72         1.01 o                         
   2   9 -16         55.04         64.57         1.45 o                         
   2   9 -15          7.37         10.04         1.46 o                         
   2   9 -14         14.82         14.37         1.63 o                         
   2   9 -13        174.98        170.25         2.37 o                         
   2   9 -12         76.55         91.34         2.70 o                         
   2   9 -11        376.15        391.04         2.82 o                         
   2   9 -10        346.23        348.85         2.45 o                         
   2   9  -9         74.43         70.05         2.53 o                         
   2   9  -9        203.43        223.60         6.95 o                         
   2   9  -8        526.91        526.84         3.80 o                         
   2   9  -8        551.12        590.47         7.50 o                         
   2   9  -7        139.08        110.81         2.32 o                         
   2   9  -7        209.83        208.84         7.64 o                         
   2   9  -6        503.19        494.42         4.42 o                         
   2   9  -6        551.76        552.73         3.71 o                         
   2   9  -5        248.18        251.40         2.64 o                         
   2   9  -5        440.92        435.71         3.95 o                         
   2   9  -4        793.24        813.22         5.60 o                         
   2   9  -4        795.51        810.89         3.22 o                         
   2   9  -3        139.38        138.87         2.39 o                         
   2   9  -2        546.08        563.80         7.12 o                         
   2   9  -2        555.44        563.41         3.36 o                         
   2   9  -1        155.04        152.72         2.67 o                         
   2   9   0        600.37        603.82         3.07 o                         
   2   9   1         11.55         11.63         3.78 o                         
   2   9   1        167.66        160.72         3.20 o                         
   2   9   2        979.33        970.75         7.29 o                         
   2   9   2       1028.18       1014.41         4.18 o                         
   2   9   3        246.78        235.78         4.72 o                         
   2   9   3        345.81        328.75         3.82 o                         
   2   9   4        359.54        362.19         3.12 o                         
   2   9   4        386.91        368.32         6.37 o                         
   2   9   5        122.99        113.92         4.25 o                         
   2   9   5        226.69        204.90         3.30 o                         
   2   9   6        655.48        653.06         4.38 o                         
   2   9   6        670.12        646.30         3.81 o                         
   2   9   7         16.74         17.95         2.66 o                         
   2   9   7         84.88         87.44         3.43 o                         
   2   9   8        372.58        397.04         3.43 o                         
   2   9   8        446.61        458.92         3.91 o                         
   2   9   9         88.15         96.20         4.17 o                         
  -2  -9 -10         25.53         28.91         3.13 o                         
   2   9  10         59.97         66.60         2.58 o                         
   2   9  11         95.92         95.55         1.58 o                         
   2   9  12         36.30         35.14         1.18 o                         
   2   9  13         36.43         37.37         1.33 o                         
  -2  -9 -14          5.77          7.87         1.07 o                         
   2  10 -15        122.21        122.57         2.58 o                         
   2  10 -14        175.14        209.66         2.44 o                         
   2  10 -13        102.56        109.29         2.70 o                         
   2  10 -12         22.54         18.04         2.03 o                         
   2  10 -11         59.48         65.22         1.92 o                         
   2  10 -10         23.29         27.56         2.05 o                         
   2  10  -9        595.64        600.67         3.52 o                         
   2  10  -8         42.28         47.99         2.49 o                         
   2  10  -7         37.84         38.64         2.24 o                         
   2  10  -6        192.31        175.04         2.99 o                         
   2  10  -5         33.53         32.01         0.46 o                         
   2  10  -4        137.90        113.43         2.26 o                         
   2  10  -3         64.84         50.82         2.21 o                         
   2  10  -2        158.46        140.23         2.54 o                         
   2  10  -1         31.23         34.10         0.50 o                         
   2  10   0        201.53        183.05         2.49 o                         
   2  10   1        242.89        212.23         2.85 o                         
   2  10   2         31.47         28.67         0.53 o                         
   2  10   3        117.96        112.95         2.90 o                         
   2  10   4         73.22         79.48         3.21 o                         
   2  10   5         18.31         21.52         2.39 o                         
   2  10   6        160.44        177.75         0.41 o                         
   2  10   7         91.94         92.30         2.88 o                         
   2  10   8         11.89         16.04         3.12 o                         
  -2 -10  -9          5.43          9.98         2.05 o                         
  -2 -10 -10         99.36        106.23         2.14 o                         
   2  10  11         41.07         42.94         2.78 o                         
   2  10  12        328.66        379.48         3.13 o                         
   2  11 -13         85.14         77.50         1.19 o                         
   2  11 -12         18.41         16.94         1.92 o                         
   2  11 -12         43.73         52.39         2.52 o                         
   2  11 -11         46.45         52.43         1.82 o                         
   2  11 -10         47.78         58.02         2.07 o                         
   2  11 -10         64.00         66.78         2.11 o                         
   2  11  -9         18.64         23.44         2.42 o                         
   2  11  -9         58.37         66.17         2.31 o                         
   2  11  -8        144.19        162.82         3.06 o                         
   2  11  -7         37.36         38.97         3.11 o                         
   2  11  -6         15.12         21.69         2.37 o                         
   2  11  -5         39.51         40.50         2.48 o                         
   2  11  -4        298.30        334.12         3.13 o                         
   2  11  -3         83.22         80.59         2.75 o                         
   2  11  -2         85.64         84.72         2.20 o                         
   2  11  -1         62.97         66.99         2.16 o                         
   2  11   0        320.59        312.24         2.47 o                         
   2  11   1        124.54        126.92         2.36 o                         
   2  11   2        171.18        196.83         2.37 o                         
   2  11   3         18.48         14.17         2.08 o                         
   2  11   4        108.18        114.32         3.28 o                         
   2  11   5        149.29        173.09         3.16 o                         
   2  11   6        205.55        213.93         2.91 o                         
  -2 -11  -7         91.82         98.64         2.34 o                         
  -2 -11  -8         57.73         68.96         1.99 o                         
   2  11   8         64.63         85.41         3.14 o                         
   2  11   9        132.32        158.69         2.73 o                         
   2  11  10        141.44        136.76         1.46 o                         
   2  12 -11        172.81        136.29         1.56 o                         
   2  12 -10          4.81          3.91         1.56 o                         
   2  12  -9        351.06        330.99         2.77 o                         
   2  12  -8          5.45          3.33         1.09 o                         
   2  12  -7        125.35        130.67         1.57 o                         
   2  12  -6          3.92          8.48         1.39 o                         
   2  12  -5       1275.58       1258.32         2.98 o                         
   2  12  -4          1.52          8.34         1.32 o                         
   2  12  -3        709.75        706.88         3.04 o                         
   2  12  -3        712.14        702.38         5.21 o                         
   2  12  -2        170.19        178.05         3.34 o                         
   2  12  -1        120.19        134.33         3.18 o                         
   2  12  -1        153.69        142.90         4.06 o                         
   2  12   0         12.13         11.22         2.61 o                         
   2  12   0        151.81        124.92         3.95 o                         
   2  12   1       1128.88       1179.96         5.59 o                         
   2  12   1       1129.18       1131.11         5.97 o                         
   2  12   2         64.56         73.59         2.48 o                         
   2  12   2        315.59        349.03         4.24 o                         
   2  12   3        682.57        717.27         4.71 o                         
   2  12   4         33.02         44.80         3.00 o                         
   2  12   5         14.54         18.78         1.90 o                         
   2  12   6         45.37         58.04         1.29 o                         
   2  12   7        195.41        184.22         1.28 o                         
   2  13  -6         10.00         10.53         1.64 o                         
   2  13  -5          3.89          5.94         1.27 o                         
   2  13  -4         19.65         23.93         1.42 o                         
   2  13  -3         67.37         68.48         2.40 o                         
   2  13  -2          1.02          5.33         1.29 o                         
   2  13  -1        102.63         94.35         1.45 o                         
   2  13   0         51.27         52.98         1.42 o                         
   2  13   1         10.05          7.58         1.15 o                         
   2  13   2          7.18          6.55         0.97 o                         
   2  13   3          7.47         12.74         1.41 o                         
  -3  15   4         61.73         60.98         1.01 o                         
  -3  15   3         67.58         61.19         1.25 o                         
  -3  15   2         35.23         35.42         1.34 o                         
  -3  15   1         65.59         67.99         1.57 o                         
  -3  15   0         42.68         43.47         2.17 o                         
  -3  15  -1         11.94         11.35         2.19 o                         
  -3  15  -2         57.76         54.62         2.39 o                         
  -3  14   8         80.70         79.38         1.09 o                         
  -3  14   7         39.23         36.04         1.10 o                         
  -3  14   6         60.82         52.95         1.42 o                         
  -3  14   5         30.66         31.25         1.38 o                         
  -3  14   4          7.36         12.27         1.50 o                         
  -3  14   3         59.25         58.78         1.76 o                         
  -3  14   2         27.82         28.92         1.79 o                         
  -3  14   1         54.74         59.49         1.98 o                         
  -3  14   0         16.87         18.79         1.89 o                         
  -3  14  -1         50.64         57.56         2.91 o                         
  -3  14  -2         18.86         26.50         2.77 o                         
  -3  14  -3         20.52         26.22         3.79 o                         
  -3  14  -4         52.82         61.18         3.84 o                         
  -3  14  -5          7.18         19.31         2.39 o                         
  -3  14  -6         20.72         25.74         3.26 o                         
  -3  13  11          8.25          3.65         1.00 o                         
  -3  13  10         63.23         60.58         1.02 o                         
  -3  13   9          5.78          9.72         1.76 o                         
  -3  13   8          6.63          2.75         2.08 o                         
  -3  13   8          7.79         21.77         2.87 o                         
  -3  13   7          3.19          5.23         1.83 o                         
  -3  13   7          3.84          9.45         2.37 o                         
  -3  13   6        178.20        169.81         2.95 o                         
  -3  13   6        181.90        183.97         3.02 o                         
  -3  13   5        139.26        133.04         3.22 o                         
  -3  13   5        165.65        149.66         3.25 o                         
  -3  13   4         15.39         18.61         2.96 o                         
  -3  13   4        112.59        107.82         3.43 o                         
  -3  13   3        384.36        371.53         2.59 o                         
  -3  13   2        159.13        151.62         2.11 o                         
  -3  13   1         67.16         63.72         2.35 o                         
  -3  13   0         37.85         42.74         3.42 o                         
  -3  13   0         48.14         47.47         2.68 o                         
  -3  13  -1         24.10         28.38         3.43 o                         
  -3  13  -1         29.46         31.41         2.64 o                         
  -3  13  -2         27.26         33.04         3.65 o                         
  -3  13  -2         32.00         32.08         2.61 o                         
  -3  13  -3         52.29         56.41         3.82 o                         
  -3  13  -3         59.74         63.05         2.99 o                         
  -3  13  -4          0.61          5.71         2.36 o                         
  -3  13  -4         13.80         23.28         2.85 o                         
  -3  13  -5        201.80        207.34         3.03 o                         
  -3  13  -6         53.82         60.45         3.66 o                         
  -3  13  -6        127.38        131.47         3.44 o                         
  -3  13  -7        493.89        480.00         4.85 o                         
  -3  13  -7        496.92        499.54         5.69 o                         
  -3  13  -8        134.10        126.07         3.56 o                         
  -3  13  -8        161.50        166.42         4.63 o                         
  -3  13  -9         18.79         26.62         2.06 o                         
  -3  13 -10          3.30          5.84         2.40 o                         
  -3  13 -11          5.89         13.83         2.11 o                         
  -3  12  12         97.84         98.15         1.33 o                         
  -3  12  11        159.49        161.49         1.25 o                         
  -3  12  10          8.93          7.39         1.02 o                         
  -3  12   9         38.64         48.06         1.29 o                         
  -3  12   8        188.85        192.39         1.65 o                         
  -3  12   8        337.94        329.22         5.47 o                         
  -3  12   7       1261.75       1247.69         3.94 o                         
  -3  12   7       1340.78       1358.94         4.75 o                         
  -3  12   6        162.45        172.33         2.34 o                         
  -3  12   6        202.17        226.25         3.38 o                         
  -3  12   5        660.67        675.50         4.59 o                         
  -3  12   5        786.87        795.74         4.50 o                         
  -3  12   4         10.64         15.38         2.58 o                         
  -3  12   4         53.94         58.07         3.42 o                         
  -3  12   3         89.73         78.79         2.94 o                         
  -3  12   3         98.93         87.64         4.45 o                         
  -3  12   2        496.21        489.80         2.73 o                         
  -3  12   2        743.63        715.50         4.55 o                         
  -3  12   1        748.16        772.31         3.30 o                         
  -3  12   1        810.39        795.48         4.59 o                         
  -3  12   0        396.06        397.70         2.74 o                         
  -3  12   0        470.36        437.96         4.37 o                         
  -3  12  -1        170.19        184.53         2.40 o                         
  -3  12  -1        203.68        212.22         3.67 o                         
  -3  12  -2        377.50        380.15         2.29 o                         
  -3  12  -2        455.45        446.71         6.83 o                         
  -3  12  -3        316.21        323.97         2.01 o                         
  -3  12  -4       1257.21       1257.81         2.85 o                         
  -3  12  -5         46.76         54.61         1.83 o                         
  -3  12  -6        220.01        223.30         1.90 o                         
  -3  12  -7        641.28        653.84         2.65 o                         
  -3  12  -8        201.86        217.42         2.46 o                         
  -3  12  -8        233.83        252.34         5.67 o                         
  -3  12  -9        401.56        416.19         2.43 o                         
  -3  12  -9        649.88        672.33         6.84 o                         
  -3  12 -10        757.58        771.05         3.06 o                         
  -3  12 -11        195.49        191.33         1.95 o                         
  -3  12 -12         42.49         41.88         1.43 o                         
  -3  12 -13        221.64        223.40         2.25 o                         
  -3  12 -14         23.77         22.60         1.92 o                         
  -3  11  14        126.99        132.79         2.40 o                         
  -3  11  13         87.53         88.13         2.00 o                         
  -3  11  13        135.91        146.22         3.36 o                         
  -3  11  12         13.29         16.79         1.87 o                         
  -3  11  11        198.98        216.32         2.65 o                         
  -3  11  10        914.76        951.72         4.31 o                         
  -3  11   9        108.38        123.85         2.52 o                         
  -3  11   8        464.38        483.55         3.13 o                         
  -3  11   7       1068.93       1107.91         4.23 o                         
  -3  11   6         13.00          6.92         0.76 o                         
  -3  11   5        841.05        843.06         3.42 o                         
  -3  11   4       1111.33       1118.31         4.07 o                         
  -3  11   3        886.66        877.96         3.25 o                         
  -3  11   2        309.91        302.09         2.28 o                         
  -3  11   1        725.12        733.94         3.34 o                         
  -3  11   0        199.99        199.52         2.53 o                         
  -3  11  -1        214.95        212.56         2.70 o                         
  -3  11  -2         42.53         40.80         2.00 o                         
  -3  11  -3        716.23        739.92         2.68 o                         
  -3  11  -4         61.80         67.26         1.79 o                         
  -3  11  -5        434.39        440.44         2.44 o                         
  -3  11  -6       1909.44       1921.62         3.77 o                         
  -3  11  -7       1047.29       1036.86         3.36 o                         
  -3  11  -8          5.30         18.99         1.99 o                         
  -3  11  -9       1153.55       1191.66         4.19 o                         
  -3  11 -10        316.52        326.98         3.23 o                         
  -3  11 -11         76.61         84.85         2.59 o                         
  -3  11 -12        990.64       1041.58         3.68 o                         
  -3  11 -13        226.48        232.44         2.60 o                         
  -3  11 -14          9.75         16.76         1.83 o                         
  -3  11 -15        263.06        280.60         1.83 o                         
  -3  11 -16        201.62        201.84         2.97 o                         
  -3  10  16         21.20         20.86         1.01 o                         
  -3  10  15         83.86         91.24         1.34 o                         
  -3  10  14        598.02        657.73         2.15 o                         
  -3  10  13         95.72         95.79         2.66 o                         
  -3  10  12         18.07          8.61         4.31 o                         
  -3  10  11        300.75        298.95         6.36 o                         
  -3  10  10        221.98        253.43         4.41 o                         
  -3  10   9         56.48         58.87         3.10 o                         
  -3  10   8         59.23         67.93         3.88 o                         
  -3  10   7         60.41         59.79         3.97 o                         
  -3  10   6        122.74        114.24         3.04 o                         
  -3  10   5        110.91        114.28         2.67 o                         
  -3  10   4        172.56        167.44         2.46 o                         
  -3  10   3         64.82         65.97         2.10 o                         
  -3  10   2        192.33        195.93         2.06 o                         
  -3  10   1         56.77         58.28         1.77 o                         
  -3  10   0       2387.59       2362.09         5.08 o                         
  -3  10  -1         10.33         19.77         2.17 o                         
  -3  10  -2       4494.18       4535.47         6.41 o                         
  -3  10  -3         29.22         32.98         1.70 o                         
  -3  10  -4        162.11        166.97         1.59 o                         
  -3  10  -5        299.00        297.37         1.84 o                         
  -3  10  -6        105.36        107.56         1.63 o                         
  -3  10  -7         51.30         53.98         1.85 o                         
  -3  10  -8         33.94         37.42         1.93 o                         
  -3  10  -9        242.93        239.88         2.51 o                         
  -3  10 -10         91.55        104.63         2.69 o                         
  -3  10 -11        217.17        234.38         2.86 o                         
  -3  10 -12        363.44        390.11         2.96 o                         
  -3  10 -13        375.84        394.16         2.96 o                         
  -3  10 -14         19.02         20.58         2.15 o                         
  -3  10 -15        336.54        359.25         2.71 o                         
  -3  10 -16        429.79        483.23         2.39 o                         
  -3  10 -17        180.69        198.85         1.93 o                         
  -3  10 -18         27.23         29.38         1.18 o                         
  -3   9  17         64.18         54.48         0.77 o                         
  -3   9  16        112.71        108.20         2.31 o                         
  -3   9  15        113.06        128.05         1.55 o                         
  -3   9  14         90.13         92.59         1.85 o                         
   3  -9 -13         53.76         50.98         1.90 o                         
   3  -9 -12         93.90         98.88         2.74 o                         
  -3   9  11         98.39         87.57         2.84 o                         
  -3   9  10         34.87         36.85         2.22 o                         
  -3   9   9        282.49        270.34         3.51 o                         
  -3   9   9        283.28        251.90         7.29 o                         
  -3   9   8         66.34         66.02         2.67 o                         
  -3   9   8        103.61         77.01         6.89 o                         
  -3   9   7        158.65        141.43         2.92 o                         
  -3   9   6       1024.60       1008.86         4.16 o                         
  -3   9   5         19.14         17.63         3.96 o                         
  -3   9   4       1655.02       1486.50        17.79 o                         
  -3   9   3         12.18         22.03         3.20 o                         
  -3   9   3         39.76         71.53         9.44 o                         
  -3   9   2        192.40        165.17         3.41 o                         
  -3   9   1          5.02          7.86         2.72 o                         
  -3   9   0       4967.12       4803.72        11.53 o                         
  -3   9  -1        100.50        105.04         7.39 o                         
  -3   9  -2       2747.05       2603.99        21.95 o                         
  -3   9  -3         47.82         49.27         7.04 o                         
  -3   9  -4         69.51         76.14         7.35 o                         
  -3   9  -5        140.10        167.90         7.37 o                         
  -3   9  -6       1851.08       1678.61        17.48 o                         
  -3   9  -7        224.33        236.33         1.71 o                         
  -3   9  -8        840.27        858.45         2.44 o                         
  -3   9  -8       1041.91       1031.88         5.62 o                         
  -3   9  -9         15.75         13.43         1.69 o                         
  -3   9 -10        189.37        210.82         2.45 o                         
  -3   9 -11          4.02          2.12         1.81 o                         
  -3   9 -12        230.98        238.04         2.42 o                         
  -3   9 -13        184.45        206.99         2.38 o                         
  -3   9 -14        256.82        266.01         2.16 o                         
  -3   9 -15        418.73        416.35         2.36 o                         
  -3   9 -16        107.12        124.04         1.43 o                         
  -3   9 -17         44.66         45.80         0.99 o                         
  -3   9 -18        316.95        317.82         1.73 o                         
  -3   9 -19          0.19          1.80         0.57 o                         
  -3   8  18          1.02          0.79         0.85 o                         
   3  -8 -17        321.60        309.63         2.03 o                         
   3  -8 -16         27.59         25.69         1.38 o                         
   3  -8 -15        343.79        348.35         2.92 o                         
   3  -8 -14        119.66        132.80         2.66 o                         
   3  -8 -13         22.89         28.66         2.47 o                         
   3  -8 -12         89.37         80.69         2.82 o                         
   3  -8 -11        570.70        574.73         6.11 o                         
   3  -8 -10        327.82        307.51         5.20 o                         
  -3   8   9       1460.85       1458.27         7.57 o                         
  -3   8   8        198.20        198.95         3.89 o                         
  -3   8   7        323.28        333.15         4.38 o                         
  -3   8   6         22.19         16.78         5.33 o                         
  -3   8   5       1103.17       1067.60         9.49 o                         
  -3   8   4         36.13         37.46         3.86 o                         
  -3   8   3       1955.13       1815.88        10.98 o                         
  -3   8   2        279.13        297.03         3.31 o                         
  -3   8   1        280.98        284.60         3.54 o                         
  -3   8   0          0.31          2.36         2.11 o                         
  -3   8  -1       1020.57       1005.62        13.63 o                         
  -3   8  -2        287.57        287.11         8.54 o                         
  -3   8  -3         85.65        101.89         6.85 o                         
  -3   8  -4         62.24         81.79         3.72 o                         
  -3   8  -5       2740.45       2666.25        14.74 o                         
  -3   8  -6        236.82        220.36         5.76 o                         
  -3   8  -7         53.42         52.54         4.43 o                         
  -3   8  -8          9.68          8.98         4.03 o                         
  -3   8  -9        314.66        347.96         3.54 o                         
  -3   8 -10         37.84         45.68         1.71 o                         
  -3   8 -11        902.57        864.42         3.68 o                         
  -3   8 -12        105.34        101.75         2.22 o                         
  -3   8 -13        389.64        390.56         2.65 o                         
  -3   8 -14         32.94         34.74         2.09 o                         
  -3   8 -15          1.88          4.35         1.76 o                         
  -3   8 -16         38.95         44.11         1.75 o                         
  -3   8 -17        405.89        412.58         2.28 o                         
  -3   8 -18        112.73        124.86         1.75 o                         
  -3   8 -19        395.12        408.34         1.73 o                         
  -3   8 -20        127.23         99.28         1.19 o                         
   3  -7 -19        129.69        116.18         1.07 o                         
  -3   7  18         17.80         16.14         1.81 o                         
  -3   7  17        273.36        279.65         3.08 o                         
   3  -7 -17        282.36        315.97         4.32 o                         
   3  -7 -16         11.01         17.19         2.65 o                         
   3  -7 -15        370.60        386.79         3.29 o                         
  -3   7  14        124.32        122.21         3.91 o                         
   3  -7 -13        227.46        241.10         3.54 o                         
   3  -7 -12         45.76         42.98         3.10 o                         
   3  -7 -11        184.17        175.66         2.93 o                         
   3  -7 -10         64.25         60.92         3.00 o                         
   3  -7  -9       1092.17       1035.35         7.18 o                         
   3  -7  -8        363.80        331.35         5.09 o                         
   3  -7  -7        946.14        982.65         6.66 o                         
  -3   7   6        226.29        218.86         8.36 o                         
  -3   7   5        128.88        134.39         7.10 o                         
  -3   7   4        350.54        352.35         8.34 o                         
  -3   7   3       2426.74       2648.83        11.17 o                         
  -3   7   2        392.31        383.47         5.05 o                         
  -3   7   1         45.87         51.61         4.91 o                         
  -3   7   0        100.52         82.08         5.06 o                         
  -3   7  -1        346.06        344.77         6.87 o                         
  -3   7  -2         69.81        103.85         5.43 o                         
  -3   7  -3       1173.75       1214.82         7.18 o                         
  -3   7  -4        500.69        537.55         5.48 o                         
  -3   7  -5       1771.26       1872.49        12.95 o                         
  -3   7  -6         34.66         42.80         5.15 o                         
  -3   7  -7        949.57        906.30         9.72 o                         
  -3   7  -8        203.88        214.09         6.60 o                         
  -3   7  -9       1120.32       1106.08        10.66 o                         
  -3   7 -10       1179.57       1084.54         6.69 o                         
  -3   7 -11        312.60        313.42         2.89 o                         
  -3   7 -12        136.11        122.08         2.57 o                         
  -3   7 -13         17.30         19.46         2.14 o                         
  -3   7 -14        221.25        235.64         2.44 o                         
  -3   7 -15         92.27        100.46         2.81 o                         
  -3   7 -16        603.82        653.60         3.62 o                         
  -3   7 -17         50.77         60.82         2.21 o                         
  -3   7 -18         99.53        111.18         4.20 o                         
  -3   7 -19          6.09          4.07         1.42 o                         
  -3   7 -20         89.32         85.23         1.37 o                         
   3  -6 -20         19.34         14.32         1.19 o                         
   3  -6 -19         31.19         33.71         2.40 o                         
   3  -6 -18         22.93         24.00         3.28 o                         
  -3   6  17          6.49         14.92         2.05 o                         
   3  -6 -16        145.05        138.75         2.38 o                         
   3  -6 -15        316.61        301.78         3.09 o                         
   3  -6 -14        148.39        148.91         2.96 o                         
  -3   6  13        133.16        132.94         2.64 o                         
   3  -6 -12        143.37        126.96         2.81 o                         
   3  -6 -11         72.39         71.33         2.90 o                         
   3  -6 -10        625.95        594.53         7.33 o                         
   3  -6  -9        214.48        207.60         4.98 o                         
   3  -6  -8       1265.70       1198.58         7.92 o                         
  -3   6   7       2216.25       2158.22         9.42 o                         
  -3   6   6        593.73        572.69        11.23 o                         
  -3   6   5       1741.50       1730.36        11.47 o                         
  -3   6   4       1320.07       1176.75         9.58 o                         
  -3   6   3       1323.26       1330.01        10.06 o                         
  -3   6   2       6755.26       6786.05        17.38 o                         
  -3   6   1       7199.46       7424.74        16.88 o                         
  -3   6   0       2178.06       2204.50        10.48 o                         
  -3   6  -1      10794.92      11238.27        39.65 o                         
  -3   6  -2       4942.61       4865.23        15.36 o                         
  -3   6  -3       2136.17       2091.29         9.30 o                         
  -3   6  -4       4351.13       4316.21        13.00 o                         
  -3   6  -5       1665.46       1598.66         9.92 o                         
  -3   6  -6        750.85        778.43         7.36 o                         
  -3   6  -7       1640.87       1542.20         9.97 o                         
  -3   6  -8       2486.01       2314.48        14.43 o                         
  -3   6  -9        483.99        438.75         7.46 o                         
  -3   6 -10        687.07        618.85         7.41 o                         
  -3   6 -11        266.46        263.15         7.41 o                         
  -3   6 -12        145.68        165.25         3.32 o                         
  -3   6 -13        124.90        120.42         3.72 o                         
  -3   6 -14        349.59        357.46         3.59 o                         
  -3   6 -15         60.60         64.22         2.53 o                         
  -3   6 -16        251.59        254.78         3.19 o                         
  -3   6 -17        107.86        110.11         3.84 o                         
  -3   6 -18         10.85         12.87         2.49 o                         
  -3   6 -19         96.64        100.85         2.09 o                         
  -3   6 -20        137.58        146.13         1.88 o                         
  -3   6 -21         12.62         11.36         0.99 o                         
   3  -5 -20         74.57         76.33         1.89 o                         
   3  -5 -19         10.29         11.64         1.25 o                         
   3  -5 -18        323.86        312.88         3.03 o                         
   3  -5 -17        104.61         98.08         1.90 o                         
   3  -5 -16        398.86        386.76         2.21 o                         
   3  -5 -15        366.32        355.33         3.00 o                         
   3  -5 -14         31.77         35.89         2.30 o                         
   3  -5 -13         29.41         29.00         2.24 o                         
   3  -5 -12       1632.58       1608.18         5.05 o                         
  -3   5  11         65.05         64.97         3.52 o                         
  -3   5  10        275.99        265.32         4.25 o                         
   3  -5  -9         42.93         40.42         3.28 o                         
   3  -5  -8        515.20        537.01         5.39 o                         
  -3   5   7         92.75         75.71         4.08 o                         
  -3   5   6        898.43        882.03         7.20 o                         
  -3   5   5        328.46        385.80         5.19 o                         
  -3   5   4         29.39         29.06         2.74 o                         
  -3   5   3         69.72         94.50         3.19 o                         
  -3   5   2        102.58         99.22         3.10 o                         
  -3   5   1        511.22        459.37         3.56 o                         
  -3   5   0       5964.15       6269.87        14.22 o                         
  -3   5  -1         34.01         25.19         3.38 o                         
  -3   5  -2        114.71        122.99         2.85 o                         
  -3   5  -3        171.26        147.58         2.67 o                         
  -3   5  -4        753.45        711.60         5.62 o                         
  -3   5  -5        180.57        179.62         3.00 o                         
  -3   5  -6        108.97        129.39         3.16 o                         
  -3   5  -7       1112.32       1170.39         6.99 o                         
  -3   5  -8        282.96        308.33         3.33 o                         
  -3   5  -9        121.73        116.98         2.79 o                         
  -3   5 -10         57.31         54.53         3.43 o                         
  -3   5 -11          1.01          4.15         3.22 o                         
  -3   5 -12       1063.49       1081.02        10.37 o                         
  -3   5 -13        829.84        860.66         4.16 o                         
  -3   5 -14       1100.31       1124.01         4.50 o                         
  -3   5 -15          5.88          8.02         3.26 o                         
  -3   5 -16        363.55        365.41         4.22 o                         
  -3   5 -17         63.22         65.70         2.37 o                         
  -3   5 -18        632.38        682.23         3.92 o                         
  -3   5 -19         67.74         75.42         2.19 o                         
  -3   5 -20        328.32        330.34         1.66 o                         
  -3   5 -21          0.17          1.26         1.29 o                         
  -3   4  20         86.34         77.24         2.24 o                         
  -3   4  19        255.15        264.28         2.07 o                         
  -3   4  18         81.02         75.98         1.79 o                         
   3  -4 -17         68.03         70.09         2.11 o                         
   3  -4 -16        705.28        703.95         3.66 o                         
   3  -4 -15          5.45          5.33         2.50 o                         
  -3   4  14        395.33        383.49         3.61 o                         
   3  -4 -13        941.41        912.54         4.39 o                         
   3  -4 -12        189.07        198.07         4.11 o                         
  -3   4  11       1765.34       1714.52         8.19 o                         
  -3   4  10         21.11         32.72         2.89 o                         
  -3   4   9       3607.47       3509.63        10.33 o                         
  -3   4   8       4156.12       4152.60        23.27 o                         
  -3   4   7      10097.69      10125.76        21.28 o                         
  -3   4   6       2100.20       2137.37        13.23 o                         
  -3   4   5       2179.80       2386.78        14.17 o                         
  -3   4   4        507.39        577.38         5.48 o                         
  -3   4   3       6851.58       7434.19        17.42 o                         
  -3   4   2       3108.46       3381.87         9.70 o                         
  -3   4   1      10544.61      10597.75        14.22 o                         
  -3   4   0         49.20         47.01         1.90 o                         
  -3   4  -1       6623.16       6994.42        16.03 o                         
  -3   4  -2       3919.37       4165.39         8.83 o                         
  -3   4  -3       6028.32       6377.06        10.91 o                         
  -3   4  -4       4250.80       4417.81         8.90 o                         
  -3   4  -5       1339.60       1330.23         4.90 o                         
  -3   4  -6        364.71        301.42         2.38 o                         
  -3   4  -7      10672.79      10863.44        17.15 o                         
  -3   4  -8       7705.88       7719.81        14.57 o                         
  -3   4  -9       2066.78       2135.40        10.21 o                         
  -3   4 -10       1864.70       1865.83         7.02 o                         
  -3   4 -11        436.75        467.76         5.81 o                         
  -3   4 -12        174.93        169.10         4.37 o                         
  -3   4 -13       1692.23       1730.14         8.24 o                         
  -3   4 -14        131.48        125.88         3.89 o                         
  -3   4 -15         96.80         87.79         4.88 o                         
  -3   4 -16        249.43        245.91         5.28 o                         
   3  -4  17         16.96         12.46         3.35 o                         
   3  -4  18         32.74         32.08         2.87 o                         
  -3   4 -19         13.31         17.44         2.76 o                         
  -3   4 -20          8.67          9.40         1.57 o                         
  -3   4 -21          7.91          5.00         1.00 o                         
   3  -3 -21         59.22         53.97         1.56 o                         
   3  -3 -20         43.38         46.41         1.67 o                         
   3  -3 -19          7.02          6.19         1.83 o                         
  -3   3  18        142.20        140.31         2.56 o                         
  -3   3  17         11.76          6.18         3.70 o                         
  -3   3  16        114.44        114.14         4.44 o                         
  -3   3  15        109.70        128.05         4.61 o                         
  -3   3  14        345.97        366.65         4.73 o                         
  -3   3  13        958.53        943.92         5.96 o                         
  -3   3  12         74.43         67.75         8.32 o                         
   3  -3 -11        620.33        605.03         5.96 o                         
   3  -3 -10       1552.79       1454.14         7.66 o                         
   3  -3  -9      17197.84      17000.77        22.88 o                         
  -3   3   8        818.58        837.91        11.71 o                         
  -3   3   7       4168.49       4235.60        12.89 o                         
  -3   3   6        543.11        566.17         5.36 o                         
  -3   3   5       7194.90       7350.41        16.84 o                         
  -3   3   4        426.16        407.56         4.67 o                         
  -3   3   3      33503.16      35413.48        49.71 o                         
  -3   3   3      42319.59      45053.88        59.77 o                         
  -3   3   2        199.70        221.30         3.60 o                         
  -3   3   1       2759.23       2835.20        10.58 o                         
  -3   3   1       2967.97       3123.39         8.60 o                         
  -3   3   0        658.63        684.40         4.36 o                         
  -3   3   0        788.24        822.60         5.35 o                         
  -3   3  -1       1060.67       1110.42         7.18 o                         
  -3   3  -1       1603.69       1663.88         5.98 o                         
  -3   3  -2        333.01        348.79         2.45 o                         
  -3   3  -3      51392.04      53132.52        26.97 o                         
  -3   3  -4        948.95        921.07         4.49 o                         
  -3   3  -5       6796.04       6783.62        11.50 o                         
  -3   3  -6        361.16        370.35         4.21 o                         
  -3   3  -7       3916.40       3789.93        11.12 o                         
  -3   3  -8       2592.05       2394.31        11.70 o                         
  -3   3  -8       2652.76       2659.90        14.40 o                         
  -3   3  -9      19389.17      19181.10        23.26 o                         
  -3   3 -10       4501.04       4399.04        11.97 o                         
  -3   3 -11        824.96        810.26         6.17 o                         
  -3   3 -12        187.46        195.13         5.37 o                         
  -3   3 -13       1715.20       1651.11        12.98 o                         
  -3   3 -14       1587.56       1553.91         9.14 o                         
  -3   3 -15        376.74        386.83         4.43 o                         
  -3   3 -16        576.02        557.66         7.02 o                         
   3  -3  17         17.87         19.47         3.31 o                         
   3  -3  18         53.14         50.22         4.28 o                         
   3  -3  19         17.57         15.58         3.14 o                         
  -3   3 -20         88.83         93.26         1.89 o                         
  -3   3 -21        138.39        111.03         1.92 o                         
  -3   2  21         92.47         81.99         2.05 o                         
  -3   2  21         92.50         81.76         2.30 o                         
   3  -2 -20        107.00        110.62         1.66 o                         
   3  -2 -19        428.23        425.17         2.33 o                         
  -3   2  18         51.86         38.83         2.16 o                         
   3  -2 -17         98.43         96.19         2.86 o                         
  -3   2  16        388.14        416.93         4.19 o                         
  -3   2  15        958.59        962.70         5.23 o                         
   3  -2 -14       1554.31       1554.04         5.78 o                         
  -3   2  13        702.49        668.85        12.56 o                         
  -3   2  12       1589.23       1577.88        16.93 o                         
  -3   2  11        217.07        193.76         8.49 o                         
  -3   2  10       1042.31       1044.51         8.43 o                         
  -3   2   9       4937.46       4974.23        25.40 o                         
  -3   2   8       5436.15       5325.33        25.12 o                         
  -3   2   7       4364.61       4396.95        12.04 o                         
  -3   2   6        879.02        867.40         6.01 o                         
  -3   2   5       3043.92       3216.73        11.91 o                         
  -3   2   4        844.54        917.90         6.37 o                         
  -3   2   3      29479.05      32323.89        40.10 o                         
  -3   2   3      34270.96      37084.88        29.42 o                         
  -3   2   2       4643.91       5158.33        16.14 o                         
  -3   2   2       6516.93       7487.27        22.47 o                         
  -3   2   1      10040.03      10811.92         9.84 o                         
  -3   2   0        965.03       1043.58         3.27 o                         
  -3   2   0       1154.95       1184.01         8.34 o                         
  -3   2  -1      19131.11      20410.24        28.52 o                         
  -3   2  -1      21107.00      23159.43        35.09 o                         
  -3   2  -2       9517.30      10369.30        27.56 o                         
  -3   2  -2      10431.23      10908.72        22.23 o                         
  -3   2  -3      24348.95      25762.61        45.37 o                         
  -3   2  -3      30150.48      31973.97        43.51 o                         
  -3   2  -4        242.44        294.86         5.56 o                         
  -3   2  -5       2478.66       2657.11        11.70 o                         
  -3   2  -6       1207.19       1218.18         7.36 o                         
  -3   2  -7       2885.36       2837.58        10.31 o                         
  -3   2  -8       2624.35       2524.07        19.20 o                         
  -3   2  -9       1402.49       1396.05         6.37 o                         
  -3   2 -10        756.49        727.55         5.46 o                         
  -3   2 -11        993.86        921.90         4.57 o                         
  -3   2 -12        394.94        397.85         5.84 o                         
  -3   2 -13        426.38        417.55        11.95 o                         
  -3   2 -14        405.69        413.48         4.82 o                         
  -3   2 -15        196.35        189.43         4.49 o                         
  -3   2 -16        718.26        742.13         4.76 o                         
  -3   2 -17        269.55        278.87         3.49 o                         
  -3   2 -18        134.69        152.00         3.53 o                         
  -3   2 -19        723.55        771.16         4.17 o                         
   3  -2  20         99.71        106.01         1.79 o                         
  -3   2 -21          0.17          1.19         0.72 o                         
  -3   1  21          3.75          0.98         1.83 o                         
   3  -1 -20        259.33        268.41         2.46 o                         
   3  -1 -19        200.30        201.89         1.96 o                         
   3  -1 -18        529.05        527.78         3.31 o                         
  -3   1  17         90.92         89.71         2.63 o                         
   3  -1 -16        280.97        288.39         3.28 o                         
  -3   1  15         15.19         20.52         3.19 o                         
   3  -1 -14        706.54        733.41         5.18 o                         
  -3   1  13         40.89         42.97         5.70 o                         
  -3   1  12        421.67        391.65         5.98 o                         
   3  -1 -11        115.91         90.06         3.89 o                         
  -3   1  10        177.43        165.35         6.13 o                         
  -3   1   9         72.56         70.82         4.93 o                         
  -3   1   8        585.34        559.72         8.08 o                         
  -3   1   7        333.43        476.51         5.24 o                         
  -3   1   6       1694.22       1626.68         8.63 o                         
  -3   1   5       1499.97       1564.61         8.05 o                         
  -3   1   4       4526.15       5151.62        11.35 o                         
  -3   1   3        501.73        530.73         3.60 o                         
  -3   1   2       2497.86       2834.98         8.30 o                         
  -3   1   0      31806.29      33058.08        41.29 o                         
  -3   1  -1        393.37        424.55         4.05 o                         
  -3   1  -2       1573.60       1722.65         8.00 o                         
  -3   1  -3        276.79        274.77         3.88 o                         
  -3   1  -4       1627.43       1930.92         9.50 o                         
  -3   1  -5        601.48        583.64         5.93 o                         
  -3   1  -6       4486.78       4124.40        15.21 o                         
  -3   1  -7         59.88         79.92         3.71 o                         
  -3   1  -8        852.20        781.76        10.71 o                         
  -3   1  -9         89.31         86.31         2.57 o                         
  -3   1 -10        558.77        533.24         3.28 o                         
  -3   1 -11         74.06         50.34         2.25 o                         
  -3   1 -12        716.63        664.71         4.43 o                         
  -3   1 -13         58.61         52.77         2.93 o                         
  -3   1 -14          8.94          8.90         3.20 o                         
  -3   1 -15         40.20         39.09         2.67 o                         
  -3   1 -16        456.05        442.29         2.94 o                         
  -3   1 -17         12.28         11.12         2.25 o                         
  -3   1 -18         25.10         29.25         2.51 o                         
  -3   1 -19         58.02         55.50         1.71 o                         
  -3   1 -20          2.43          4.44         1.12 o                         
   3  -1  21         16.14         12.45         0.83 o                         
  -3   0  22         32.88         24.73         0.97 o                         
  -3   0  21          0.93          0.98         1.72 o                         
  -3   0  20          1.18          1.65         2.48 o                         
   3   0 -19        110.95        109.63         2.42 o                         
   3   0 -18          0.96          1.02         1.98 o                         
   3   0 -17         44.87         40.99         1.75 o                         
   3   0 -16         24.21         25.72         2.15 o                         
   3   0 -15          4.07          8.62         2.12 o                         
  -3   0  14        154.17        157.30         2.49 o                         
   3   0 -13        113.27        102.17         6.53 o                         
   3   0 -12        498.42        482.90         9.56 o                         
   3   0 -11         52.01         54.98         3.70 o                         
  -3   0  10       1027.99        988.45        10.77 o                         
  -3   0   9         87.56         82.22         4.58 o                         
  -3   0   8         15.77         18.81         2.67 o                         
  -3   0   7        242.75        346.43         4.47 o                         
  -3   0   6         13.92         30.01         2.36 o                         
  -3   0   5       3354.58       3450.12        16.71 o                         
  -3   0   4       8724.68       8936.02        25.74 o                         
  -3   0   3       1116.21       1103.78         3.97 o                         
  -3   0   2       7955.31       8273.42        23.75 o                         
  -3   0   1      14126.99      14110.63        13.64 o                         
   3   0   0        318.07        305.65         2.36 o                         
  -3   0  -1       7565.08       7496.71        16.17 o                         
  -3   0  -2       9262.15       9285.86        19.06 o                         
  -3   0  -3       1231.89       1224.56         7.57 o                         
  -3   0  -4       3491.00       3479.93        13.00 o                         
  -3   0  -5       3297.22       3269.17        13.35 o                         
  -3   0  -6          0.10          6.86         2.88 o                         
  -3   0  -7        684.74        822.12         7.81 o                         
  -3   0  -8        123.25        107.59         4.44 o                         
   3   0   9        290.48        289.93         5.52 o                         
  -3   0 -10        786.02        698.09         3.73 o                         
  -3   0 -11        858.97        803.69         4.06 o                         
  -3   0 -12        863.67        840.66         4.28 o                         
  -3   0 -13         18.88         19.08         2.10 o                         
  -3   0 -14         32.98         31.21         2.14 o                         
  -3   0 -15        248.81        242.70         3.36 o                         
  -3   0 -16        104.33        110.51         2.35 o                         
   3   0  17        470.29        489.56         3.21 o                         
   3   0  18          0.62          1.44         2.35 o                         
  -3   0 -19        138.07        149.33         2.27 o                         
  -3   0 -20         29.64         33.14         1.39 o                         
  -3   0 -21         47.52         35.49         0.68 o                         
  -3  -1  21        163.90        180.30         2.67 o                         
  -3  -1  20         10.24         10.04         2.09 o                         
   3   1 -19        114.30         84.84         2.76 o                         
  -3  -1  18        124.80        112.40         3.45 o                         
   3   1 -17        702.86        727.23         4.32 o                         
   3   1 -16        578.47        613.21         3.18 o                         
   3   1 -15        501.17        514.50         3.61 o                         
   3   1 -14        308.48        290.06         3.19 o                         
   3   1 -13        448.46        448.74         6.47 o                         
   3   1 -12        181.04        175.88         5.09 o                         
   3   1 -11       1740.39       1759.53         9.81 o                         
   3   1 -10        797.82        858.73         8.41 o                         
  -3  -1   9        164.97        151.01         3.87 o                         
  -3  -1   8         14.37         15.24         2.78 o                         
  -3  -1   7        210.41        218.30         6.34 o                         
  -3  -1   6        179.42        189.96         4.91 o                         
  -3  -1   5        340.19        392.40         6.35 o                         
  -3  -1   4        320.08        338.15         5.70 o                         
  -3  -1   3        156.14        123.59         4.06 o                         
   3   1  -2        284.95        282.43         4.33 o                         
   3   1  -1         26.26         39.20         2.14 o                         
   3   1   0        141.75        138.05         3.03 o                         
  -3  -1  -1        373.66        310.23         5.20 o                         
  -3  -1  -2        526.50        523.40         6.60 o                         
  -3  -1  -3        172.77        152.52         5.13 o                         
  -3  -1  -4       1127.23       1101.53        11.14 o                         
  -3  -1  -5        880.45        915.23        11.02 o                         
  -3  -1  -6        825.64        798.94        11.79 o                         
  -3  -1  -7         60.55         93.42         6.85 o                         
  -3  -1  -8        214.83        168.63         5.59 o                         
  -3  -1  -9       1107.64       1114.09        10.63 o                         
  -3  -1 -10        584.29        529.57         5.26 o                         
  -3  -1 -11        875.50        866.10         6.24 o                         
  -3  -1 -12        114.38        116.61         4.22 o                         
  -3  -1 -13        141.11        135.54         3.06 o                         
   3   1  14        139.03        135.31         3.71 o                         
   3   1  15        457.46        497.83         4.38 o                         
   3   1  16        179.79        190.32         4.18 o                         
   3   1  17         45.48         48.95         3.30 o                         
   3   1  18        279.08        280.03         5.10 o                         
   3   1  19         13.21         28.25         3.04 o                         
   3   1  20        138.71        146.04         1.43 o                         
  -3  -1 -21         24.11         19.42         0.81 o                         
  -3  -2  21          3.81          1.92         1.13 o                         
   3   2 -20         28.71         29.01         1.64 o                         
   3   2 -20         34.60         37.00         2.56 o                         
   3   2 -19        283.21        291.56         4.18 o                         
   3   2 -18        191.19        191.88         2.65 o                         
   3   2 -17         30.30         33.72         2.22 o                         
   3   2 -16        492.33        517.83         3.73 o                         
   3   2 -15         20.56          4.11         0.73 o                         
  -3  -2  14        593.69        562.15         4.73 o                         
  -3  -2  13        132.86        119.94         2.83 o                         
   3   2 -12       1275.79       1187.23         6.86 o                         
   3   2 -11        609.95        574.19         5.36 o                         
   3   2 -10       3519.46       3521.73         8.21 o                         
  -3  -2   9       1418.19       1445.62         7.18 o                         
  -3  -2   8        138.57        154.03         3.35 o                         
   3   2  -8        170.82        195.51         4.71 o                         
   3   2  -7        668.75        616.09         7.69 o                         
  -3  -2   6       2540.21       2553.70        13.46 o                         
  -3  -2   5       4796.87       4658.23        17.64 o                         
  -3  -2   4       8039.19       8000.22        23.40 o                         
  -3  -2   3          5.43         72.82         4.11 o                         
   3   2  -3       2081.36       2035.67        11.99 o                         
  -3  -2   2       4078.13       4052.35        20.68 o                         
   3   2  -2       4751.09       4668.59        16.96 o                         
   3   2  -1       5918.40       5769.21        18.99 o                         
  -3  -2   1       6079.07       5966.68        24.38 o                         
  -3  -2   0        816.41        828.59         6.26 o                         
  -3  -2  -1       3419.46       3371.67        11.40 o                         
  -3  -2  -2      10548.35      10183.82        36.17 o                         
  -3  -2  -2      10549.42      10112.23        24.59 o                         
  -3  -2  -3       2504.07       2393.83        10.62 o                         
  -3  -2  -4       5635.36       5622.71        28.35 o                         
  -3  -2  -4       6361.13       6125.91        22.13 o                         
  -3  -2  -5       4508.80       4261.01        15.21 o                         
  -3  -2  -5       4834.08       4520.98        20.45 o                         
  -3  -2  -6         29.01         33.16         3.07 o                         
  -3  -2  -6        159.50        144.79         6.58 o                         
   3   2   7        163.86        153.74         4.61 o                         
  -3  -2  -7        191.13        182.20         5.74 o                         
  -3  -2  -8       3196.86       3139.09        12.59 o                         
  -3  -2  -9        759.30        714.61         7.18 o                         
  -3  -2 -10       1807.89       1801.40        10.49 o                         
   3   2  11        326.59        294.56         4.63 o                         
  -3  -2 -12         36.69         34.25         2.63 o                         
  -3  -2 -13        343.14        330.79         3.25 o                         
  -3  -2 -14         93.03         83.42         3.42 o                         
  -3  -2 -15        130.49        132.74         3.37 o                         
  -3  -2 -16         13.49         17.19         2.38 o                         
  -3  -2 -17         53.83         62.48         2.64 o                         
  -3  -2 -18        139.22        150.30         2.31 o                         
   3   2  19         35.56         35.26         1.99 o                         
  -3  -2 -20         86.62         81.75         1.08 o                         
   3   3 -21          2.51          1.26         1.00 o                         
  -3  -3  20         23.97         23.16         1.08 o                         
   3   3 -19         34.52         34.05         2.44 o                         
   3   3 -18         40.60         38.03         2.01 o                         
   3   3 -17         12.07          9.87         2.26 o                         
   3   3 -16          3.02          2.64         1.79 o                         
   3   3 -15        143.74        134.02         2.26 o                         
   3   3 -14        270.52        253.35         2.32 o                         
  -3  -3  13        534.34        525.33         3.37 o                         
   3   3 -12        271.77        277.12         9.54 o                         
   3   3 -11        223.40        283.53         9.15 o                         
   3   3 -10         18.06         10.20         5.89 o                         
   3   3  -9        635.55        597.41         4.78 o                         
   3   3  -8       2149.49       1982.38         6.40 o                         
   3   3  -7       3068.79       3141.20         8.75 o                         
   3   3  -6       5329.18       5380.79        22.91 o                         
   3   3  -5          1.14          4.66         2.39 o                         
   3   3  -4         56.56         57.78         2.38 o                         
   3   3  -3       1795.72       1969.37         8.61 o                         
  -3  -3   2       8646.90       8975.64        21.57 o                         
  -3  -3   1       1380.33       1523.93         9.23 o                         
   3   3   0       4781.31       4594.49        15.72 o                         
  -3  -3  -1       3486.01       3716.01        22.94 o                         
  -3  -3  -2       1896.82       1938.85         7.95 o                         
  -3  -3  -3        158.21        191.88         3.32 o                         
  -3  -3  -4       1860.64       1834.66         8.34 o                         
  -3  -3  -5        988.98        915.78         6.22 o                         
  -3  -3  -6       1691.63       1584.60         7.18 o                         
  -3  -3  -7       1471.94       1453.10         8.66 o                         
  -3  -3  -8         83.96         62.60         3.65 o                         
  -3  -3  -9         14.19         16.00         3.33 o                         
   3   3  10        182.70        178.35         4.68 o                         
   3   3  11         54.80         41.25         2.60 o                         
  -3  -3 -12        381.52        389.78         3.22 o                         
  -3  -3 -13        473.95        454.91         3.73 o                         
   3   3  14        318.79        279.55         2.79 o                         
  -3  -3 -15          0.02          0.83         1.86 o                         
  -3  -3 -16        219.41        227.31         1.91 o                         
   3   3  17         93.65         78.53         1.60 o                         
   3   3  18        661.02        693.00         2.51 o                         
   3   3  19          8.98          8.56         1.73 o                         
   3   3  20         60.91         45.37         1.02 o                         
   3   4 -20         17.13         21.12         1.96 o                         
   3   4 -19        399.54        439.01         3.48 o                         
   3   4 -18         12.61         14.70         1.79 o                         
   3   4 -17        282.67        291.78         2.99 o                         
   3   4 -16        541.56        546.22         2.80 o                         
   3   4 -15        448.79        465.88         3.43 o                         
   3   4 -14        146.45        145.18         2.85 o                         
   3   4 -13         93.58         94.51         2.61 o                         
   3   4 -12        142.64        127.10         3.14 o                         
   3   4 -11        111.71        118.15         3.96 o                         
   3   4 -10         23.62         22.73         3.66 o                         
   3   4  -9         20.74         21.50         3.76 o                         
   3   4  -8        163.73        134.18         3.11 o                         
   3   4  -7        884.90        840.49         5.32 o                         
   3   4  -6        219.66        239.05         3.44 o                         
   3   4  -5        419.45        423.70         3.94 o                         
  -3  -4   4       1036.02       1163.18         6.04 o                         
   3   4  -3        448.46        424.41         4.95 o                         
  -3  -4   2       5327.47       5698.40        19.22 o                         
  -3  -4   1       3687.03       3878.42        12.94 o                         
   3   4   0       2144.72       2323.66        10.22 o                         
  -3  -4  -1       2127.50       2216.73        10.15 o                         
  -3  -4  -2        542.64        521.88         6.89 o                         
  -3  -4  -3         64.78         78.37         4.19 o                         
  -3  -4  -4       1009.04       1112.04         9.44 o                         
   3   4   5        872.78        805.21         6.70 o                         
  -3  -4  -6       1404.76       1309.16        10.10 o                         
  -3  -4  -7        848.86        796.07        13.60 o                         
  -3  -4  -8        529.49        491.29         4.01 o                         
   3   4   9         38.32         32.97         2.84 o                         
  -3  -4 -10        241.39        241.07         2.94 o                         
  -3  -4 -11         27.49         31.37         2.49 o                         
  -3  -4 -12        373.82        372.45         3.43 o                         
  -3  -4 -13        431.45        438.26         3.02 o                         
  -3  -4 -14        883.11        889.97         4.06 o                         
  -3  -4 -15         16.36         18.28         1.94 o                         
  -3  -4 -16         10.58         10.54         1.63 o                         
   3   4  17         33.78         42.15         1.76 o                         
  -3  -4 -18         31.11         29.33         1.90 o                         
  -3  -4 -19         81.00         71.40         1.23 o                         
   3   5 -20        193.96        198.27         2.65 o                         
   3   5 -19          8.73          7.82         1.80 o                         
   3   5 -18         26.93         25.47         2.17 o                         
   3   5 -17         72.74         78.04         2.33 o                         
   3   5 -16        171.97        182.36         2.68 o                         
   3   5 -15        305.50        321.88         3.85 o                         
   3   5 -14        206.42        207.48         3.86 o                         
   3   5 -13         81.34         84.32         3.54 o                         
   3   5 -12        108.96         99.53         4.33 o                         
   3   5 -11       2378.54       2379.37         7.64 o                         
   3   5 -10        820.09        819.09         6.34 o                         
   3   5  -9        420.80        415.61         6.30 o                         
   3   5  -8        511.82        512.29         6.58 o                         
   3   5  -7        602.59        598.62         6.67 o                         
   3   5  -6         32.26         41.56         3.48 o                         
  -3  -5   5       4260.87       3910.14        12.61 o                         
   3   5  -4         95.83         96.76         4.83 o                         
  -3  -5   3       9713.19       9238.58        26.35 o                         
  -3  -5   2       1459.60       1463.25        14.23 o                         
  -3  -5   1          6.88          5.68         4.07 o                         
  -3  -5   0       2775.28       2803.97        15.14 o                         
   3   5   1       9458.88       9001.88        26.67 o                         
  -3  -5  -2         38.70         46.53         3.73 o                         
   3   5   3       7147.70       6555.38        21.80 o                         
  -3  -5  -4         85.32         84.40         4.79 o                         
  -3  -5  -5        816.11        790.37        10.73 o                         
  -3  -5  -6        286.18        271.59         7.98 o                         
  -3  -5  -7        939.57        965.70         7.19 o                         
   3   5   8        203.02        205.26         3.21 o                         
   3   5   9       1203.69       1228.56         5.21 o                         
   3   5  10        122.96        126.04         2.74 o                         
  -3  -5 -11        408.42        428.57         3.50 o                         
  -3  -5 -12         66.05         67.75         2.53 o                         
  -3  -5 -13        117.65        118.90         2.52 o                         
   3   5  14        320.47        316.40         2.64 o                         
  -3  -5 -15         49.15         58.09         2.03 o                         
   3   5  16          5.83          9.90         1.50 o                         
   3   5  17         42.58         44.38         2.63 o                         
   3   5  18         38.59         43.58         1.71 o                         
   3   6 -19         84.68         70.25         1.12 o                         
   3   6 -18         99.93         91.58         1.91 o                         
   3   6 -17        293.93        306.59         2.56 o                         
   3   6 -16        169.16        187.64         4.10 o                         
   3   6 -16        301.29        320.25         3.52 o                         
   3   6 -15        250.36        270.72         2.73 o                         
   3   6 -14        757.54        766.76         4.22 o                         
   3   6 -13         45.15         56.45         2.76 o                         
   3   6 -12        175.96        190.84         3.64 o                         
   3   6 -11        743.18        760.13         5.65 o                         
   3   6 -10       2484.65       2509.98         6.54 o                         
   3   6  -9       2003.81       1990.98         8.12 o                         
   3   6  -9       2280.61       2239.55         5.44 o                         
  -3  -6   8       3037.74       2899.25         5.52 o                         
  -3  -6   7        138.29        145.41         3.85 o                         
  -3  -6   6         71.61         73.42         6.06 o                         
  -3  -6   5        227.31        234.78         6.96 o                         
   3   6  -4        389.51        370.97         6.19 o                         
   3   6  -3        501.95        484.13         5.56 o                         
  -3  -6   2         85.67         78.07         4.34 o                         
  -3  -6   1         41.36         54.03         3.76 o                         
   3   6   0        126.54        105.17         4.09 o                         
   3   6   1        322.77        275.50         4.92 o                         
  -3  -6  -2        119.86        120.09         5.10 o                         
   3   6   3         51.74         53.59         4.92 o                         
  -3  -6  -4         20.67         25.39         4.89 o                         
  -3  -6  -5        390.99        406.27         4.50 o                         
  -3  -6  -6       1518.75       1486.24         6.83 o                         
   3   6   7       1800.83       1838.06         5.34 o                         
   3   6   8       1682.28       1750.84         5.13 o                         
   3   6   9        761.32        816.56         4.19 o                         
   3   6  10          7.99          6.71         3.35 o                         
   3   6  10         42.31         48.22         3.44 o                         
  -3  -6 -11         94.55        114.78         3.38 o                         
   3   6  12        585.69        620.11         4.08 o                         
  -3  -6 -13        246.82        267.22         4.30 o                         
   3   6  13        286.54        322.55         3.18 o                         
  -3  -6 -14        671.35        725.13         5.08 o                         
   3   6  14        704.64        781.80         3.41 o                         
  -3  -6 -15         58.84         69.85         2.32 o                         
  -3  -6 -15        116.68        130.90         2.63 o                         
   3   6  16         64.00         73.21         1.47 o                         
   3   6  17         40.63         37.38         0.95 o                         
   3   7 -18        146.16        137.44         1.03 o                         
   3   7 -17         61.42         59.88         1.69 o                         
   3   7 -16         29.71         34.32         1.46 o                         
   3   7 -15         66.73         68.01         1.80 o                         
   3   7 -14        172.13        187.26         2.18 o                         
   3   7 -13         93.38         95.75         3.13 o                         
   3   7 -12        415.84        420.57         4.27 o                         
   3   7 -11        339.89        328.24         3.23 o                         
   3   7 -10          6.83          9.81         2.49 o                         
   3   7  -9        239.06        234.58         2.30 o                         
   3   7  -8        275.31        278.96         1.99 o                         
   3   7  -7         68.46         65.91         1.66 o                         
   3   7  -6        113.34        109.91         1.63 o                         
   3   7  -5        464.40        476.96         2.92 o                         
   3   7  -4         20.83         21.32         2.96 o                         
  -3  -7   3        113.00        109.50         3.42 o                         
   3   7  -2        149.80        140.37         5.85 o                         
   3   7  -1          1.60          6.28         4.77 o                         
  -3  -7   0        233.98        239.30         3.86 o                         
   3   7   1          0.31          4.11         2.51 o                         
   3   7   2        119.21        111.56         2.28 o                         
   3   7   3        564.64        562.26         3.10 o                         
   3   7   4        104.13        116.62         2.14 o                         
   3   7   5        320.69        317.22         2.19 o                         
   3   7   6        343.36        364.87         2.24 o                         
   3   7   7        602.15        603.65         3.01 o                         
   3   7   8        174.14        186.03         2.17 o                         
   3   7   9        615.17        627.47         2.80 o                         
   3   7  10        625.19        684.02         2.73 o                         
   3   7  11        858.60        903.16         3.24 o                         
   3   7  12         62.22         74.55         1.63 o                         
   3   7  13         74.36         76.26         1.41 o                         
   3   7  14         35.64         41.66         1.26 o                         
   3   7  15         81.23         62.53         1.09 o                         
  -3  -7 -16        158.65        126.50         1.68 o                         
   3   8 -17         76.78         75.72         1.16 o                         
   3   8 -16         62.64         68.08         2.32 o                         
   3   8 -15         85.13         82.79         1.55 o                         
   3   8 -14        496.59        517.34         2.80 o                         
   3   8 -13        103.20        106.72         1.97 o                         
   3   8 -12         29.93         28.20         1.88 o                         
   3   8 -11        400.70        390.19         3.18 o                         
   3   8 -10        795.82        817.65         4.15 o                         
   3   8  -9        427.51        384.34         2.39 o                         
   3   8  -8        194.39        200.37         1.90 o                         
   3   8  -7        949.27        959.09         3.16 o                         
   3   8  -6       1690.90       1645.38         3.61 o                         
   3   8  -5         42.66         39.79         1.77 o                         
   3   8  -5         51.59         61.37         6.19 o                         
   3   8  -4        102.31        127.00         2.26 o                         
  -3  -8   4        268.61        282.81         5.82 o                         
   3   8  -3       1732.13       1695.36         5.29 o                         
   3   8  -3       1759.55       1724.79         5.85 o                         
   3   8  -2         26.05         22.06         2.05 o                         
  -3  -8   2        291.24        277.28         5.66 o                         
  -3  -8   1       1347.50       1375.14         4.38 o                         
   3   8  -1       1352.63       1343.81         7.96 o                         
  -3  -8   0        139.30        118.69         3.60 o                         
   3   8   0        480.19        419.42         4.68 o                         
   3   8   1        845.03        805.83         4.93 o                         
   3   8   1        865.16        800.69         5.50 o                         
   3   8   2         45.40         51.45         3.07 o                         
   3   8   2         53.80         64.61         5.01 o                         
   3   8   3        297.33        295.12         3.05 o                         
   3   8   3        630.10        607.93         7.58 o                         
   3   8   4       1563.73       1589.67         5.19 o                         
   3   8   4       1750.54       1755.65         7.26 o                         
   3   8   5        683.40        692.08         3.71 o                         
   3   8   5        721.66        733.41         5.49 o                         
   3   8   6          6.22          9.43         2.06 o                         
   3   8   6         90.36         94.56         4.08 o                         
   3   8   7         46.05         38.13         2.22 o                         
   3   8   7        202.67        196.26         4.11 o                         
   3   8   8        534.52        596.61         5.64 o                         
   3   8   8        613.38        636.64         3.84 o                         
   3   8   9         38.89         38.09         1.74 o                         
   3   8  10         56.10         59.36         1.68 o                         
   3   8  11         24.72         27.77         1.66 o                         
  -3  -8 -12         38.95         44.97         1.79 o                         
  -3  -8 -13          1.30          0.19         1.89 o                         
  -3  -8 -14         14.04         17.69         1.59 o                         
   3   9 -16         26.39         25.07         1.66 o                         
   3   9 -15         92.15        117.10         2.98 o                         
   3   9 -14          2.66          5.19         1.76 o                         
   3   9 -13         73.26         78.89         2.87 o                         
   3   9 -12         68.04         70.47         4.50 o                         
   3   9 -11        577.87        628.61         4.12 o                         
   3   9 -10        156.67        165.47         2.71 o                         
   3   9  -9        135.34        148.83         3.30 o                         
   3   9  -8         61.76         53.01         2.55 o                         
   3   9  -7        350.45        380.31         3.25 o                         
   3   9  -6         48.51         47.07         2.54 o                         
   3   9  -5        427.38        395.49         2.78 o                         
   3   9  -4         34.50         29.79         2.09 o                         
   3   9  -3         45.82         55.63         2.42 o                         
   3   9  -2        147.05        116.63         2.19 o                         
   3   9  -1         32.81         27.20         2.11 o                         
   3   9   0         16.96         16.68         2.51 o                         
   3   9   1         38.87         43.57         2.57 o                         
   3   9   2        100.41         88.45         3.40 o                         
   3   9   3        206.88        196.58         3.15 o                         
   3   9   4         78.58         76.13         2.38 o                         
   3   9   5        116.62        124.21         3.14 o                         
   3   9   6         42.65         54.17         2.35 o                         
   3   9   7        122.23        140.33         2.46 o                         
  -3  -9  -8        119.91        131.64         2.58 o                         
  -3  -9  -9        329.69        368.52         3.80 o                         
  -3  -9 -10         37.82         42.41         2.34 o                         
  -3  -9 -11          2.33          6.38         1.79 o                         
  -3  -9 -12         19.43         25.40         2.03 o                         
   3   9  13        113.68         95.34         1.19 o                         
   3  10 -14        196.82        198.36         1.98 o                         
   3  10 -13        445.36        437.58         3.05 o                         
   3  10 -13        487.54        540.78         2.54 o                         
   3  10 -12        483.76        509.46         2.14 o                         
   3  10 -11        362.45        368.89         2.71 o                         
   3  10 -10        113.86        128.12         1.75 o                         
   3  10  -9         49.99         53.63         1.85 o                         
   3  10  -8        122.62        131.43         2.16 o                         
   3  10  -7        440.13        482.30         3.65 o                         
   3  10  -6        289.52        284.31         3.38 o                         
   3  10  -5        702.62        683.45         3.19 o                         
   3  10  -4        175.04        176.24         2.31 o                         
   3  10  -3         34.99         31.63         2.10 o                         
   3  10  -2         80.07         75.75         2.39 o                         
   3  10  -1        307.29        287.75         2.70 o                         
   3  10   0        139.69        150.60         2.26 o                         
   3  10   1         52.41         47.61         2.04 o                         
   3  10   2        439.56        442.55         3.00 o                         
   3  10   3        749.64        741.31         5.23 o                         
   3  10   4        232.13        250.49         3.07 o                         
   3  10   5        174.99        194.80         2.75 o                         
   3  10   6         41.14         38.53         2.20 o                         
   3  10   7        123.94        130.59         2.75 o                         
  -3 -10  -8        174.26        182.86         2.56 o                         
  -3 -10  -9        436.09        462.65         2.72 o                         
   3  10  10        302.00        325.16         2.89 o                         
   3  11 -12        236.32        185.76         1.60 o                         
   3  11 -11         44.47         30.53         1.69 o                         
   3  11 -10         48.51         39.79         2.19 o                         
   3  11  -9         20.17         25.00         1.15 o                         
   3  11  -8        856.23        867.03         3.26 o                         
   3  11  -7          4.28          9.28         1.76 o                         
   3  11  -6        615.12        612.04         2.85 o                         
   3  11  -5        120.97        115.54         1.67 o                         
   3  11  -4        118.70        119.99         1.75 o                         
   3  11  -3          6.73         10.86         2.13 o                         
   3  11  -3        146.51        142.47         3.26 o                         
   3  11  -2       1470.49       1478.71         3.69 o                         
   3  11  -2       1473.04       1436.83         7.02 o                         
   3  11  -1         13.00         20.99         1.69 o                         
   3  11  -1        302.39        299.02         4.73 o                         
   3  11   0        710.29        736.31         2.97 o                         
   3  11   0        711.61        699.54         4.35 o                         
   3  11   1         48.79         45.76         1.63 o                         
   3  11   1         72.16         73.48         3.07 o                         
   3  11   2         42.48         40.76         1.84 o                         
   3  11   2         66.29         61.30         2.93 o                         
   3  11   3          0.39          1.67         1.59 o                         
   3  11   3        121.44        120.81         2.92 o                         
   3  11   4        534.83        562.54         4.21 o                         
   3  11   4        535.67        542.09         3.46 o                         
   3  11   5        181.14        177.19         2.71 o                         
   3  11   5        349.65        345.59         2.88 o                         
   3  11   6        418.85        435.94         1.64 o                         
   3  11   7         69.69         72.15         1.31 o                         
   3  11   8          8.54          7.96         0.81 o                         
   3  12  -7         21.31         26.98         0.99 o                         
   3  12  -7         37.98         40.70         2.22 o                         
   3  12  -6         30.84         24.26         1.19 o                         
   3  12  -6         39.91         26.29         2.40 o                         
   3  12  -5          6.42          5.72         1.27 o                         
   3  12  -5         14.06         13.25         2.43 o                         
   3  12  -4         15.99         19.95         1.87 o                         
   3  12  -3        101.87        121.67         2.15 o                         
   3  12  -2          2.03          5.17         1.70 o                         
   3  12  -1         61.41         64.81         1.53 o                         
   3  12   0          9.84         12.31         1.86 o                         
   3  12   0         12.61         17.08         1.70 o                         
   3  12   1         38.84         45.95         1.85 o                         
   3  12   1         40.10         43.24         1.67 o                         
   3  12   2         52.18         40.28         1.50 o                         
   3  12   3         88.87         81.65         1.36 o                         
   3  12   4         28.53         22.68         2.03 o                         
   3  12   5         69.32         67.74         1.63 o                         
  -4  15   5         46.98         46.71         1.11 o                         
  -4  15   4         37.89         39.07         1.34 o                         
  -4  15   3        109.11        106.95         1.75 o                         
  -4  15   2         39.07         47.07         2.47 o                         
  -4  15   1         24.91         34.11         2.62 o                         
  -4  15   0          5.35         15.41         2.62 o                         
  -4  15  -1        132.27        146.87         3.07 o                         
  -4  14   9        142.33        107.91         1.16 o                         
  -4  14   8         30.37         28.72         0.95 o                         
  -4  14   7         80.28         79.59         1.41 o                         
  -4  14   6        411.42        406.59         2.76 o                         
  -4  14   6        423.85        431.19         2.21 o                         
  -4  14   5        126.88        116.04         1.63 o                         
  -4  14   4        102.40        104.27         1.80 o                         
  -4  14   3        145.89        143.90         2.32 o                         
  -4  14   2        142.38        138.98         2.08 o                         
  -4  14   1         35.01         34.61         1.99 o                         
  -4  14   0        169.98        167.31         2.00 o                         
  -4  14  -1         90.12         88.77         2.12 o                         
  -4  14  -2        237.60        242.63         2.70 o                         
  -4  14  -3        181.64        194.33         2.59 o                         
  -4  14  -4         24.86         31.74         3.64 o                         
  -4  13  11         30.53         27.54         1.22 o                         
  -4  13  10        322.87        306.84         2.77 o                         
  -4  13   9         34.23         30.70         1.04 o                         
  -4  13   8        599.73        607.08         2.41 o                         
  -4  13   7          1.22          4.37         1.50 o                         
  -4  13   6          7.58         10.14         1.94 o                         
  -4  13   6         51.66         57.36         4.56 o                         
  -4  13   5        486.31        467.85         3.11 o                         
  -4  13   5        604.13        578.16         4.28 o                         
  -4  13   4       1062.85       1052.04         3.81 o                         
  -4  13   4       1154.22       1152.92         5.38 o                         
  -4  13   3        317.55        317.03         2.74 o                         
  -4  13   3        337.51        333.74         3.58 o                         
  -4  13   2        474.18        474.14         3.18 o                         
  -4  13   2        665.66        658.52         4.15 o                         
  -4  13   1        319.11        300.90         2.50 o                         
  -4  13   1        486.11        454.51         4.73 o                         
  -4  13   0        226.79        228.78         2.27 o                         
  -4  13   0        270.11        280.88         3.65 o                         
  -4  13  -1       1403.96       1382.17         4.06 o                         
  -4  13  -1       1680.26       1582.98         6.48 o                         
  -4  13  -2        220.12        219.17         1.82 o                         
  -4  13  -3        848.55        834.64         2.50 o                         
  -4  13  -4        972.98       1002.76         3.45 o                         
  -4  13  -5        101.40        111.11         2.22 o                         
  -4  13  -6        464.31        456.41         2.90 o                         
  -4  13  -7        598.68        596.51         3.73 o                         
  -4  13  -8        223.97        244.06         3.95 o                         
  -4  13  -9        266.55        268.02         3.77 o                         
  -4  13 -10        961.98        928.51         5.27 o                         
  -4  12  13        109.78        105.90         1.55 o                         
  -4  12  12         19.71         20.88         1.66 o                         
  -4  12  12         34.31         41.90         1.74 o                         
  -4  12  11        438.26        455.41         2.08 o                         
  -4  12  10        283.62        276.89         2.70 o                         
  -4  12  10        386.20        394.24         2.32 o                         
  -4  12   9         13.02          3.25         0.64 o                         
  -4  12   8          9.12         10.46         1.90 o                         
  -4  12   7        333.12        338.82         2.36 o                         
  -4  12   6        518.85        531.91         2.71 o                         
  -4  12   5        188.51        195.34         2.38 o                         
  -4  12   4        114.98        116.83         2.22 o                         
  -4  12   3        483.46        488.57         3.23 o                         
  -4  12   2        252.36        255.99         2.56 o                         
  -4  12   1         16.67         26.61         2.26 o                         
  -4  12   0         65.84         69.99         2.20 o                         
  -4  12  -1          3.33          9.89         2.34 o                         
  -4  12  -2        107.75        113.84         2.12 o                         
  -4  12  -3         55.44         62.14         1.91 o                         
  -4  12  -4        543.52        537.07         2.42 o                         
  -4  12  -5        885.78        884.19         2.90 o                         
  -4  12  -6        128.45        155.55         2.23 o                         
  -4  12  -7        112.02        135.11         2.28 o                         
  -4  12  -8        277.88        287.22         2.62 o                         
  -4  12  -9        449.27        443.68         2.99 o                         
  -4  12 -10          6.33         15.14         1.95 o                         
  -4  12 -11         18.54         29.65         1.99 o                         
  -4  12 -12        577.05        588.93         2.75 o                         
  -4  12 -13        470.47        491.32         3.37 o                         
  -4  12 -14         78.08         90.98         2.04 o                         
  -4  12 -15         19.98         17.83         1.59 o                         
  -4  11  15         17.30         17.52         1.38 o                         
  -4  11  14         89.29         96.47         1.36 o                         
  -4  11  13         70.61         83.87         1.86 o                         
  -4  11  12         13.59         12.55         2.08 o                         
  -4  11  11        347.33        387.92         3.01 o                         
  -4  11  10        201.08        196.81         2.44 o                         
  -4  11   9         51.30         55.80         2.30 o                         
  -4  11   8         44.57         48.98         2.20 o                         
  -4  11   7        942.57        957.75         3.75 o                         
  -4  11   6         70.54         64.60         2.28 o                         
  -4  11   5        471.98        484.66         3.47 o                         
  -4  11   4          4.08          1.18         0.49 o                         
  -4  11   3         46.21         43.34         0.66 o                         
  -4  11   2        531.83        527.29         2.82 o                         
  -4  11   1        496.46        489.48         2.60 o                         
  -4  11   0         60.72         58.58         2.26 o                         
  -4  11  -1       1027.93       1028.34         3.51 o                         
  -4  11  -2         20.56          8.10         0.59 o                         
  -4  11  -3        239.45        225.87         2.06 o                         
  -4  11  -4        185.66        179.02         1.71 o                         
  -4  11  -5         39.47         51.16         1.56 o                         
  -4  11  -6          5.16          3.55         0.33 o                         
  -4  11  -7        460.36        464.15         2.69 o                         
  -4  11  -8        194.39        196.45         2.34 o                         
  -4  11  -9        729.43        743.04         3.33 o                         
  -4  11 -10        148.22        149.22         2.59 o                         
  -4  11 -11         62.88         69.90         2.46 o                         
  -4  11 -12         49.66         45.81         2.37 o                         
  -4  11 -13        174.92        199.07         2.45 o                         
  -4  11 -14         32.28         37.47         1.74 o                         
  -4  11 -15         47.79         61.34         2.42 o                         
  -4  11 -16         38.05         40.32         1.75 o                         
  -4  11 -17         19.59         26.38         1.53 o                         
  -4  10  16          1.31          0.82         1.31 o                         
  -4  10  15        137.54        132.39         1.03 o                         
  -4  10  14        534.95        549.80         2.32 o                         
  -4  10  13         18.44         20.70         1.57 o                         
  -4  10  12        243.65        250.86         3.00 o                         
  -4  10  11        509.44        536.69         3.68 o                         
  -4  10  10        414.37        379.16         3.46 o                         
  -4  10  10        432.45        409.90         6.78 o                         
  -4  10   9        460.45        470.00         3.25 o                         
  -4  10   9        575.30        564.90         7.42 o                         
  -4  10   8         14.36         22.02         2.34 o                         
  -4  10   8         77.60         81.00         6.45 o                         
  -4  10   7        396.54        401.81         3.40 o                         
  -4  10   7        650.17        659.89         5.58 o                         
  -4  10   6         46.72         48.19         2.77 o                         
  -4  10   6         49.05         58.15         3.61 o                         
  -4  10   5         72.09         65.60         2.50 o                         
  -4  10   5         90.38         86.43         3.16 o                         
  -4  10   4          2.46          6.54         2.04 o                         
  -4  10   4          9.93         17.89         3.03 o                         
  -4  10   3       1351.39       1351.32         4.58 o                         
  -4  10   3       1608.62       1579.92         5.13 o                         
  -4  10   2         20.75         26.69         2.01 o                         
  -4  10   2        111.95        114.27         2.53 o                         
  -4  10   1       3515.22       3554.10         5.74 o                         
  -4  10   1       4320.65       4338.02         8.47 o                         
  -4  10   0          8.50         13.88         1.71 o                         
  -4  10   0         10.68          8.78         5.07 o                         
  -4  10  -1        242.50        249.47         2.00 o                         
  -4  10  -1        290.22        296.43        11.09 o                         
  -4  10  -2         11.07         14.76         1.58 o                         
  -4  10  -2         12.74         35.97         4.86 o                         
  -4  10  -3       4092.58       4080.76         4.79 o                         
  -4  10  -3       4784.38       4945.84         8.58 o                         
  -4  10  -4        463.40        456.91         2.07 o                         
  -4  10  -4        467.49        470.76         2.70 o                         
  -4  10  -5       1307.02       1283.50         2.79 o                         
  -4  10  -5       1572.98       1549.66         3.59 o                         
  -4  10  -6         37.97         38.03         1.35 o                         
  -4  10  -6         38.45         43.35         2.32 o                         
  -4  10  -7         92.90         97.72         1.37 o                         
  -4  10  -7        107.09        109.67         3.13 o                         
  -4  10  -8         11.80         13.11         2.42 o                         
  -4  10  -8         21.00          7.59         0.81 o                         
  -4  10  -9       1288.77       1335.09         4.30 o                         
  -4  10  -9       1366.81       1374.79         4.73 o                         
  -4  10 -10        321.30        307.10         3.70 o                         
  -4  10 -10        324.13        316.86         3.32 o                         
  -4  10 -11        583.61        587.30         2.84 o                         
  -4  10 -11        674.23        681.92         4.95 o                         
  -4  10 -12         91.91         78.49         1.65 o                         
  -4  10 -13          5.12          8.34         1.61 o                         
  -4  10 -14          3.40          5.15         1.50 o                         
  -4  10 -15        535.86        577.30         2.22 o                         
  -4  10 -16          3.19          2.12         1.45 o                         
  -4  10 -17         11.60         13.29         1.10 o                         
  -4  10 -18         46.19         43.16         0.69 o                         
  -4   9  17        172.84        143.59         1.36 o                         
  -4   9  16         61.33         58.07         1.31 o                         
  -4   9  15         45.14         48.16         1.44 o                         
  -4   9  14        167.71        172.59         2.51 o                         
  -4   9  13        380.63        385.22         3.50 o                         
  -4   9  12        189.02        186.68         3.19 o                         
  -4   9  11         40.86         36.33         1.97 o                         
  -4   9  10         21.14         22.10         2.43 o                         
  -4   9   9        157.86        159.04         3.49 o                         
  -4   9   8        338.64        350.46         3.58 o                         
  -4   9   7        116.34        114.47         2.15 o                         
  -4   9   6        519.95        487.81         2.67 o                         
  -4   9   5         49.86         65.03         3.02 o                         
  -4   9   4        480.47        491.36         4.94 o                         
  -4   9   3        441.26        428.98         4.64 o                         
  -4   9   2       1199.71       1175.76         6.59 o                         
  -4   9   1         19.72         22.72         2.79 o                         
  -4   9   0         83.81         83.89         3.02 o                         
  -4   9  -1        156.17        156.72         3.32 o                         
  -4   9  -2        703.53        695.64        11.67 o                         
  -4   9  -3        111.21        139.58         7.39 o                         
  -4   9  -4        251.74        249.08         8.43 o                         
  -4   9  -5        235.11        242.03         8.91 o                         
  -4   9  -6        741.78        679.74        12.61 o                         
  -4   9  -7        361.04        373.18         1.70 o                         
  -4   9  -8         70.87         66.27         1.46 o                         
  -4   9  -9          3.20          4.66         1.62 o                         
  -4   9 -10        201.74        224.35         2.15 o                         
  -4   9 -11         17.00         18.54         1.68 o                         
  -4   9 -12         21.03         20.99         1.77 o                         
  -4   9 -13         55.85         66.81         1.76 o                         
  -4   9 -14        135.91        134.91         1.90 o                         
  -4   9 -15        649.37        667.67         2.42 o                         
  -4   9 -16        237.38        244.14         1.66 o                         
  -4   9 -17        254.41        271.20         2.06 o                         
  -4   9 -18          4.78          5.72         1.01 o                         
  -4   9 -19        754.43        609.38         2.46 o                         
   4  -8 -18        680.73        499.01         2.18 o                         
   4  -8 -17         12.96         18.33         1.83 o                         
  -4   8  16        221.57        234.20         3.09 o                         
   4  -8 -16        224.36        232.82         2.79 o                         
  -4   8  15         50.37         47.70         2.87 o                         
   4  -8 -15         52.48         58.92         4.04 o                         
  -4   8  14        425.65        448.96         4.94 o                         
   4  -8 -14        428.66        435.39         5.64 o                         
   4  -8 -13         86.28         92.06         3.51 o                         
   4  -8 -12        240.93        252.15         3.16 o                         
   4  -8 -11        602.46        632.99         4.63 o                         
   4  -8 -10         41.85         41.56         4.39 o                         
  -4   8   9        148.74        154.77         9.29 o                         
  -4   8   8        163.03        158.97         8.85 o                         
  -4   8   7         61.84         89.62         8.02 o                         
  -4   8   6        202.64        201.32         8.56 o                         
  -4   8   5       1668.50       1660.40        11.66 o                         
  -4   8   4        370.42        349.31         3.91 o                         
  -4   8   3       1003.51        981.09         5.75 o                         
  -4   8   2        381.74        367.30         4.23 o                         
  -4   8   1        141.96        142.00         3.46 o                         
  -4   8   0       1091.15       1036.54         5.53 o                         
  -4   8  -1        277.17        237.11         3.97 o                         
  -4   8  -2        299.64        282.51         6.86 o                         
  -4   8  -3        270.39        262.17         5.62 o                         
  -4   8  -4        285.07        271.32         6.97 o                         
  -4   8  -5        518.35        490.40        11.57 o                         
  -4   8  -6       1254.35       1223.41        11.22 o                         
  -4   8  -7        708.32        691.14         9.30 o                         
  -4   8  -8         81.88         83.01         6.26 o                         
  -4   8  -9         76.86         80.87         2.97 o                         
  -4   8 -10         44.08         45.95         6.02 o                         
  -4   8 -10         71.65         74.85         2.17 o                         
  -4   8 -11        135.26        140.24         2.45 o                         
  -4   8 -12        567.30        572.46         3.16 o                         
  -4   8 -13        307.70        316.97         2.94 o                         
  -4   8 -14        175.93        180.24         2.82 o                         
  -4   8 -15         15.27         22.54         3.90 o                         
  -4   8 -15         99.03         96.26         3.46 o                         
  -4   8 -16         10.69         15.78         2.29 o                         
  -4   8 -16         20.60         12.02         3.36 o                         
  -4   8 -17         14.17         15.69         2.07 o                         
  -4   8 -18        537.19        545.24         2.76 o                         
  -4   8 -19         10.89         16.58         0.82 o                         
   4  -7 -19        232.19        201.86         2.06 o                         
   4  -7 -18        123.62        130.05         2.93 o                         
   4  -7 -17        163.20        180.99         2.63 o                         
   4  -7 -16        139.08        145.40         3.08 o                         
   4  -7 -15        193.04        192.59         3.69 o                         
   4  -7 -14         23.12         22.52         2.79 o                         
  -4   7  13         64.63         68.21         2.88 o                         
  -4   7  12         93.87        101.17         3.58 o                         
   4  -7 -11        398.41        409.59         4.38 o                         
  -4   7  10        274.13        270.85         4.52 o                         
   4  -7  -9         79.91         79.78         4.16 o                         
  -4   7   8        821.65        815.31        15.92 o                         
  -4   7   7        305.01        263.35        10.48 o                         
  -4   7   6        579.76        560.26         8.64 o                         
  -4   7   5       3603.63       3696.26        19.84 o                         
  -4   7   4       1019.36        971.79        10.68 o                         
  -4   7   3        176.79        155.27         3.29 o                         
  -4   7   2        601.21        489.31         5.06 o                         
  -4   7   1       1704.85       1660.27        13.92 o                         
  -4   7   0        470.18        414.40         6.59 o                         
  -4   7  -1       2356.62       2114.50        21.47 o                         
  -4   7  -2       1007.42        852.43        10.47 o                         
  -4   7  -3        144.45        129.24         4.79 o                         
  -4   7  -4        886.48        793.23        10.88 o                         
  -4   7  -5       2233.13       2240.38        14.06 o                         
  -4   7  -6        778.78        846.46         5.99 o                         
  -4   7  -7       1675.47       1685.11        12.40 o                         
  -4   7  -8        856.45        834.73        11.88 o                         
  -4   7  -9        846.02        899.95        12.41 o                         
  -4   7 -10        404.96        386.74        12.13 o                         
  -4   7 -11       1359.59       1362.18         5.16 o                         
  -4   7 -12        111.44        104.66         2.93 o                         
  -4   7 -13        460.81        490.83         5.39 o                         
  -4   7 -14         20.62         32.29         3.69 o                         
  -4   7 -15        106.70        115.37         3.10 o                         
  -4   7 -16         75.84         83.58         2.45 o                         
  -4   7 -17        243.27        251.78         2.91 o                         
  -4   7 -18         55.44         57.89         2.19 o                         
  -4   7 -19        355.80        389.03         2.13 o                         
  -4   7 -20         58.73         48.86         1.43 o                         
   4  -6 -20         35.04         23.05         1.05 o                         
   4  -6 -19         10.31         10.04         1.86 o                         
   4  -6 -18          8.98          9.58         1.58 o                         
   4  -6 -17          7.48          4.71         1.64 o                         
   4  -6 -16         15.59         17.08         1.56 o                         
   4  -6 -15        829.24        850.39         3.36 o                         
  -4   6  14          1.74          2.04         1.60 o                         
   4  -6 -13        194.82        194.48         2.61 o                         
   4  -6 -12         55.47         52.38         2.38 o                         
   4  -6 -11         63.54         63.22         2.84 o                         
   4  -6 -10        404.14        387.07         5.13 o                         
   4  -6  -9        573.84        555.20         5.52 o                         
  -4   6   8        314.13        286.11         3.68 o                         
  -4   6   7        242.07        201.51         4.77 o                         
  -4   6   6        216.00        224.01         4.82 o                         
  -4   6   5        915.96       1011.10         8.43 o                         
  -4   6   4       1351.96       1441.59         9.69 o                         
  -4   6   3        349.40        402.10         4.51 o                         
  -4   6   2          2.46          4.14         2.83 o                         
  -4   6   1         77.78         65.64         2.78 o                         
  -4   6   0       2629.64       2865.76        10.65 o                         
  -4   6  -1        776.14        811.11         7.29 o                         
  -4   6  -2        456.57        502.55         6.06 o                         
  -4   6  -3        426.97        462.39         5.91 o                         
  -4   6  -4        998.80       1064.74         8.99 o                         
  -4   6  -5       2117.76       2417.23        10.92 o                         
  -4   6  -6        730.18        731.77         6.50 o                         
  -4   6  -7       1142.13       1143.43         5.01 o                         
  -4   6  -8         91.04        104.08         2.62 o                         
  -4   6  -9        516.22        500.33         4.33 o                         
  -4   6 -10         55.87         57.57         3.78 o                         
  -4   6 -11         84.92         83.83         4.01 o                         
  -4   6 -12          7.58          7.96         2.33 o                         
  -4   6 -13         10.35         14.25         2.99 o                         
  -4   6 -14         73.59         72.60         3.26 o                         
  -4   6 -15        522.68        547.02         3.80 o                         
  -4   6 -16        448.49        463.98         3.62 o                         
  -4   6 -17        365.30        394.60         3.10 o                         
  -4   6 -18         15.74         13.73         1.60 o                         
  -4   6 -19         29.61         29.10         1.24 o                         
  -4   6 -20          0.60          3.36         1.67 o                         
   4  -5 -20         43.39         46.53         1.69 o                         
   4  -5 -19          4.93          6.26         0.97 o                         
   4  -5 -18         66.24         69.08         1.47 o                         
   4  -5 -17        226.10        233.37         2.28 o                         
  -4   5  16        402.74        406.72         2.90 o                         
   4  -5 -15        132.14        121.94         2.06 o                         
   4  -5 -14        203.57        197.49         2.71 o                         
   4  -5 -13         96.03         88.39         3.24 o                         
  -4   5  12       3057.55       2996.80         8.51 o                         
  -4   5  11        397.02        343.07         9.55 o                         
   4  -5 -10       1612.82       1561.05         7.44 o                         
   4  -5  -9         12.94         16.76         2.58 o                         
   4  -5  -8         94.04         98.04         3.20 o                         
  -4   5   7         33.86         44.04         4.04 o                         
  -4   5   6       1261.39       1323.27        11.99 o                         
  -4   5   5        266.43        255.94         4.69 o                         
  -4   5   4       3603.65       3649.61        14.21 o                         
  -4   5   3         47.81         44.29         3.01 o                         
  -4   5   2       1473.64       1498.87         7.16 o                         
  -4   5   1       1234.06       1264.61         6.58 o                         
  -4   5   0         10.09         14.66         2.04 o                         
  -4   5  -1       3496.21       3429.35        12.47 o                         
  -4   5  -2       9958.43      10190.66        18.41 o                         
  -4   5  -3          3.38          2.61         3.80 o                         
  -4   5  -4       1003.07        926.53         6.39 o                         
  -4   5  -5        693.24        632.63         4.10 o                         
  -4   5  -6        625.46        636.34         5.67 o                         
  -4   5  -7        556.22        505.02         3.53 o                         
  -4   5  -8       1093.32       1060.99         4.84 o                         
  -4   5  -9          0.67          4.27         2.38 o                         
  -4   5 -10        261.57        256.67         5.01 o                         
  -4   5 -11        265.27        245.73         5.03 o                         
  -4   5 -12       1378.29       1348.51         5.77 o                         
  -4   5 -13        218.55        217.29         2.98 o                         
  -4   5 -14         60.84         71.72         3.55 o                         
  -4   5 -15        407.34        404.47         4.41 o                         
  -4   5 -16        178.52        184.21         3.48 o                         
  -4   5 -17         17.68         13.47         2.68 o                         
  -4   5 -18          0.41          1.50         2.32 o                         
  -4   5 -19         72.18         73.25         3.05 o                         
  -4   5 -20          7.74          7.64         1.87 o                         
   4  -4 -21          7.29          4.67         0.90 o                         
  -4   4  20         62.31         49.44         2.03 o                         
   4  -4 -19          1.63          1.18         1.09 o                         
   4  -4 -18        269.98        256.64         3.04 o                         
  -4   4  18        317.45        339.88         3.58 o                         
  -4   4  17        125.14        123.69         2.63 o                         
   4  -4 -16          7.94          8.30         3.94 o                         
  -4   4  16         63.82         54.70         4.02 o                         
  -4   4  15         56.22         69.56         3.40 o                         
   4  -4 -14        259.87        283.20         3.90 o                         
  -4   4  13       3553.74       3488.80         7.29 o                         
  -4   4  12        260.44        231.21         9.91 o                         
  -4   4  11         42.53         33.86         8.04 o                         
  -4   4  10        488.41        457.91        10.70 o                         
   4  -4  -9       1356.42       1331.88         6.56 o                         
  -4   4   8       1909.43       1811.52        16.08 o                         
  -4   4   7       1255.40       1252.10        10.72 o                         
  -4   4   7       2168.67       2129.19        16.58 o                         
  -4   4   6       5499.73       5365.12        21.77 o                         
  -4   4   6       5912.50       5766.32        25.04 o                         
  -4   4   5       1136.54       1187.98        10.91 o                         
  -4   4   4       3975.31       4023.69        18.99 o                         
  -4   4   3        751.32        836.07         9.42 o                         
  -4   4   3        815.98        867.29         5.66 o                         
  -4   4   2       5238.90       5406.84        13.47 o                         
  -4   4   2       6371.84       6739.40        17.66 o                         
  -4   4   1        334.38        320.27         4.42 o                         
  -4   4   1        377.04        377.08         3.54 o                         
  -4   4   0      24350.79      25781.86        35.73 o                         
  -4   4   0      29143.06      31095.49        25.53 o                         
  -4   4  -1        216.78        221.18         4.09 o                         
  -4   4  -1        282.58        286.23         3.41 o                         
  -4   4  -2       6787.78       6799.61        11.30 o                         
  -4   4  -3        476.41        483.41         3.34 o                         
  -4   4  -4       3643.82       3465.81         7.27 o                         
  -4   4  -5        736.73        734.61         4.58 o                         
  -4   4  -6       2097.40       1962.06        14.07 o                         
  -4   4  -6       3179.75       2924.49         8.67 o                         
  -4   4  -7       4640.60       4517.28        12.67 o                         
  -4   4  -7       4887.66       4929.71        14.95 o                         
  -4   4  -8        223.04        222.04         5.37 o                         
  -4   4  -8        590.18        565.24         6.45 o                         
  -4   4  -9        703.94        685.17         7.09 o                         
  -4   4 -10        452.65        465.38         4.68 o                         
  -4   4 -11        101.15        104.04         4.28 o                         
  -4   4 -12        594.82        580.04        10.87 o                         
  -4   4 -12        623.04        598.21         6.81 o                         
  -4   4 -13       6792.34       6651.75        31.71 o                         
  -4   4 -13       7228.65       7108.15        15.97 o                         
  -4   4 -14         17.86         21.35         6.85 o                         
  -4   4 -14         68.31         82.24         4.09 o                         
  -4   4 -15        111.16        112.53         4.05 o                         
  -4   4 -16        285.48        308.39         6.61 o                         
  -4   4 -17        576.77        606.98         6.71 o                         
  -4   4 -18        294.33        316.37         3.76 o                         
  -4   4 -19        220.41        213.76         3.61 o                         
  -4   4 -19        220.73        243.31         3.90 o                         
  -4   4 -20         24.06         26.00         1.38 o                         
   4  -3 -21          4.10          4.67         1.39 o                         
   4  -3 -20        101.09        114.76         1.64 o                         
   4  -3 -19        179.39        188.85         1.79 o                         
   4  -3 -18        239.06        235.96         2.61 o                         
   4  -3 -17        384.74        399.88         3.35 o                         
   4  -3 -16        273.48        270.73         3.37 o                         
   4  -3 -15        196.34        207.91         3.89 o                         
  -4   3  14         96.57        106.21         4.57 o                         
  -4   3  13         83.18        104.57         3.96 o                         
  -4   3  12        199.83        174.86         9.76 o                         
  -4   3  11       1043.85       1002.93        15.93 o                         
  -4   3  10       1374.77       1270.03        17.28 o                         
  -4   3   9        958.21       1005.50        15.42 o                         
  -4   3   8         43.47         64.54         6.99 o                         
  -4   3   7        471.80        449.46         6.02 o                         
  -4   3   6        474.26        527.91         6.56 o                         
  -4   3   5        454.40        457.30         6.83 o                         
  -4   3   4        393.01        425.45         8.62 o                         
  -4   3   3       3063.32       3236.63        13.27 o                         
  -4   3   2       2468.15       2537.09         7.15 o                         
  -4   3   1       1355.89       1567.45         4.21 o                         
  -4   3   0        837.84        866.81         4.58 o                         
  -4   3  -1       1520.84       1700.87         6.85 o                         
  -4   3  -2       4179.48       4455.64        11.88 o                         
  -4   3  -3       2907.57       3031.42        12.07 o                         
  -4   3  -4        778.51        850.87        10.56 o                         
  -4   3  -5        146.74        157.86         4.02 o                         
  -4   3  -6       2301.97       2424.49        16.87 o                         
  -4   3  -7        145.11        134.05         5.30 o                         
  -4   3  -8         90.96         75.07         3.02 o                         
  -4   3  -9        308.99        318.01         5.48 o                         
  -4   3 -10        745.02        690.19         7.24 o                         
  -4   3 -11        490.31        458.81         6.60 o                         
  -4   3 -12        474.25        477.75         7.01 o                         
  -4   3 -13        122.36        141.51         4.75 o                         
  -4   3 -14        438.15        444.68         6.83 o                         
  -4   3 -15        106.18        104.15         4.17 o                         
  -4   3 -16        109.53        119.68         3.98 o                         
  -4   3 -17        176.67        194.71         3.91 o                         
  -4   3 -18         48.94         55.99         2.85 o                         
  -4   3 -19        284.08        309.30         2.43 o                         
  -4   3 -20        272.71        297.39         2.47 o                         
  -4   3 -21          9.95         13.08         1.49 o                         
  -4   2  21        402.60        343.73         1.86 o                         
   4  -2 -20          6.64          7.60         1.02 o                         
   4  -2 -19         44.12         49.11         1.32 o                         
  -4   2  18          7.14          6.84         1.43 o                         
  -4   2  17        230.42        231.54         2.43 o                         
  -4   2  16         62.08         61.41         2.20 o                         
   4  -2 -15        372.57        379.69         3.02 o                         
   4  -2 -14        664.38        664.95         4.79 o                         
  -4   2  13        265.00        261.20         3.00 o                         
  -4   2  12         15.52         20.32         5.67 o                         
   4  -2 -11        845.76        749.46         7.65 o                         
  -4   2  10       1375.77       1280.55        13.84 o                         
  -4   2   9       4335.78       4218.48        22.91 o                         
  -4   2   8       5172.46       5276.14        24.60 o                         
  -4   2   7         93.04         99.63         3.71 o                         
  -4   2   6       1121.09       1303.02         8.75 o                         
  -4   2   5       6703.81       6917.68        18.53 o                         
  -4   2   4        107.02         88.83         2.19 o                         
  -4   2   3       7259.89       8116.56        16.88 o                         
  -4   2   2       2080.89       2266.22         9.22 o                         
  -4   2   1       1780.52       2104.68         7.97 o                         
  -4   2   0          6.86         12.63         1.80 o                         
  -4   2  -1        516.69        659.24         5.25 o                         
  -4   2  -2       1037.89       1082.84         6.98 o                         
  -4   2  -3       2845.88       3240.04        12.13 o                         
  -4   2  -4         24.86         30.10         2.71 o                         
  -4   2  -5       7962.64       7708.58        20.25 o                         
  -4   2  -6        819.89        894.58         7.68 o                         
  -4   2  -7        652.27        555.61         5.87 o                         
  -4   2  -8        998.42        961.67         6.04 o                         
  -4   2  -9       5743.64       5353.14        12.96 o                         
  -4   2 -10       1058.38       1022.60         7.58 o                         
  -4   2 -11        224.91        215.13         4.98 o                         
  -4   2 -12          9.92          7.41         4.13 o                         
  -4   2 -13        372.41        367.48         3.51 o                         
  -4   2 -14        189.85        188.45         2.85 o                         
  -4   2 -15         45.44         46.81         3.12 o                         
   4  -2  16          4.50          3.33         2.75 o                         
  -4   2 -17         20.38         24.03         2.56 o                         
  -4   2 -18         16.78         19.37         2.13 o                         
  -4   2 -19         23.29         29.00         1.37 o                         
  -4   2 -20         23.59         20.97         0.89 o                         
  -4   2 -21         29.50         18.29         0.76 o                         
  -4   1  21          1.00          0.08         1.11 o                         
  -4   1  20         88.07         78.79         1.06 o                         
   4  -1 -19        219.14        216.83         1.79 o                         
   4  -1 -18         10.79         10.31         1.94 o                         
   4  -1 -17         59.00         56.91         1.94 o                         
   4  -1 -16        510.60        498.93         3.64 o                         
   4  -1 -15        175.63        172.79         2.94 o                         
  -4   1  14        866.79        881.87         5.76 o                         
  -4   1  13         21.59         15.62         2.44 o                         
   4  -1 -12         14.34         23.28         3.73 o                         
  -4   1  11        195.65        175.06         6.83 o                         
  -4   1  10       1677.70       1571.54        14.39 o                         
  -4   1   9         38.66         70.88         4.98 o                         
  -4   1   8       6839.50       7146.74        20.35 o                         
  -4   1   7       1725.79       1706.28         9.83 o                         
  -4   1   6         11.45         27.06         4.26 o                         
  -4   1   5         91.37         98.46         3.32 o                         
  -4   1   4       1616.48       1521.02         5.99 o                         
  -4   1   3        282.12        323.54         3.38 o                         
  -4   1   2        158.11        205.16         3.07 o                         
  -4   1   1       1854.34       1989.41         8.99 o                         
  -4   1   0          9.79         19.23         2.12 o                         
  -4   1  -1        356.07        384.00         6.46 o                         
  -4   1  -2        155.18        142.27         3.48 o                         
  -4   1  -3        168.22        166.09         3.81 o                         
  -4   1  -4        830.48        826.12         7.04 o                         
  -4   1  -5         31.55         34.04         3.22 o                         
  -4   1  -6        184.63        118.27         4.16 o                         
  -4   1  -7       1404.87       1364.79        10.12 o                         
  -4   1  -8       6607.36       6628.57        21.87 o                         
  -4   1  -9         15.96         30.16         2.89 o                         
   4  -1  10        556.13        514.04         3.29 o                         
   4  -1  11        265.38        238.57         2.75 o                         
  -4   1 -12        291.04        280.20         3.22 o                         
  -4   1 -13        252.07        258.30         2.07 o                         
  -4   1 -14        875.67        895.36         3.86 o                         
  -4   1 -15         38.70         36.90         2.42 o                         
  -4   1 -16        579.04        558.44         4.47 o                         
  -4   1 -17         71.93         70.45         2.74 o                         
  -4   1 -18        116.43        108.53         2.24 o                         
  -4   1 -19         89.31        101.83         1.84 o                         
  -4   1 -20        228.13        218.60         1.59 o                         
  -4   1 -21        103.72         77.47         1.05 o                         
  -4   0  21         94.89         82.23         1.87 o                         
   4   0 -20        506.23        509.27         2.14 o                         
   4   0 -20        511.78        546.80         4.11 o                         
  -4   0  19         41.76         48.83         3.01 o                         
   4   0 -19        126.69        128.13         2.76 o                         
  -4   0  18        974.46       1051.13         4.23 o                         
  -4   0  17        195.75        195.48         2.34 o                         
  -4   0  16        470.42        466.30         2.95 o                         
  -4   0  15        336.63        307.52         2.91 o                         
  -4   0  14        602.94        629.83         3.88 o                         
  -4   0  13        565.86        571.99         4.11 o                         
   4   0 -12       2954.70       2924.07        11.17 o                         
   4   0 -11        684.74        718.53         7.76 o                         
   4   0 -10         26.67         16.55         4.48 o                         
  -4   0   9         22.60         20.37         4.63 o                         
   4   0  -9         31.94         30.96         4.27 o                         
  -4   0   8        165.77        148.00         5.73 o                         
  -4   0   7        164.29        190.87         6.79 o                         
  -4   0   6        181.09        216.35         4.28 o                         
  -4   0   5          6.52         12.75         3.73 o                         
  -4   0   4        795.12        818.70         9.46 o                         
  -4   0   3          7.21          9.10         1.45 o                         
  -4   0   2        539.12        537.15         5.44 o                         
  -4   0   1         32.15         32.28         2.64 o                         
  -4   0   0        274.04        230.75         2.22 o                         
  -4   0  -1         54.35         62.68         2.76 o                         
  -4   0  -2         67.51         78.12         4.85 o                         
  -4   0  -2         68.93         91.96         5.19 o                         
  -4   0  -3          4.74          6.40         3.88 o                         
  -4   0  -3        161.22        158.18         6.02 o                         
  -4   0  -4       1246.50       1301.72         9.02 o                         
  -4   0  -5        244.95        261.12         5.52 o                         
  -4   0  -6        113.64        141.03         5.27 o                         
  -4   0  -7        539.40        510.90         7.46 o                         
  -4   0  -8         51.92         39.23         5.19 o                         
  -4   0  -9         72.29         71.29         2.51 o                         
   4   0  10        794.94        723.11        11.22 o                         
  -4   0 -10        898.91        814.59         4.60 o                         
  -4   0 -11       3038.80       2945.02         7.17 o                         
  -4   0 -12       1902.91       1856.77         5.13 o                         
  -4   0 -13       1088.02       1061.51         4.02 o                         
  -4   0 -14         96.16         88.55         2.81 o                         
  -4   0 -15        125.13        123.19         3.40 o                         
  -4   0 -16        615.46        608.57         3.90 o                         
  -4   0 -17        695.61        757.18         4.78 o                         
   4   0  18        439.75        513.17         4.99 o                         
  -4   0 -19        127.86        134.86         2.16 o                         
  -4   0 -20        191.67        167.10         1.37 o                         
  -4  -1  21        187.84        167.47         2.06 o                         
  -4  -1  20         65.75         72.49         1.92 o                         
   4   1 -19        467.79        461.81         2.66 o                         
   4   1 -18        275.14        276.52         2.48 o                         
  -4  -1  17         39.86         50.91         2.28 o                         
  -4  -1  16         94.77         97.01         2.33 o                         
   4   1 -15        265.55        265.24         2.74 o                         
   4   1 -14        428.67        443.92         3.00 o                         
  -4  -1  13        460.73        461.74         3.47 o                         
   4   1 -12        465.92        443.98         4.58 o                         
   4   1 -11        221.92        225.45         4.22 o                         
  -4  -1  10        208.50        213.07         3.49 o                         
   4   1  -9       1398.70       1290.37         5.87 o                         
  -4  -1   8       1611.77       1473.29         6.15 o                         
  -4  -1   7       3098.57       3063.01        19.50 o                         
  -4  -1   6        959.98        959.58        11.86 o                         
  -4  -1   5       1357.56       1298.14        12.97 o                         
  -4  -1   4       4016.61       3963.13        22.36 o                         
  -4  -1   3       3100.56       3230.63        19.16 o                         
  -4  -1   2       6402.35       6622.31        19.89 o                         
  -4  -1   1      13881.08      13794.54        22.88 o                         
  -4  -1   0       3523.54       3291.45        10.40 o                         
  -4  -1  -1       7762.23       7649.63        31.82 o                         
  -4  -1  -2       8225.81       7867.60        21.27 o                         
  -4  -1  -3       1091.86       1073.90         8.90 o                         
  -4  -1  -4       1865.77       1679.06        11.17 o                         
  -4  -1  -5       2606.08       2271.17        13.84 o                         
  -4  -1  -6       1498.46       1417.54        11.83 o                         
  -4  -1  -7       1963.43       1786.19        13.75 o                         
  -4  -1  -8        716.94        635.55         9.37 o                         
  -4  -1  -9        168.79        172.23         3.55 o                         
  -4  -1 -10       1049.24       1064.37         4.96 o                         
  -4  -1 -11        806.82        715.05         6.04 o                         
   4   1  12        101.40        104.36         3.10 o                         
  -4  -1 -13        148.83        166.46         3.07 o                         
  -4  -1 -14         83.03         86.26         2.87 o                         
  -4  -1 -15        220.53        215.27         3.01 o                         
   4   1  16         89.91         95.28         3.58 o                         
   4   1  17        114.36        131.59         3.17 o                         
   4   1  18        125.28        119.08         3.93 o                         
   4   1  19         55.32         52.53         1.53 o                         
   4   1  20         50.09         51.46         0.92 o                         
  -4  -2  20          6.36          6.51         1.77 o                         
   4   2 -19         38.86         39.18         2.31 o                         
  -4  -2  18        768.03        735.95         2.92 o                         
   4   2 -17        344.03        343.51         2.32 o                         
   4   2 -16        285.77        292.94         2.20 o                         
  -4  -2  15         43.55         47.90         1.88 o                         
  -4  -2  14          4.24          7.32         1.86 o                         
   4   2 -13          6.42          7.95         1.82 o                         
   4   2 -12        852.22        886.59         4.70 o                         
   4   2 -11        742.00        695.59         4.23 o                         
   4   2 -10        902.19        877.57         4.69 o                         
  -4  -2   9        944.67        935.64         4.27 o                         
   4   2  -8        188.22        184.56         1.94 o                         
  -4  -2   7       1047.34       1072.18         3.87 o                         
  -4  -2   6         26.61         24.70         3.84 o                         
  -4  -2   5       2025.74       2011.52        14.16 o                         
  -4  -2   4        246.86        201.73         5.70 o                         
  -4  -2   3       2040.00       1967.92        14.59 o                         
   4   2  -2        269.67        312.20         5.36 o                         
   4   2  -1          7.73         22.09         3.09 o                         
   4   2   0          4.51          6.91         2.85 o                         
   4   2   1       1236.61       1092.48         9.53 o                         
  -4  -2  -2        278.20        284.00         5.80 o                         
  -4  -2  -3       1091.08       1039.76        10.22 o                         
  -4  -2  -4         17.49         17.48         4.10 o                         
  -4  -2  -5        138.64        151.28         5.84 o                         
  -4  -2  -6        143.86        157.51         4.13 o                         
  -4  -2  -7       1007.18        977.38        11.80 o                         
   4   2   8        512.18        440.34         6.92 o                         
   4   2   9        456.66        451.81         6.93 o                         
   4   2  10       1054.18       1060.46        10.03 o                         
  -4  -2 -11        210.70        194.71         2.43 o                         
   4   2  12         16.26         23.33         1.96 o                         
  -4  -2 -13         81.02         86.18         2.31 o                         
  -4  -2 -14         92.58         99.31         2.22 o                         
  -4  -2 -15        773.59        785.40         3.29 o                         
  -4  -2 -16        221.76        224.47         2.57 o                         
   4   2  17        308.18        308.40         2.29 o                         
   4   2  18         66.67         61.36         1.74 o                         
  -4  -2 -19        287.38        256.58         1.30 o                         
   4   3 -20         99.63         75.50         2.18 o                         
   4   3 -19         89.57         93.92         1.49 o                         
   4   3 -18        126.84        139.03         2.10 o                         
   4   3 -17         24.59         25.71         1.76 o                         
   4   3 -16        820.94        819.71         3.72 o                         
   4   3 -15        437.77        449.95         2.79 o                         
   4   3 -14         62.41         62.67         1.90 o                         
  -4  -3  13         22.29         21.32         1.91 o                         
   4   3 -12        353.53        332.69         3.51 o                         
   4   3 -11        251.65        248.03         3.02 o                         
   4   3 -10       1041.14        956.87         4.45 o                         
   4   3  -9         55.18         48.93         2.33 o                         
   4   3  -8         34.55         37.97         1.79 o                         
   4   3  -7        229.77        227.76         2.54 o                         
   4   3  -6         21.29         15.44         2.41 o                         
   4   3  -5        736.42        738.28         4.24 o                         
  -4  -3   4         56.01         61.95         2.94 o                         
  -4  -3   3        130.52        125.95         3.17 o                         
   4   3  -2         36.36         47.13         3.35 o                         
  -4  -3   1       1610.50       1586.26         9.90 o                         
  -4  -3   0        199.16        189.28         4.35 o                         
  -4  -3  -1         34.15         34.71         3.41 o                         
  -4  -3  -2         88.72         82.53         6.26 o                         
   4   3   3       1220.03       1185.40         6.18 o                         
   4   3   4         44.21         35.52         3.71 o                         
   4   3   5        828.64        786.32         6.25 o                         
   4   3   6         43.20         37.38         2.94 o                         
  -4  -3  -7          5.30         10.39         3.21 o                         
  -4  -3  -8        437.73        419.83         5.65 o                         
  -4  -3  -9       1555.08       1481.72         9.60 o                         
  -4  -3 -10       1658.30       1597.10         5.00 o                         
  -4  -3 -11        208.00        210.70         2.74 o                         
  -4  -3 -12        186.74        188.31         2.98 o                         
  -4  -3 -13          5.63          3.58         1.82 o                         
   4   3  14        191.77        191.60         2.11 o                         
  -4  -3 -15        101.75        103.07         1.74 o                         
  -4  -3 -16        123.18        121.56         1.65 o                         
   4   3  17        134.20        136.31         1.70 o                         
   4   3  18          0.44         -0.22         0.98 o                         
   4   3  19          3.71          4.31         1.06 o                         
   4   4 -20         14.93         14.94         1.47 o                         
   4   4 -19        180.76        202.85         2.74 o                         
   4   4 -18        124.79        142.38         2.39 o                         
   4   4 -17         35.30         28.83         2.10 o                         
   4   4 -16          6.13          5.81         2.15 o                         
  -4  -4  15        140.18        134.91         2.68 o                         
   4   4 -14        585.83        611.47         3.74 o                         
   4   4 -13        666.09        684.38         4.63 o                         
   4   4 -12         61.39         76.00         4.88 o                         
   4   4 -11         60.82         57.93         5.45 o                         
   4   4 -10         44.80         57.39         4.09 o                         
   4   4  -9         95.94        101.66         4.72 o                         
   4   4  -8       2517.67       2406.85        10.31 o                         
   4   4  -7        169.74        165.22         4.39 o                         
   4   4  -6       8426.51       8055.23        16.25 o                         
   4   4  -5        121.30        139.82         3.69 o                         
  -4  -4   4         81.53         90.12         5.91 o                         
  -4  -4   3        953.13       1015.15         7.02 o                         
  -4  -4   2      14317.16      13530.26        33.68 o                         
   4   4  -1        358.41        356.06         4.32 o                         
   4   4   0      22295.29      21855.20        25.67 o                         
  -4  -4  -1        854.50        932.75         6.08 o                         
   4   4   2         40.15         36.04         3.14 o                         
   4   4   3         49.51         51.24         5.58 o                         
   4   4   4       6373.89       6063.29        24.06 o                         
  -4  -4  -5        246.19        240.78         5.53 o                         
   4   4   6       5646.44       5399.23        17.75 o                         
  -4  -4  -7        312.11        307.53        12.11 o                         
  -4  -4  -8        110.77        123.93         3.42 o                         
   4   4   9         12.77         25.16         3.01 o                         
   4   4  10         58.54         61.08         3.56 o                         
  -4  -4 -11        945.83        921.27         4.53 o                         
  -4  -4 -12        330.25        342.36         3.39 o                         
  -4  -4 -13         43.06         41.57         2.53 o                         
   4   4  14         17.65          6.38         0.65 o                         
   4   4  15        107.71        102.77         2.71 o                         
   4   4  16         86.93         93.56         2.48 o                         
   4   4  17        209.81        240.68         1.78 o                         
   4   4  18         24.30         29.23         1.66 o                         
   4   5 -19        129.76        140.79         2.74 o                         
   4   5 -18        280.92        283.12         3.25 o                         
   4   5 -17        165.83        175.31         2.10 o                         
   4   5 -16        129.19        133.23         2.14 o                         
   4   5 -15        227.17        240.51         3.13 o                         
   4   5 -14        143.16        160.99         3.27 o                         
   4   5 -13        742.02        788.34         4.74 o                         
   4   5 -12       3176.91       3241.12        13.55 o                         
   4   5 -11        235.72        233.00         4.44 o                         
   4   5 -10        219.68        228.27         3.10 o                         
  -4  -5   9        186.21        187.48         2.68 o                         
  -4  -5   8       3215.14       3151.32         9.25 o                         
  -4  -5   7         93.38        109.90         3.74 o                         
   4   5  -6        573.46        558.08         8.86 o                         
   4   5  -5        635.42        569.40         9.24 o                         
  -4  -5   4        772.75        765.06        10.38 o                         
  -4  -5   3         13.66         16.97         4.49 o                         
   4   5  -2         11.71          3.44         0.46 o                         
  -4  -5   1        614.17        601.35         5.62 o                         
  -4  -5   0         26.10         23.41         3.35 o                         
  -4  -5  -1         16.39         24.04         3.34 o                         
   4   5   2        483.38        472.48         7.12 o                         
   4   5   3        286.96        253.94         5.18 o                         
   4   5   4        133.81        127.87         4.52 o                         
  -4  -5  -5        175.68        189.28         5.53 o                         
   4   5   6       1868.68       1881.38         8.27 o                         
  -4  -5  -7        892.10        908.60         5.36 o                         
   4   5   8        199.00        218.74         3.12 o                         
   4   5   9         80.21         88.06         2.99 o                         
   4   5  10       2443.78       2562.37         8.36 o                         
  -4  -5 -11        405.21        423.54         3.64 o                         
  -4  -5 -12        114.44        122.17         2.77 o                         
  -4  -5 -13        100.41        109.69         2.45 o                         
  -4  -5 -14        349.45        387.51         2.90 o                         
  -4  -5 -15         52.00         55.29         1.85 o                         
   4   5  16        434.76        496.89         2.70 o                         
   4   6 -18         19.25         17.05         1.95 o                         
   4   6 -17        586.92        625.61         2.40 o                         
   4   6 -16         41.21         45.97         1.62 o                         
   4   6 -15        479.71        512.65         3.00 o                         
   4   6 -14         25.48         22.83         2.73 o                         
   4   6 -13         13.24         14.03         2.64 o                         
   4   6 -12         39.05         38.31         3.00 o                         
   4   6 -11        118.75        121.15         3.33 o                         
   4   6 -10          8.96         12.84         2.64 o                         
   4   6  -9        897.96        839.50         4.35 o                         
  -4  -6   8        193.43        189.76         2.64 o                         
   4   6  -7         18.63         24.46         1.73 o                         
   4   6  -6        369.21        379.05         2.80 o                         
  -4  -6   5         43.79         51.02         3.37 o                         
  -4  -6   4        217.00        197.55         4.65 o                         
  -4  -6   3         72.05         73.70         5.12 o                         
  -4  -6   2         48.75         55.24         7.48 o                         
  -4  -6   1         13.41          7.41         4.76 o                         
  -4  -6   0        103.89        109.30         3.97 o                         
  -4  -6  -1         71.73         70.32         3.83 o                         
  -4  -6  -2        245.44        226.27         4.91 o                         
   4   6   3         51.92         60.99         2.81 o                         
  -4  -6  -4        899.72        899.56         5.01 o                         
   4   6   4        972.39        955.42         6.02 o                         
   4   6   5          1.40          6.28         1.81 o                         
   4   6   5          5.07          4.49         3.96 o                         
  -4  -6  -6        630.97        641.63         3.34 o                         
   4   6   6        669.04        690.24         5.83 o                         
   4   6   7        975.32       1008.57         4.58 o                         
   4   6   7       1152.05       1128.92         9.59 o                         
   4   6   8        214.54        214.94         2.66 o                         
   4   6   9        288.81        307.38         2.66 o                         
   4   6  10        452.58        465.08         2.80 o                         
   4   6  11         42.56         38.12         1.90 o                         
  -4  -6 -12          0.56          3.38         1.58 o                         
   4   6  13        251.13        281.03         1.96 o                         
  -4  -6 -14         82.85         92.16         1.31 o                         
   4   6  15        232.94        251.67         1.94 o                         
   4   6  16         39.76         33.91         1.32 o                         
   4   7 -17        106.96         99.71         1.76 o                         
   4   7 -16         29.69         32.05         2.22 o                         
   4   7 -15        102.09        117.75         1.63 o                         
   4   7 -14          2.66          6.03         1.69 o                         
   4   7 -13        256.21        245.06         2.58 o                         
   4   7 -12        278.70        280.16         2.85 o                         
   4   7 -11       1106.92       1109.94         5.53 o                         
   4   7 -10        586.66        577.30         4.62 o                         
   4   7  -9         12.13         11.69         1.73 o                         
   4   7  -8          7.63          8.59         1.74 o                         
   4   7  -7       1300.78       1263.62         3.80 o                         
   4   7  -6         34.84         41.27         1.94 o                         
  -4  -7   5        281.91        251.39         2.37 o                         
   4   7  -4       2392.36       2336.45         5.03 o                         
   4   7  -3         40.77         41.21         2.30 o                         
   4   7  -2        183.25        164.21         3.87 o                         
   4   7  -2        481.47        411.18         7.36 o                         
   4   7  -1       1515.33       1445.39         9.01 o                         
   4   7  -1       1551.39       1441.19         9.83 o                         
  -4  -7   0        386.25        367.83        11.70 o                         
   4   7   0        394.27        379.94         4.95 o                         
  -4  -7  -1         98.88         88.36         2.99 o                         
   4   7   1        569.70        530.53         5.28 o                         
   4   7   2       2469.50       2447.61         7.69 o                         
   4   7   2       2524.98       2445.44         8.21 o                         
  -4  -7  -3        171.74        153.86         3.35 o                         
   4   7   3        178.60        162.74         4.40 o                         
   4   7   4         14.03         18.45         3.49 o                         
   4   7   4        270.02        269.80         3.81 o                         
   4   7   5       2313.52       2359.34         5.30 o                         
   4   7   5       2315.02       2374.24         8.41 o                         
   4   7   6        154.07        137.32         2.05 o                         
   4   7   6        156.46        150.48         6.40 o                         
   4   7   7         97.98         97.92         2.49 o                         
   4   7   7        213.43        219.97         4.51 o                         
   4   7   8        517.85        558.69         2.65 o                         
   4   7   9        236.47        238.47         2.28 o                         
   4   7  10         69.18         81.21         2.20 o                         
   4   7  11        203.11        211.10         1.93 o                         
   4   7  12         59.42         62.37         1.38 o                         
   4   7  13         40.97         42.05         1.08 o                         
  -4  -7 -14         13.09         16.28         1.19 o                         
  -4  -7 -15          1.64          3.81         1.05 o                         
   4   8 -16          2.26          4.45         1.81 o                         
   4   8 -15        132.29        139.99         2.33 o                         
   4   8 -14        126.50        130.58         2.04 o                         
   4   8 -13         95.32         88.99         2.08 o                         
   4   8 -12        125.96        131.15         2.83 o                         
   4   8 -11          7.45          2.88         0.68 o                         
   4   8 -10         15.68         14.16         2.76 o                         
   4   8  -9        203.45        200.59         2.86 o                         
   4   8  -8        642.17        592.92         3.08 o                         
   4   8  -7       1007.96       1003.76         4.50 o                         
   4   8  -6        111.92        107.42         2.30 o                         
   4   8  -5        123.15        103.98         2.71 o                         
   4   8  -4        168.29        156.50         2.96 o                         
   4   8  -3         92.95         84.79         3.25 o                         
   4   8  -2         48.24         54.82         2.51 o                         
   4   8  -1         20.92         14.06         2.38 o                         
   4   8   0         41.32         45.71         3.21 o                         
   4   8   1         59.82         45.36         2.86 o                         
   4   8   2        127.44        121.96         2.70 o                         
   4   8   3        170.96        162.60         2.78 o                         
   4   8   4        287.50        291.80         2.90 o                         
   4   8   5        465.48        462.28         3.08 o                         
   4   8   6        282.36        300.16         3.12 o                         
  -4  -8  -7         18.73         26.77         2.69 o                         
   4   8   8         25.56         22.39         2.41 o                         
  -4  -8  -9         24.87         31.00         2.37 o                         
   4   8  10        311.30        338.65         3.34 o                         
  -4  -8 -11         83.79        104.35         3.44 o                         
  -4  -8 -12         92.94        108.05         2.77 o                         
  -4  -8 -13          1.69          3.26         1.75 o                         
   4   9 -15        153.31        144.27         1.40 o                         
   4   9 -15        197.61        200.65         1.76 o                         
   4   9 -14        242.49        238.20         1.60 o                         
   4   9 -13         67.01         61.66         1.99 o                         
   4   9 -12         13.48          2.79         0.53 o                         
   4   9 -11         72.84         72.72         2.85 o                         
   4   9 -10        173.99        174.88         2.31 o                         
   4   9  -9        291.45        307.90         2.64 o                         
   4   9  -8        275.63        269.13         3.20 o                         
   4   9  -7        221.45        215.05         2.65 o                         
   4   9  -6         38.71         31.88         2.43 o                         
   4   9  -5        105.28         93.28         2.14 o                         
   4   9  -4        453.94        403.32         2.43 o                         
   4   9  -3        297.09        300.77         2.63 o                         
   4   9  -2        138.46        131.03         2.35 o                         
   4   9  -1        606.46        585.53         2.85 o                         
   4   9   0        147.37        149.27         2.57 o                         
   4   9   1        224.00        231.79         2.49 o                         
   4   9   2        525.64        490.37         3.43 o                         
   4   9   3         51.57         52.43         2.42 o                         
   4   9   4         45.28         42.96         2.15 o                         
   4   9   5        708.49        762.49         3.48 o                         
   4   9   6        372.02        400.73         2.72 o                         
   4   9   7        127.38        132.50         1.80 o                         
   4   9   8        216.96        222.59         1.99 o                         
  -4  -9  -9         26.51         31.98         1.62 o                         
  -4  -9 -10         59.37         58.10         1.35 o                         
  -4  -9 -11        131.06        101.82         1.79 o                         
   4  10 -13          1.85          3.25         0.89 o                         
   4  10 -12         38.99         36.28         0.91 o                         
   4  10 -11        432.12        453.84         1.91 o                         
   4  10 -10         86.76        106.54         1.89 o                         
   4  10  -9         91.99         89.76         1.27 o                         
   4  10  -8         12.35         12.18         1.30 o                         
   4  10  -7        189.90        182.99         1.77 o                         
   4  10  -6        108.88        115.52         2.45 o                         
   4  10  -6        244.55        256.50         4.58 o                         
   4  10  -5       1405.48       1431.39         3.59 o                         
   4  10  -4          1.56          6.42         1.58 o                         
   4  10  -4        238.38        232.11         4.14 o                         
   4  10  -3        763.94        774.84         3.49 o                         
   4  10  -3        769.13        711.28         4.17 o                         
   4  10  -2         85.74         99.27         1.67 o                         
   4  10  -2        101.54        102.96         2.71 o                         
   4  10  -1         80.32         81.48         1.65 o                         
   4  10  -1         97.19         88.90         2.70 o                         
   4  10   0         26.41         41.72         1.71 o                         
   4  10   0        176.75        151.06         3.43 o                         
   4  10   1       1203.36       1266.10         3.27 o                         
   4  10   1       1203.66       1178.14         5.01 o                         
   4  10   2         93.04        118.93         1.93 o                         
   4  10   2        369.64        390.50         3.68 o                         
   4  10   3        689.37        707.03         5.04 o                         
   4  10   3        710.80        701.26         4.03 o                         
   4  10   4         43.99         48.35         1.83 o                         
   4  10   4         81.37         92.90         2.78 o                         
   4  10   5         36.18         40.37         1.69 o                         
   4  10   5         38.61         43.34         2.43 o                         
   4  10   6        141.70        143.21         2.69 o                         
   4  10   6        159.80        153.46         2.95 o                         
   4  10   7        176.78        175.42         1.20 o                         
   4  10   8        541.83        477.07         1.74 o                         
   4  10   9        306.64        330.21         2.32 o                         
   4  11 -10         69.36         53.67         1.21 o                         
   4  11  -9        104.93         82.84         1.77 o                         
   4  11  -8         51.17         41.39         0.82 o                         
   4  11  -7         35.03         36.34         1.20 o                         
   4  11  -6         53.40         52.87         1.24 o                         
   4  11  -5         53.92         52.91         1.34 o                         
   4  11  -4         47.58         52.92         2.40 o                         
   4  11  -4         55.97         58.98         2.29 o                         
   4  11  -3          5.70          5.25         1.66 o                         
   4  11  -3          7.68         11.33         3.03 o                         
   4  11  -2          3.57          4.64         2.25 o                         
   4  11  -2          4.27          6.00         3.51 o                         
   4  11  -1         11.18         12.55         3.46 o                         
   4  11   0         42.62         37.30         1.22 o                         
   4  11   0         51.98         42.42         3.56 o                         
   4  11   1         16.84         21.82         1.16 o                         
   4  11   1         27.45         29.53         3.35 o                         
   4  11   2         76.47         87.01         1.24 o                         
   4  11   2         86.98         92.18         3.33 o                         
   4  11   3         11.65         10.22         2.75 o                         
   4  11   4         12.46          4.70         2.41 o                         
   4  11   5        119.53        133.75         1.81 o                         
   4  11   5        140.18        145.56         2.39 o                         
   4  11   6         19.41         19.83         1.29 o                         
   4  12  -4         24.90         25.80         1.29 o                         
   4  12  -3          3.66          5.06         0.95 o                         
   4  12  -2        343.68        332.42         1.76 o                         
   4  12  -1          0.89          5.51         1.45 o                         
   4  12   0        112.73        114.86         1.19 o                         
   4  12   1         31.29         27.45         1.31 o                         
  -5  15   6         77.52         57.92         1.24 o                         
  -5  15   5        272.18        246.68         2.22 o                         
  -5  15   4         15.03         21.70         2.03 o                         
  -5  15   3         71.32         65.78         1.68 o                         
  -5  15   2         60.63         57.14         1.79 o                         
  -5  15   1        131.39        126.40         2.84 o                         
  -5  15   0         92.16        102.69         2.77 o                         
  -5  15  -1          8.44         14.80         2.45 o                         
  -5  14   9          0.94          1.55         0.61 o                         
  -5  14   8         68.47         65.26         0.87 o                         
  -5  14   7        109.86        109.26         1.25 o                         
  -5  14   6         60.53         52.38         1.34 o                         
  -5  14   5        554.17        539.29         2.20 o                         
  -5  14   5        668.32        648.35         5.08 o                         
  -5  14   4          3.63          5.66         1.33 o                         
  -5  14   4         47.94         51.17         3.91 o                         
  -5  14   3         38.67         35.63         1.52 o                         
  -5  14   3         78.94         87.92         4.25 o                         
  -5  14   2        686.50        664.72         2.86 o                         
  -5  14   2        895.51        878.65         6.47 o                         
  -5  14   1        172.61        172.48         1.80 o                         
  -5  14   0        224.31        217.73         2.21 o                         
  -5  14  -1        854.63        831.47         3.93 o                         
  -5  14  -1       1022.83       1039.50         6.96 o                         
  -5  14  -2        103.27         99.70         2.33 o                         
  -5  14  -3          9.50         12.39         2.71 o                         
  -5  13  11         50.61         41.75         0.84 o                         
  -5  13  10        181.18        171.16         1.31 o                         
  -5  13  10        196.71        216.68         3.17 o                         
  -5  13   9         65.94         66.16         1.93 o                         
  -5  13   9         74.75         84.67         2.38 o                         
  -5  13   8        248.87        262.24         3.11 o                         
  -5  13   8        269.11        285.07         3.19 o                         
  -5  13   7        500.45        512.98         2.81 o                         
  -5  13   6         45.06         45.50         2.35 o                         
  -5  13   5         52.60         55.89         2.06 o                         
  -5  13   4         92.55        104.71         2.30 o                         
  -5  13   3         39.09         15.46         0.75 o                         
  -5  13   2         68.47         69.00         2.06 o                         
  -5  13   1        106.75        102.36         2.14 o                         
  -5  13   0         66.86         53.51         2.67 o                         
  -5  13  -1          6.12          0.69         0.69 o                         
  -5  13  -2         54.91         61.97         2.17 o                         
  -5  13  -3        300.32        309.09         2.49 o                         
  -5  13  -4         63.96         72.13         2.74 o                         
  -5  13  -5         28.31         52.94         4.48 o                         
  -5  12  13         52.49         47.34         0.29 o                         
  -5  12  12         13.38         11.88         1.39 o                         
  -5  12  11         17.51         15.57         0.34 o                         
  -5  12  10        194.51        212.04         0.51 o
[truncated: 511,678 more chars]
